# Supplementary material for: A canine model to evaluate the effect of exercise intensity and duration on olfactory detection limits: the running nose
Source: Front Allergy. 2024 May 9;5:1367669. doi: 10.3389/falgy.2024.1367669 (PMC11111909; doi:10.3389/falgy.2024.1367669)
Supplement: Supplementary file 2 [file Datasheet1.csv]

subjID	expID	session	correctPort	response	latency	poke1Number	cumulative1	port1Odor	TrialNumber	Concentration	Pace	timestamps	Trial	correct	FALSE_	Miss	Alert	Axis1	Axis2	Axis3	VM	HR_AG	s1	s2	s3	Vs	TTime	CumulativeAccel	TTIMEcum	Trailminutes	HR	cumVM	cum1	cum2	cum3	Step
Charles	Edgar	1	Olfactometer11	Olfactometer11	1.64	8	810	0.001	1	0.001	Walk	[]	0-25	1	0	0	1	NA	NA	NA	NA	NA	NA	NA	NA	NA	NA	NA	NA	NA	NA	NA	NA	NA	NA	4
Charles	Edgar	1	blank	All Clear	10	0	0	0	2	0	Walk	[]	0-25	1	0	0	0	NA	NA	NA	NA	NA	NA	NA	NA	NA	NA	NA	NA	NA	NA	NA	NA	NA	NA	0
Charles	Edgar	1	Olfactometer11	Olfactometer11	0.75	8	764	3e-04	3	3e-04	Walk	[]	0-25	1	0	0	1	NA	NA	NA	NA	NA	NA	NA	NA	NA	NA	NA	NA	NA	NA	NA	NA	NA	NA	3.5
Charles	Edgar	1	blank	All Clear	0.73	2	125	0	4	0	Walk	[]	0-25	1	0	0	0	NA	NA	NA	NA	NA	NA	NA	NA	NA	NA	NA	NA	NA	NA	NA	NA	NA	NA	0
Charles	Edgar	1	Olfactometer11	Olfactometer11	0.92	8	812	0.003	5	0.003	Walk	[]	0-25	1	0	0	1	NA	NA	NA	NA	NA	NA	NA	NA	NA	NA	NA	NA	NA	NA	NA	NA	NA	NA	4.5
Charles	Edgar	1	Olfactometer11	Olfactometer11	1.08	8	808	0.01	6	0.01	Walk	[]	0-25	1	0	0	1	NA	NA	NA	NA	NA	NA	NA	NA	NA	NA	NA	NA	NA	NA	NA	NA	NA	NA	5
Charles	Edgar	1	blank	All Clear	0.003	1	53	0	7	0	Walk	[]	0-25	1	0	0	0	NA	NA	NA	NA	NA	NA	NA	NA	NA	NA	NA	NA	NA	NA	NA	NA	NA	NA	0
Charles	Edgar	1	blank	All Clear	10	0	0	0	8	0	Walk	[]	0-25	1	0	0	0	NA	NA	NA	NA	NA	NA	NA	NA	NA	NA	NA	NA	NA	NA	NA	NA	NA	NA	0
Charles	Edgar	1	Olfactometer11	Olfactometer11	1.21	8	810	0.001	9	0.001	Walk	[]	0-25	1	0	0	1	NA	NA	NA	NA	NA	NA	NA	NA	NA	NA	NA	NA	NA	NA	NA	NA	NA	NA	4
Charles	Edgar	1	blank	All Clear	83	4	241	0	10	0	Walk	[]	0-25	1	0	0	0	NA	NA	NA	NA	NA	NA	NA	NA	NA	NA	NA	NA	NA	NA	NA	NA	NA	NA	0
Charles	Edgar	1	blank	All Clear	10	0	0	0	11	0	Walk	[]	0-25	1	0	0	0	NA	NA	NA	NA	NA	NA	NA	NA	NA	NA	NA	NA	NA	NA	NA	NA	NA	NA	0
Charles	Edgar	1	Olfactometer11	Olfactometer11	1.47	8	816	3e-04	12	3e-04	Walk	[]	0-25	1	0	0	1	NA	NA	NA	NA	NA	NA	NA	NA	NA	NA	NA	NA	NA	NA	NA	NA	NA	NA	3.5
Charles	Edgar	1	Olfactometer11	Olfactometer11	1.55	8	808	0.003	13	0.003	Walk	[]	0-25	1	0	0	1	NA	NA	NA	NA	NA	NA	NA	NA	NA	NA	NA	NA	NA	NA	NA	NA	NA	NA	4.5
Charles	Edgar	1	Olfactometer11	Olfactometer11	0.03	8	791	0.01	14	0.01	Walk	[]	0-25	1	0	0	1	NA	NA	NA	NA	NA	NA	NA	NA	NA	NA	NA	NA	NA	NA	NA	NA	NA	NA	5
Charles	Edgar	1	Olfactometer11	Olfactometer11	0.42	8	810	0.01	15	0.01	Walk	[]	0-25	1	0	0	1	NA	NA	NA	NA	NA	NA	NA	NA	NA	NA	NA	NA	NA	NA	NA	NA	NA	NA	5
Charles	Edgar	1	blank	All Clear	0.33	2	148	0	16	0	Walk	[]	0-25	1	0	0	0	NA	NA	NA	NA	NA	NA	NA	NA	NA	NA	NA	NA	NA	NA	NA	NA	NA	NA	0
Charles	Edgar	1	blank	All Clear	0.74	3	240	0	17	0	Walk	[]	0-25	1	0	0	0	NA	NA	NA	NA	NA	NA	NA	NA	NA	NA	NA	NA	NA	NA	NA	NA	NA	NA	0
Charles	Edgar	1	blank	All Clear	10	0	0	0	18	0	Walk	[]	0-25	1	0	0	0	NA	NA	NA	NA	NA	NA	NA	NA	NA	NA	NA	NA	NA	NA	NA	NA	NA	NA	0
Charles	Edgar	1	Olfactometer11	Olfactometer11	1.71	8	814	3e-04	19	3e-04	Walk	[]	0-25	1	0	0	1	NA	NA	NA	NA	NA	NA	NA	NA	NA	NA	NA	NA	NA	NA	NA	NA	NA	NA	3.5
Charles	Edgar	1	blank	Olfactometer11	0.81	8	783	0	20	0	Walk	[]	0-25	0	1	0	1	NA	NA	NA	NA	NA	NA	NA	NA	NA	NA	NA	NA	NA	NA	NA	NA	NA	NA	0
Charles	Edgar	1	blank	All Clear	0.33	2	118	0	21	0	Walk	[]	0-25	1	0	0	0	NA	NA	NA	NA	NA	NA	NA	NA	NA	NA	NA	NA	NA	NA	NA	NA	NA	NA	0
Charles	Edgar	1	Olfactometer11	Olfactometer11	1.15	8	811	0.003	22	0.003	Walk	[]	0-25	1	0	0	1	NA	NA	NA	NA	NA	NA	NA	NA	NA	NA	NA	NA	NA	NA	NA	NA	NA	NA	4.5
Charles	Edgar	1	blank	Olfactometer11	2.97	8	632	0	23	0	Walk	[]	0-25	0	1	0	1	NA	NA	NA	NA	NA	NA	NA	NA	NA	NA	NA	NA	NA	NA	NA	NA	NA	NA	0
Charles	Edgar	1	blank	All Clear	10	0	0	0	24	0	Walk	[]	0-25	1	0	0	0	NA	NA	NA	NA	NA	NA	NA	NA	NA	NA	NA	NA	NA	NA	NA	NA	NA	NA	0
Charles	Edgar	1	Olfactometer11	Olfactometer11	0.29	8	815	0.001	25	0.001	Walk	[]	0-25	1	0	0	1	NA	NA	NA	NA	NA	NA	NA	NA	NA	NA	NA	NA	NA	NA	NA	NA	NA	NA	4
Charles	Edgar	1	blank	All Clear	0.03	7	571	0	26	0	Walk	[]	26-50	1	0	0	0	NA	NA	NA	NA	NA	NA	NA	NA	NA	NA	NA	NA	NA	NA	NA	NA	NA	NA	0
Charles	Edgar	1	Olfactometer11	Olfactometer11	1.5	8	815	0.001	27	0.001	Walk	[]	26-50	1	0	0	1	NA	NA	NA	NA	NA	NA	NA	NA	NA	NA	NA	NA	NA	NA	NA	NA	NA	NA	4
Charles	Edgar	1	Olfactometer11	Olfactometer11	1.13	8	814	3e-04	28	3e-04	Walk	[]	26-50	1	0	0	1	NA	NA	NA	NA	NA	NA	NA	NA	NA	NA	NA	NA	NA	NA	NA	NA	NA	NA	3.5
Charles	Edgar	1	Olfactometer11	Olfactometer11	0.97	8	815	0.003	29	0.003	Walk	[]	26-50	1	0	0	1	NA	NA	NA	NA	NA	NA	NA	NA	NA	NA	NA	NA	NA	NA	NA	NA	NA	NA	4.5
Charles	Edgar	1	blank	All Clear	10	0	0	0	30	0	Walk	[]	26-50	1	0	0	0	NA	NA	NA	NA	NA	NA	NA	NA	NA	NA	NA	NA	NA	NA	NA	NA	NA	NA	0
Charles	Edgar	1	blank	All Clear	7.4	2	173	0	31	0	Walk	[]	26-50	1	0	0	0	NA	NA	NA	NA	NA	NA	NA	NA	NA	NA	NA	NA	NA	NA	NA	NA	NA	NA	0
Charles	Edgar	1	Olfactometer11	Olfactometer11	1.32	8	812	0.01	32	0.01	Walk	[]	26-50	1	0	0	1	NA	NA	NA	NA	NA	NA	NA	NA	NA	NA	NA	NA	NA	NA	NA	NA	NA	NA	5
Charles	Edgar	1	Olfactometer11	Olfactometer11	0.59	8	813	0.01	33	0.01	Walk	[]	26-50	1	0	0	1	NA	NA	NA	NA	NA	NA	NA	NA	NA	NA	NA	NA	NA	NA	NA	NA	NA	NA	5
Charles	Edgar	1	blank	All Clear	10	0	0	0	34	0	Walk	[]	26-50	1	0	0	0	NA	NA	NA	NA	NA	NA	NA	NA	NA	NA	NA	NA	NA	NA	NA	NA	NA	NA	0
Charles	Edgar	1	blank	All Clear	10	0	0	0	35	0	Walk	[]	26-50	1	0	0	0	NA	NA	NA	NA	NA	NA	NA	NA	NA	NA	NA	NA	NA	NA	NA	NA	NA	NA	0
Charles	Edgar	1	Olfactometer11	Olfactometer11	1.65	8	751	3e-04	36	3e-04	Walk	[]	26-50	1	0	0	1	NA	NA	NA	NA	NA	NA	NA	NA	NA	NA	NA	NA	NA	NA	NA	NA	NA	NA	3.5
Charles	Edgar	1	Olfactometer11	Olfactometer11	0.97	8	814	0.003	37	0.003	Walk	[]	26-50	1	0	0	1	NA	NA	NA	NA	NA	NA	NA	NA	NA	NA	NA	NA	NA	NA	NA	NA	NA	NA	4.5
Charles	Edgar	1	blank	All Clear	10	0	0	0	38	0	Walk	[]	26-50	1	0	0	0	NA	NA	NA	NA	NA	NA	NA	NA	NA	NA	NA	NA	NA	NA	NA	NA	NA	NA	0
Charles	Edgar	1	Olfactometer11	Olfactometer11	1.59	8	815	0.001	39	0.001	Walk	[]	26-50	1	0	0	1	NA	NA	NA	NA	NA	NA	NA	NA	NA	NA	NA	NA	NA	NA	NA	NA	NA	NA	4
Charles	Edgar	1	blank	All Clear	10	0	0	0	40	0	Walk	[]	26-50	1	0	0	0	NA	NA	NA	NA	NA	NA	NA	NA	NA	NA	NA	NA	NA	NA	NA	NA	NA	NA	0
Charles	Edgar	1	Olfactometer11	Olfactometer11	1.88	8	813	3e-04	41	3e-04	Walk	[]	26-50	1	0	0	1	NA	NA	NA	NA	NA	NA	NA	NA	NA	NA	NA	NA	NA	NA	NA	NA	NA	NA	3.5
Charles	Edgar	1	Olfactometer11	Olfactometer11	0.63	8	814	0.01	42	0.01	Walk	[]	26-50	1	0	0	1	NA	NA	NA	NA	NA	NA	NA	NA	NA	NA	NA	NA	NA	NA	NA	NA	NA	NA	5
Charles	Edgar	1	blank	Olfactometer11	0.3	8	748	0	43	0	Walk	[]	26-50	0	1	0	1	NA	NA	NA	NA	NA	NA	NA	NA	NA	NA	NA	NA	NA	NA	NA	NA	NA	NA	0
Charles	Edgar	1	Olfactometer11	Olfactometer11	0.12	8	730	0.003	44	0.003	Walk	[]	26-50	1	0	0	1	NA	NA	NA	NA	NA	NA	NA	NA	NA	NA	NA	NA	NA	NA	NA	NA	NA	NA	4.5
Charles	Edgar	1	blank	Olfactometer11	5.8	8	810	0	45	0	Walk	[]	26-50	0	1	0	1	NA	NA	NA	NA	NA	NA	NA	NA	NA	NA	NA	NA	NA	NA	NA	NA	NA	NA	0
Charles	Edgar	1	Olfactometer11	Olfactometer11	1	8	814	0.001	46	0.001	Walk	[]	26-50	1	0	0	1	NA	NA	NA	NA	NA	NA	NA	NA	NA	NA	NA	NA	NA	NA	NA	NA	NA	NA	4
Charles	Edgar	1	blank	Olfactometer11	1.77	8	709	0	47	0	Walk	[]	26-50	0	1	0	1	NA	NA	NA	NA	NA	NA	NA	NA	NA	NA	NA	NA	NA	NA	NA	NA	NA	NA	0
Charles	Edgar	1	blank	All Clear	10	0	0	0	48	0	Walk	[]	26-50	1	0	0	0	NA	NA	NA	NA	NA	NA	NA	NA	NA	NA	NA	NA	NA	NA	NA	NA	NA	NA	0
Charles	Edgar	1	Olfactometer11	Olfactometer11	1.32	8	811	0.001	49	0.001	Walk	[]	26-50	1	0	0	1	NA	NA	NA	NA	NA	NA	NA	NA	NA	NA	NA	NA	NA	NA	NA	NA	NA	NA	4
Charles	Edgar	1	blank	All Clear	10	0	0	0	50	0	Walk	[]	26-50	1	0	0	0	NA	NA	NA	NA	NA	NA	NA	NA	NA	NA	NA	NA	NA	NA	NA	NA	NA	NA	0
Charles	Edgar	1	blank	All Clear	10	0	0	0	51	0	Walk	[]	51-75	1	0	0	0	NA	NA	NA	NA	NA	NA	NA	NA	NA	NA	NA	NA	NA	NA	NA	NA	NA	NA	0
Charles	Edgar	1	blank	All Clear	10	0	0	0	52	0	Walk	[]	51-75	1	0	0	0	NA	NA	NA	NA	NA	NA	NA	NA	NA	NA	NA	NA	NA	NA	NA	NA	NA	NA	0
Charles	Edgar	1	Olfactometer11	Olfactometer11	3.19	8	815	3e-04	53	3e-04	Walk	[]	51-75	1	0	0	1	NA	NA	NA	NA	NA	NA	NA	NA	NA	NA	NA	NA	NA	NA	NA	NA	NA	NA	3.5
Charles	Edgar	1	blank	All Clear	1.96	3	241	0	54	0	Walk	[]	51-75	1	0	0	0	NA	NA	NA	NA	NA	NA	NA	NA	NA	NA	NA	NA	NA	NA	NA	NA	NA	NA	0
Charles	Edgar	1	blank	All Clear	4.92	2	153	0	55	0	Walk	[]	51-75	1	0	0	0	NA	NA	NA	NA	NA	NA	NA	NA	NA	NA	NA	NA	NA	NA	NA	NA	NA	NA	0
Charles	Edgar	1	blank	All Clear	10	0	0	0	56	0	Walk	[]	51-75	1	0	0	0	NA	NA	NA	NA	NA	NA	NA	NA	NA	NA	NA	NA	NA	NA	NA	NA	NA	NA	0
Charles	Edgar	1	Olfactometer11	Olfactometer11	3.77	8	810	0.003	57	0.003	Walk	[]	51-75	1	0	0	1	NA	NA	NA	NA	NA	NA	NA	NA	NA	NA	NA	NA	NA	NA	NA	NA	NA	NA	4.5
Charles	Edgar	1	Olfactometer11	Olfactometer11	2.7	8	777	0.01	58	0.01	Walk	[]	51-75	1	0	0	1	NA	NA	NA	NA	NA	NA	NA	NA	NA	NA	NA	NA	NA	NA	NA	NA	NA	NA	5
Charles	Edgar	1	Olfactometer11	Olfactometer11	2.06	8	812	0.01	59	0.01	Walk	[]	51-75	1	0	0	1	NA	NA	NA	NA	NA	NA	NA	NA	NA	NA	NA	NA	NA	NA	NA	NA	NA	NA	5
Charles	Edgar	1	Olfactometer11	Olfactometer11	0.73	8	782	3e-04	60	3e-04	Walk	[]	51-75	1	0	0	1	NA	NA	NA	NA	NA	NA	NA	NA	NA	NA	NA	NA	NA	NA	NA	NA	NA	NA	3.5
Charles	Edgar	1	Olfactometer11	Olfactometer11	1.32	8	817	0.003	61	0.003	Walk	[]	51-75	1	0	0	1	NA	NA	NA	NA	NA	NA	NA	NA	NA	NA	NA	NA	NA	NA	NA	NA	NA	NA	4.5
Charles	Edgar	1	Olfactometer11	Olfactometer11	2.39	8	791	0.001	62	0.001	Walk	[]	51-75	1	0	0	1	NA	NA	NA	NA	NA	NA	NA	NA	NA	NA	NA	NA	NA	NA	NA	NA	NA	NA	4
Charles	Edgar	1	Olfactometer11	Olfactometer11	9.64	8	811	3e-04	63	3e-04	Walk	[]	51-75	1	0	0	1	NA	NA	NA	NA	NA	NA	NA	NA	NA	NA	NA	NA	NA	NA	NA	NA	NA	NA	3.5
Charles	Edgar	1	blank	All Clear	4.95	3	231	0	64	0	Walk	[]	51-75	1	0	0	0	NA	NA	NA	NA	NA	NA	NA	NA	NA	NA	NA	NA	NA	NA	NA	NA	NA	NA	0
Charles	Edgar	1	blank	All Clear	10	0	0	0	65	0	Walk	[]	51-75	1	0	0	0	NA	NA	NA	NA	NA	NA	NA	NA	NA	NA	NA	NA	NA	NA	NA	NA	NA	NA	0
Charles	Edgar	1	blank	All Clear	10	0	0	0	66	0	Walk	[]	51-75	1	0	0	0	NA	NA	NA	NA	NA	NA	NA	NA	NA	NA	NA	NA	NA	NA	NA	NA	NA	NA	0
Charles	Edgar	1	Olfactometer11	Olfactometer11	1.23	8	811	0.01	67	0.01	Walk	[]	51-75	1	0	0	1	NA	NA	NA	NA	NA	NA	NA	NA	NA	NA	NA	NA	NA	NA	NA	NA	NA	NA	5
Charles	Edgar	1	blank	All Clear	5.87	3	264	0	68	0	Walk	[]	51-75	1	0	0	0	NA	NA	NA	NA	NA	NA	NA	NA	NA	NA	NA	NA	NA	NA	NA	NA	NA	NA	0
Charles	Edgar	1	blank	All Clear	10	0	0	0	69	0	Walk	[]	51-75	1	0	0	0	NA	NA	NA	NA	NA	NA	NA	NA	NA	NA	NA	NA	NA	NA	NA	NA	NA	NA	0
Charles	Edgar	1	Olfactometer11	Olfactometer11	8.75	8	811	0.003	70	0.003	Walk	[]	51-75	1	0	0	1	NA	NA	NA	NA	NA	NA	NA	NA	NA	NA	NA	NA	NA	NA	NA	NA	NA	NA	4.5
Charles	Edgar	1	blank	All Clear	10	0	0	0	71	0	Walk	[]	51-75	1	0	0	0	NA	NA	NA	NA	NA	NA	NA	NA	NA	NA	NA	NA	NA	NA	NA	NA	NA	NA	0
Charles	Edgar	1	Olfactometer11	Olfactometer11	0.89	8	813	0.001	72	0.001	Walk	[]	51-75	1	0	0	1	NA	NA	NA	NA	NA	NA	NA	NA	NA	NA	NA	NA	NA	NA	NA	NA	NA	NA	4
Charles	Edgar	1	Olfactometer11	Olfactometer11	0.97	8	803	0.001	73	0.001	Walk	[]	51-75	1	0	0	1	NA	NA	NA	NA	NA	NA	NA	NA	NA	NA	NA	NA	NA	NA	NA	NA	NA	NA	4
Charles	Edgar	1	blank	All Clear	10	0	0	0	74	0	Walk	[]	51-75	1	0	0	0	NA	NA	NA	NA	NA	NA	NA	NA	NA	NA	NA	NA	NA	NA	NA	NA	NA	NA	0
Charles	Edgar	1	blank	All Clear	10	0	0	0	75	0	Walk	[]	51-75	1	0	0	0	NA	NA	NA	NA	NA	NA	NA	NA	NA	NA	NA	NA	NA	NA	NA	NA	NA	NA	0
Charles	Edgar	1	Olfactometer11	Olfactometer11	1.84	8	747	3e-04	76	3e-04	Walk	[]	76-100	1	0	0	1	NA	NA	NA	NA	NA	NA	NA	NA	NA	NA	NA	NA	NA	NA	NA	NA	NA	NA	3.5
Charles	Edgar	1	Olfactometer11	Olfactometer11	1.68	8	820	0.01	77	0.01	Walk	[]	76-100	1	0	0	1	NA	NA	NA	NA	NA	NA	NA	NA	NA	NA	NA	NA	NA	NA	NA	NA	NA	NA	5
Charles	Edgar	1	blank	All Clear	10	0	0	0	78	0	Walk	[]	76-100	1	0	0	0	NA	NA	NA	NA	NA	NA	NA	NA	NA	NA	NA	NA	NA	NA	NA	NA	NA	NA	0
Charles	Edgar	1	Olfactometer11	Olfactometer11	1.55	8	813	0.003	79	0.003	Walk	[]	76-100	1	0	0	1	NA	NA	NA	NA	NA	NA	NA	NA	NA	NA	NA	NA	NA	NA	NA	NA	NA	NA	4.5
Charles	Edgar	1	blank	All Clear	10	0	0	0	80	0	Walk	[]	76-100	1	0	0	0	NA	NA	NA	NA	NA	NA	NA	NA	NA	NA	NA	NA	NA	NA	NA	NA	NA	NA	0
Charles	Edgar	1	Olfactometer11	Olfactometer11	1.18	8	815	0.001	81	0.001	Walk	[]	76-100	1	0	0	1	NA	NA	NA	NA	NA	NA	NA	NA	NA	NA	NA	NA	NA	NA	NA	NA	NA	NA	4
Charles	Edgar	1	blank	All Clear	10	0	0	0	82	0	Walk	[]	76-100	1	0	0	0	NA	NA	NA	NA	NA	NA	NA	NA	NA	NA	NA	NA	NA	NA	NA	NA	NA	NA	0
Charles	Edgar	1	Olfactometer11	Olfactometer11	1.59	8	814	3e-04	83	3e-04	Walk	[]	76-100	1	0	0	1	NA	NA	NA	NA	NA	NA	NA	NA	NA	NA	NA	NA	NA	NA	NA	NA	NA	NA	3.5
Charles	Edgar	1	Olfactometer11	Olfactometer11	10	8	812	0.003	84	0.003	Walk	[]	76-100	1	0	0	1	NA	NA	NA	NA	NA	NA	NA	NA	NA	NA	NA	NA	NA	NA	NA	NA	NA	NA	4.5
Charles	Edgar	1	Olfactometer11	Olfactometer11	1.19	8	815	0.01	85	0.01	Walk	[]	76-100	1	0	0	1	NA	NA	NA	NA	NA	NA	NA	NA	NA	NA	NA	NA	NA	NA	NA	NA	NA	NA	5
Charles	Edgar	1	blank	All Clear	0.02	2	168	0	86	0	Walk	[]	76-100	1	0	0	0	NA	NA	NA	NA	NA	NA	NA	NA	NA	NA	NA	NA	NA	NA	NA	NA	NA	NA	0
Charles	Edgar	1	blank	Olfactometer11	0.39	8	736	0	87	0	Walk	[]	76-100	0	1	0	1	NA	NA	NA	NA	NA	NA	NA	NA	NA	NA	NA	NA	NA	NA	NA	NA	NA	NA	0
Charles	Edgar	1	blank	All Clear	10	0	0	0	88	0	Walk	[]	76-100	1	0	0	0	NA	NA	NA	NA	NA	NA	NA	NA	NA	NA	NA	NA	NA	NA	NA	NA	NA	NA	0
Charles	Edgar	1	Olfactometer11	Olfactometer11	1.13	8	811	0.01	89	0.01	Walk	[]	76-100	1	0	0	1	NA	NA	NA	NA	NA	NA	NA	NA	NA	NA	NA	NA	NA	NA	NA	NA	NA	NA	5
Charles	Edgar	1	blank	All Clear	10	0	0	0	90	0	Walk	[]	76-100	1	0	0	0	NA	NA	NA	NA	NA	NA	NA	NA	NA	NA	NA	NA	NA	NA	NA	NA	NA	NA	0
Charles	Edgar	1	Olfactometer11	Olfactometer11	2.66	8	756	3e-04	91	3e-04	Walk	[]	76-100	1	0	0	1	NA	NA	NA	NA	NA	NA	NA	NA	NA	NA	NA	NA	NA	NA	NA	NA	NA	NA	3.5
Charles	Edgar	1	blank	Olfactometer11	1.82	8	656	0	92	0	Walk	[]	76-100	0	1	0	1	NA	NA	NA	NA	NA	NA	NA	NA	NA	NA	NA	NA	NA	NA	NA	NA	NA	NA	0
Charles	Edgar	1	Olfactometer11	Olfactometer11	1.34	8	812	0.003	93	0.003	Walk	[]	76-100	1	0	0	1	NA	NA	NA	NA	NA	NA	NA	NA	NA	NA	NA	NA	NA	NA	NA	NA	NA	NA	4.5
Charles	Edgar	1	Olfactometer11	Olfactometer11	1.33	8	816	0.001	94	0.001	Walk	[]	76-100	1	0	0	1	NA	NA	NA	NA	NA	NA	NA	NA	NA	NA	NA	NA	NA	NA	NA	NA	NA	NA	4
Charles	Edgar	1	blank	All Clear	0.69	1	76	0	95	0	Walk	[]	76-100	1	0	0	0	NA	NA	NA	NA	NA	NA	NA	NA	NA	NA	NA	NA	NA	NA	NA	NA	NA	NA	0
Charles	Edgar	1	blank	All Clear	7.7	6	561	0	96	0	Walk	[]	76-100	1	0	0	0	NA	NA	NA	NA	NA	NA	NA	NA	NA	NA	NA	NA	NA	NA	NA	NA	NA	NA	0
Charles	Edgar	1	Olfactometer11	Olfactometer11	1.03	8	712	3e-04	97	3e-04	Walk	[]	76-100	1	0	0	1	NA	NA	NA	NA	NA	NA	NA	NA	NA	NA	NA	NA	NA	NA	NA	NA	NA	NA	3.5
Charles	Edgar	1	Olfactometer11	Olfactometer11	1.32	8	814	0.01	98	0.01	Walk	[]	76-100	1	0	0	1	NA	NA	NA	NA	NA	NA	NA	NA	NA	NA	NA	NA	NA	NA	NA	NA	NA	NA	5
Charles	Edgar	1	blank	All Clear	1.1	2	141	0	99	0	Walk	[]	76-100	1	0	0	0	NA	NA	NA	NA	NA	NA	NA	NA	NA	NA	NA	NA	NA	NA	NA	NA	NA	NA	0
Charles	Edgar	1	blank	All Clear	10	0	0	0	100	0	Walk	[]	76-100	1	0	0	0	NA	NA	NA	NA	NA	NA	NA	NA	NA	NA	NA	NA	NA	NA	NA	NA	NA	NA	0
Charles	Edgar	2	blank	Olfactometer11	2.316423178	8	786	0	1	0	Trot	['2023-03-31 10:27:34.910645', '2023-03-31 10:27:34.926658', '2023-03-31 10:27:35.041770', '2023-03-31 10:27:35.108589', '2023-03-31 10:27:35.214140', '2023-03-31 10:27:35.244038', '2023-03-31 10:27:38.433562', '2023-03-31 10:27:38.501967']	0-25	0	1	0	1	32.59	46.82	36.76	70.6	121.12	32.59	46.82	36.76	1200.13	6.6	1200.13	16.6	0.28	121.12	70.6	32.59	46.82	36.76	0
Charles	Edgar	2	blank	Olfactometer11	1.310512781	8	816	0	2	0	Trot	['2023-03-31 10:27:50.327872', '2023-03-31 10:27:50.391721', '2023-03-31 10:27:50.521669', '2023-03-31 10:27:50.646361', '2023-03-31 10:27:50.663018', '2023-03-31 10:27:50.835301', '2023-03-31 10:27:50.895506', '2023-03-31 10:27:51.015483']	0-25	0	1	0	1	22.92	47.08	35.92	66.86	121.25	22.92	47.08	35.92	802.31	2.1	2002.44	28.7	0.48	121.25	137.46	55.51	93.9	72.68	0
Charles	Edgar	2	Olfactometer11	Olfactometer11	2.127971172	8	815	0.001	3	0.001	Trot	['2023-03-31 10:28:03.721728', '2023-03-31 10:28:03.722724', '2023-03-31 10:28:03.754539', '2023-03-31 10:28:03.913556', '2023-03-31 10:28:03.988247', '2023-03-31 10:28:04.090229', '2023-03-31 10:28:04.217509', '2023-03-31 10:28:04.328704']	0-25	1	0	0	1	20.31	38.23	36.77	61.03	120.38	20.31	38.23	36.77	793.39	3.4	2795.83	42.1	0.7	120.38	198.49	75.82	132.13	109.45	4
Charles	Edgar	2	Olfactometer11	Olfactometer11	4.735814095	8	815	0.01	4	0.01	Trot	['2023-03-31 10:28:19.620739', '2023-03-31 10:28:19.651214', '2023-03-31 10:28:19.737795', '2023-03-31 10:28:19.899606', '2023-03-31 10:28:19.946364', '2023-03-31 10:28:20.154650', '2023-03-31 10:28:20.188038', '2023-03-31 10:28:20.314773']	0-25	1	0	0	1	63.19	45.25	13.44	82.64	120	63.19	45.25	13.44	1322.3	6.4	4118.13	58.5	0.98	120	281.13	139.01	177.38	122.89	5
Charles	Edgar	2	blank	All Clear	2.998380184	3	299	0	5	0	Trot	['2023-03-31 10:28:33.786235', '2023-03-31 10:28:33.822120', '2023-03-31 10:28:33.930106']	0-25	1	0	0	0	83.79	52.58	51.25	119.69	116.33	83.79	52.58	51.25	2872.46	14	6990.59	82.5	1.38	116.33	400.82	222.8	229.96	174.14	0
Charles	Edgar	2	Olfactometer11	Olfactometer11	2.451696873	8	749	3e-04	6	3e-04	Trot	['2023-03-31 10:28:56.899067', '2023-03-31 10:28:56.921719', '2023-03-31 10:28:57.099588', '2023-03-31 10:28:57.131551', '2023-03-31 10:28:57.259030', '2023-03-31 10:28:57.292316', '2023-03-31 10:29:00.738920', '2023-03-31 10:29:00.759855']	0-25	1	0	0	1	30.18	37.59	30.18	60.63	106.59	30.18	37.59	30.18	1030.71	6.8	8021.3	99.3	1.65	106.59	461.45	252.98	267.55	204.32	3.5
Charles	Edgar	2	Olfactometer11	Olfactometer11	1.099859715	8	809	0.003	7	0.003	Trot	['2023-03-31 10:29:12.509423', '2023-03-31 10:29:12.641373', '2023-03-31 10:29:12.692654', '2023-03-31 10:29:12.797059', '2023-03-31 10:29:12.949433', '2023-03-31 10:29:13.040823', '2023-03-31 10:29:13.094646', '2023-03-31 10:29:13.259694']	0-25	1	0	0	1	35.38	40.62	32.69	66.16	108.2	35.38	40.62	32.69	860.11	2.4	8881.41	111.7	1.86	108.2	527.61	288.36	308.17	237.01	4.5
Charles	Edgar	2	Olfactometer11	Olfactometer11	0.946741581	8	811	0.001	8	0.001	Trot	['2023-03-31 10:29:24.987348', '2023-03-31 10:29:25.019341', '2023-03-31 10:29:25.147583', '2023-03-31 10:29:25.322893', '2023-03-31 10:29:25.394696', '2023-03-31 10:29:25.410643', '2023-03-31 10:29:25.587353', '2023-03-31 10:29:25.723146']	0-25	1	0	0	1	26.25	42.25	32.33	62.19	104.25	26.25	42.25	32.33	746.22	1.8	9627.63	123.5	2.06	104.25	589.8	314.61	350.42	269.34	4
Charles	Edgar	2	blank	All Clear	10	0	0	0	9	0	Trot	[]	0-25	1	0	0	0	37.6	50.35	32.8	73.78	105.85	37.6	50.35	32.8	1475.56	10.4	11103.19	143.9	2.4	105.85	663.58	352.21	400.77	302.14	0
Charles	Edgar	2	blank	All Clear	9.159348249	7	621	0	10	0	Trot	['2023-03-31 10:30:06.033272', '2023-03-31 10:30:06.058189', '2023-03-31 10:30:06.201950', '2023-03-31 10:30:06.313710', '2023-03-31 10:30:06.345396', '2023-03-31 10:30:06.467186', '2023-03-31 10:30:06.505540']	0-25	1	0	0	0	33.26	53.06	39.16	77.54	100.16	33.26	53.06	39.16	2403.7	20.6	13506.89	174.5	2.91	100.16	741.12	385.47	453.83	341.3	0
Charles	Edgar	2	blank	All Clear	10	0	0	0	11	0	Trot	[]	0-25	1	0	0	0	31.45	56.7	39.65	79.18	94.2	31.45	56.7	39.65	1583.6	10.2	15090.49	194.7	3.25	94.2	820.3	416.92	510.53	380.95	0
Charles	Edgar	2	Olfactometer11	Olfactometer11	1.854477644	8	811	0.01	12	0.01	Trot	['2023-03-31 10:30:49.443126', '2023-03-31 10:30:49.507485', '2023-03-31 10:30:49.612393', '2023-03-31 10:30:49.712059', '2023-03-31 10:30:49.802853', '2023-03-31 10:30:49.923017', '2023-03-31 10:30:50.099154', '2023-03-31 10:30:50.132228']	0-25	1	0	0	1	27.23	31.92	17.23	48.25	94	27.23	31.92	17.23	627.25	3.2	15717.74	207.9	3.47	94	868.55	444.15	542.45	398.18	5
Charles	Edgar	2	blank	All Clear	3.484305143	1	69	0	13	0	Trot	['2023-03-31 10:31:04.149475']	0-25	1	0	0	0	31.08	53.63	25.83	70.67	98.92	31.08	53.63	25.83	1696.15	14.2	17413.89	232.1	3.87	98.92	939.22	475.23	596.08	424.01	0
Charles	Edgar	2	blank	Olfactometer11	3.412168026	8	718	0	14	0	Trot	['2023-03-31 10:31:28.118572', '2023-03-31 10:31:28.140296', '2023-03-31 10:31:28.164216', '2023-03-31 10:31:28.336671', '2023-03-31 10:31:28.397501', '2023-03-31 10:31:28.574442', '2023-03-31 10:31:28.605772', '2023-03-31 10:31:32.259405']	0-25	0	1	0	1	23.94	50.39	28.06	64.1	112	23.94	50.39	28.06	1153.77	8.3	18567.66	250.4	4.17	112	1003.32	499.17	646.47	452.07	0
Charles	Edgar	2	blank	All Clear	2.445607901	6	550	0	15	0	Trot	['2023-03-31 10:31:45.207969', '2023-03-31 10:31:45.238875', '2023-03-31 10:31:45.373178', '2023-03-31 10:31:45.462930', '2023-03-31 10:31:45.477879', '2023-03-31 10:31:45.561839']	0-25	1	0	0	0	29.13	29.75	26.29	51.79	117.38	29.13	29.75	26.29	1242.91	13.6	19810.57	274	4.57	117.38	1055.11	528.3	676.22	478.36	0
Charles	Edgar	2	Olfactometer11	Olfactometer11	1.615465879	8	813	3e-04	16	3e-04	Trot	['2023-03-31 10:32:07.770608', '2023-03-31 10:32:07.858489', '2023-03-31 10:32:07.937720', '2023-03-31 10:32:08.083333', '2023-03-31 10:32:08.163153', '2023-03-31 10:32:08.290835', '2023-03-31 10:32:11.433723', '2023-03-31 10:32:11.477633']	0-25	1	0	0	1	31.47	42.67	33.47	65.37	112.27	31.47	42.67	33.47	980.52	5.5	20791.09	289.5	4.83	112.27	1120.48	559.77	718.89	511.83	3.5
Charles	Edgar	2	blank	All Clear	1.498169899	5	496	0	17	0	Trot	['2023-03-31 10:32:23.389459', '2023-03-31 10:32:23.401028', '2023-03-31 10:32:23.526637', '2023-03-31 10:32:23.677130', '2023-03-31 10:32:23.718555']	0-25	1	0	0	0	25.61	65.61	21.7	74.64	111	25.61	65.61	21.7	1716.77	12.8	22507.86	312.3	5.2	111	1195.12	585.38	784.5	533.53	0
Charles	Edgar	2	Olfactometer11	Olfactometer11	1.152473211	8	811	0.003	18	0.003	Trot	['2023-03-31 10:32:45.482884', '2023-03-31 10:32:45.570590', '2023-03-31 10:32:45.777072', '2023-03-31 10:32:45.801988', '2023-03-31 10:32:45.922336', '2023-03-31 10:32:46.023047', '2023-03-31 10:32:46.041937', '2023-03-31 10:32:46.193409']	0-25	1	0	0	1	30.67	39.08	20.5	56.55	115.67	30.67	39.08	20.5	678.54	2.2	23186.4	324.5	5.41	115.67	1251.67	616.05	823.58	554.03	4.5
Charles	Edgar	2	Olfactometer11	Olfactometer11	1.254019737	8	814	3e-04	19	3e-04	Trot	['2023-03-31 10:32:57.983762', '2023-03-31 10:32:58.010676', '2023-03-31 10:32:58.054582', '2023-03-31 10:32:58.239344', '2023-03-31 10:32:58.365731', '2023-03-31 10:32:58.397621', '2023-03-31 10:32:58.527821', '2023-03-31 10:32:58.670708']	0-25	1	0	0	1	22.15	40.69	16.31	52.45	116	22.15	40.69	16.31	681.84	2.9	23868.24	337.4	5.62	116	1304.12	638.2	864.27	570.34	3.5
Charles	Edgar	2	Olfactometer11	Olfactometer11	1.198723555	8	813	0.003	20	0.003	Trot	['2023-03-31 10:33:10.828362', '2023-03-31 10:33:10.861248', '2023-03-31 10:33:10.972845', '2023-03-31 10:33:11.104179', '2023-03-31 10:33:11.114146', '2023-03-31 10:33:11.300918', '2023-03-31 10:33:11.427598', '2023-03-31 10:33:11.459433']	0-25	1	0	0	1	27.62	42	20.46	57.49	116	27.62	42	20.46	747.35	2.5	24615.59	349.9	5.83	116	1361.61	665.82	906.27	590.8	4.5
Charles	Edgar	2	blank	All Clear	10	0	0	0	21	0	Trot	[]	0-25	1	0	0	0	20.4	86.45	28.2	93.87	116.2	20.4	86.45	28.2	1877.45	10.2	26493.04	370.1	6.17	116.2	1455.48	686.22	992.72	619	0
Charles	Edgar	2	Olfactometer11	Olfactometer11	1.686790943	8	810	0.001	22	0.001	Trot	['2023-03-31 10:33:44.273574', '2023-03-31 10:33:44.315434', '2023-03-31 10:33:44.419089', '2023-03-31 10:33:44.545936', '2023-03-31 10:33:44.608971', '2023-03-31 10:33:44.778406', '2023-03-31 10:33:44.813333', '2023-03-31 10:33:44.953612']	0-25	1	0	0	1	27.77	58.62	25.31	72.19	118.38	27.77	58.62	25.31	938.46	3	27431.5	383.1	6.39	118.38	1527.67	713.99	1051.34	644.31	4
Charles	Edgar	2	blank	All Clear	10	0	0	0	23	0	Trot	[]	0-25	1	0	0	0	25.9	64.76	24.19	76	119.43	25.9	64.76	24.19	1596.05	10.6	29027.55	403.7	6.73	119.43	1603.67	739.89	1116.1	668.5	0
Charles	Edgar	2	Olfactometer11	Olfactometer11	1.317954063	8	816	0.01	24	0.01	Trot	['2023-03-31 10:34:17.448291', '2023-03-31 10:34:17.511080', '2023-03-31 10:34:17.544012', '2023-03-31 10:34:17.702562', '2023-03-31 10:34:17.826500', '2023-03-31 10:34:17.853902', '2023-03-31 10:34:18.014299', '2023-03-31 10:34:18.113618']	0-25	1	0	0	1	33.67	28	24	53.67	121.67	33.67	28	24	644.01	2.2	29671.56	415.9	6.93	121.67	1657.34	773.56	1144.1	692.5	5
Charles	Edgar	2	blank	All Clear	10	0	0	0	25	0	Trot	[]	0-25	1	0	0	0	28.81	54.67	28.05	70.36	124	28.81	54.67	28.05	1477.59	10.8	31149.15	436.7	7.28	124	1727.7	802.37	1198.77	720.55	0
Charles	Edgar	2	Olfactometer11	Olfactometer11	1.182956457	8	813	0.001	26	0.001	Trot	['2023-03-31 10:34:50.433637', '2023-03-31 10:34:50.465477', '2023-03-31 10:34:50.635689', '2023-03-31 10:34:50.666589', '2023-03-31 10:34:50.798544', '2023-03-31 10:34:50.895771', '2023-03-31 10:34:50.992027', '2023-03-31 10:34:51.130629']	26-50	1	0	0	1	29.33	38.42	19	55.08	124	29.33	38.42	19	660.96	2.3	31810.11	449	7.48	124	1782.78	831.7	1237.19	739.55	4
Charles	Edgar	2	Olfactometer11	Olfactometer11	1.121311426	8	813	0.01	27	0.01	Trot	['2023-03-31 10:35:02.923219', '2023-03-31 10:35:02.987915', '2023-03-31 10:35:03.019808', '2023-03-31 10:35:03.179517', '2023-03-31 10:35:03.315383', '2023-03-31 10:35:03.316376', '2023-03-31 10:35:03.484416', '2023-03-31 10:35:03.597122']	26-50	1	0	0	1	27.62	34.23	21.46	50.44	124	27.62	34.23	21.46	655.71	2.6	32465.82	461.6	7.69	124	1833.22	859.32	1271.42	761.01	5
Charles	Edgar	2	blank	All Clear	10	0	0	0	28	0	Trot	[]	26-50	1	0	0	0	26.1	42.55	21.85	55.59	124	26.1	42.55	21.85	1111.84	10.3	33577.66	481.9	8.03	124	1888.81	885.42	1313.97	782.86	0
Charles	Edgar	2	Olfactometer11	Olfactometer11	1.860630751	8	794	3e-04	29	3e-04	Trot	['2023-03-31 10:35:36.743805', '2023-03-31 10:35:36.760753', '2023-03-31 10:35:36.874178', '2023-03-31 10:35:36.931910', '2023-03-31 10:35:37.146305', '2023-03-31 10:35:37.211461', '2023-03-31 10:35:37.249611', '2023-03-31 10:35:40.068505']	26-50	1	0	0	1	29.94	43.94	15.63	57.75	121.44	29.94	43.94	15.63	923.96	6.1	34501.62	498	8.3	121.44	1946.56	915.36	1357.91	798.49	3.5
Charles	Edgar	2	blank	All Clear	10	0	0	0	30	0	Trot	[]	26-50	1	0	0	0	29.05	63.19	24.19	75.52	117.05	29.05	63.19	24.19	1585.91	10.7	36087.53	518.7	8.64	117.05	2022.08	944.41	1421.1	822.68	0
Charles	Edgar	2	blank	All Clear	10	0	0	0	31	0	Trot	[]	26-50	1	0	0	0	28.4	95.65	23.1	102.97	115.95	28.4	95.65	23.1	2059.38	10.4	38146.91	539.1	8.98	115.95	2125.05	972.81	1516.75	845.78	0
Charles	Edgar	2	Olfactometer11	Olfactometer11	1.507132053	8	814	0.003	32	0.003	Trot	['2023-03-31 10:36:33.341248', '2023-03-31 10:36:33.373515', '2023-03-31 10:36:33.412653', '2023-03-31 10:36:33.592648', '2023-03-31 10:36:33.661416', '2023-03-31 10:36:33.710342', '2023-03-31 10:36:33.818027', '2023-03-31 10:36:33.944797']	26-50	1	0	0	1	30.31	81	25.46	93.68	118.38	30.31	81	25.46	1217.8	3	39364.71	552.1	9.2	118.38	2218.73	1003.12	1597.75	871.24	4.5
Charles	Edgar	2	Olfactometer11	Olfactometer11	1.490622997	8	802	3e-04	33	3e-04	Trot	['2023-03-31 10:36:45.995975', '2023-03-31 10:36:46.036039', '2023-03-31 10:36:46.216919', '2023-03-31 10:36:46.248410', '2023-03-31 10:36:46.403812', '2023-03-31 10:36:46.547092', '2023-03-31 10:36:46.584027', '2023-03-31 10:36:49.272060']	26-50	1	0	0	1	26.4	57.4	24.47	70.36	113.46	26.4	57.4	24.47	1055.33	5.3	40420.04	567.4	9.46	113.46	2289.09	1029.52	1655.15	895.71	3.5
Charles	Edgar	2	Olfactometer11	Olfactometer11	1.321277857	8	812	0.003	34	0.003	Trot	['2023-03-31 10:37:01.132113', '2023-03-31 10:37:01.197142', '2023-03-31 10:37:01.356928', '2023-03-31 10:37:01.414956', '2023-03-31 10:37:01.507927', '2023-03-31 10:37:01.635438', '2023-03-31 10:37:01.758099', '2023-03-31 10:37:01.774105']	26-50	1	0	0	1	24.38	51.69	26.31	65.1	116.33	24.38	51.69	26.31	846.28	2.8	41266.32	580.2	9.67	116.33	2354.19	1053.9	1706.84	922.02	4.5
Charles	Edgar	2	Olfactometer11	Olfactometer11	1.060708761	8	814	0.001	35	0.001	Trot	['2023-03-31 10:37:13.389888', '2023-03-31 10:37:13.397944', '2023-03-31 10:37:13.530179', '2023-03-31 10:37:13.732113', '2023-03-31 10:37:13.755979', '2023-03-31 10:37:13.851126', '2023-03-31 10:37:14.024593', '2023-03-31 10:37:14.040492']	26-50	1	0	0	1	28.92	43.75	23.42	61.88	117.83	28.92	43.75	23.42	742.61	2.1	42008.93	592.3	9.87	117.83	2416.07	1082.82	1750.59	945.44	4
Charles	Edgar	2	Olfactometer11	Olfactometer11	1.002248049	8	816	0.01	36	0.01	Trot	['2023-03-31 10:37:25.746033', '2023-03-31 10:37:25.896727', '2023-03-31 10:37:26.025334', '2023-03-31 10:37:26.058224', '2023-03-31 10:37:26.200753', '2023-03-31 10:37:26.300118', '2023-03-31 10:37:26.323037', '2023-03-31 10:37:26.500061']	26-50	1	0	0	1	31.23	42.38	21	59.22	115.77	31.23	42.38	21	769.83	2.6	42778.76	604.9	10.08	115.77	2475.29	1114.05	1792.97	966.44	5
Charles	Edgar	2	blank	All Clear	0.001008034	2	174	0	37	0	Trot	['2023-03-31 10:37:37.052503', '2023-03-31 10:37:37.213662']	26-50	1	0	0	0	18.8	51.55	19.3	59.37	98.7	18.8	51.55	19.3	1187.34	10.3	43966.1	625.2	10.42	98.7	2534.66	1132.85	1844.52	985.74	0
Charles	Edgar	2	blank	All Clear	4.399738073	6	578	0	38	0	Trot	['2023-03-31 10:38:02.234656', '2023-03-31 10:38:02.266554', '2023-03-31 10:38:02.447064', '2023-03-31 10:38:02.475968', '2023-03-31 10:38:02.603585', '2023-03-31 10:38:02.625468']	26-50	1	0	0	0	27.5	86.54	33.58	98.61	116.23	27.5	86.54	33.58	2563.84	15.7	46529.94	650.9	10.85	116.23	2633.27	1160.35	1931.06	1019.32	0
Charles	Edgar	2	blank	All Clear	10	0	0	0	39	0	Trot	[]	26-50	1	0	0	0	28.35	72	36.45	86.71	117.8	28.35	72	36.45	1734.18	10.3	48264.12	671.2	11.19	117.8	2719.98	1188.7	2003.06	1055.77	0
Charles	Edgar	2	blank	All Clear	10	0	0	0	40	0	Trot	[]	26-50	1	0	0	0	28.81	67.76	26.57	79.85	117.86	28.81	67.76	26.57	1676.87	10.9	49940.99	692.1	11.53	117.86	2799.83	1217.51	2070.82	1082.34	0
Charles	Edgar	2	blank	All Clear	10	0	0	0	41	0	Trot	[]	26-50	1	0	0	0	26.2	74.2	27.85	85.72	118.8	26.2	74.2	27.85	1714.32	10.4	51655.31	712.5	11.88	118.8	2885.55	1243.71	2145.02	1110.19	0
Charles	Edgar	2	blank	All Clear	10	0	0	0	42	0	Trot	[]	26-50	1	0	0	0	28.95	91.71	32.86	102.23	118.6	28.95	91.71	32.86	2146.77	10.9	53802.08	733.4	12.22	118.6	2987.78	1272.66	2236.73	1143.05	0
Charles	Edgar	2	Olfactometer11	Olfactometer11	1.521125793	8	811	0.003	43	0.003	Trot	['2023-03-31 10:39:46.846484', '2023-03-31 10:39:46.901322', '2023-03-31 10:39:47.080989', '2023-03-31 10:39:47.137656', '2023-03-31 10:39:47.229369', '2023-03-31 10:39:47.301486', '2023-03-31 10:39:47.465281', '2023-03-31 10:39:47.596375']	26-50	1	0	0	1	30	63.23	29.54	78.91	119	30	63.23	29.54	1025.88	2.6	54827.96	746	12.43	119	3066.69	1302.66	2299.96	1172.59	4.5
Charles	Edgar	2	Olfactometer11	Olfactometer11	1.155468464	8	815	0.001	44	0.001	Trot	['2023-03-31 10:39:59.214176', '2023-03-31 10:39:59.353452', '2023-03-31 10:39:59.369394', '2023-03-31 10:39:59.541710', '2023-03-31 10:39:59.639929', '2023-03-31 10:39:59.671823', '2023-03-31 10:39:59.839112', '2023-03-31 10:39:59.960425']	26-50	1	0	0	1	32.42	70.33	25.5	85.65	116.92	32.42	70.33	25.5	1027.85	2.1	55855.81	758.1	12.63	116.92	3152.34	1335.08	2370.29	1198.09	4
Charles	Edgar	2	Olfactometer11	Olfactometer11	0.973553181	8	813	0.01	45	0.01	Trot	['2023-03-31 10:40:11.563092', '2023-03-31 10:40:11.756971', '2023-03-31 10:40:11.788869', '2023-03-31 10:40:11.886474', '2023-03-31 10:40:11.988511', '2023-03-31 10:40:12.024713', '2023-03-31 10:40:12.228008', '2023-03-31 10:40:12.296944']	26-50	1	0	0	1	26.33	63	19.17	74.31	116.42	26.33	63	19.17	891.74	2.4	56747.55	770.5	12.84	116.42	3226.65	1361.41	2433.29	1217.26	5
Charles	Edgar	2	Olfactometer11	Olfactometer11	0.353774548	8	759	3e-04	46	3e-04	Trot	['2023-03-31 10:40:23.216718', '2023-03-31 10:40:23.525574', '2023-03-31 10:40:23.749817', '2023-03-31 10:40:23.856384', '2023-03-31 10:40:23.981808', '2023-03-31 10:40:24.038404', '2023-03-31 10:40:24.167816', '2023-03-31 10:40:24.287566']	26-50	1	0	0	1	25.92	68.15	24.31	80.72	114.54	25.92	68.15	24.31	1049.4	2.3	57796.95	782.8	13.05	114.54	3307.37	1387.33	2501.44	1241.57	3.5
Charles	Edgar	2	blank	All Clear	10	0	0	0	47	0	Trot	[]	26-50	1	0	0	0	26.15	66.3	29.05	78.28	117.25	26.15	66.3	29.05	1565.68	10	59362.63	802.8	13.38	117.25	3385.65	1413.48	2567.74	1270.62	0
Charles	Edgar	2	blank	Olfactometer11	5.602575064	8	635	0	48	0	Trot	['2023-03-31 10:41:01.240299', '2023-03-31 10:41:01.267214', '2023-03-31 10:41:01.295299', '2023-03-31 10:41:01.514428', '2023-03-31 10:41:01.592899', '2023-03-31 10:41:01.703377', '2023-03-31 10:41:01.735357', '2023-03-31 10:41:01.751488']	26-50	0	1	0	1	22.29	60.59	28.29	72.64	116.94	22.29	60.59	28.29	1234.93	6.8	60597.56	819.6	13.66	116.94	3458.29	1435.77	2628.33	1298.91	0
Charles	Edgar	2	blank	All Clear	10	0	0	0	49	0	Trot	[]	26-50	1	0	0	0	29.25	64.65	28.7	79.2	119.1	29.25	64.65	28.7	1583.93	10.4	62181.49	840	14	119.1	3537.49	1465.02	2692.98	1327.61	0
Charles	Edgar	2	Olfactometer11	Olfactometer11	1.396983862	8	811	0.001	50	0.001	Trot	['2023-03-31 10:41:34.184701', '2023-03-31 10:41:34.312259', '2023-03-31 10:41:34.376238', '2023-03-31 10:41:34.508038', '2023-03-31 10:41:34.542599', '2023-03-31 10:41:34.681599', '2023-03-31 10:41:34.840057', '2023-03-31 10:41:34.847034']	26-50	1	0	0	1	44.69	54.38	31.31	81.61	116.77	44.69	54.38	31.31	1060.97	2.9	63242.46	852.9	14.22	116.77	3619.1	1509.71	2747.36	1358.92	4
Charles	Edgar	2	blank	All Clear	10	0	0	0	51	0	Trot	[]	51-75	1	0	0	0	37.85	71.4	34.85	91.14	115.44	37.85	71.4	34.85	1822.88	10.4	65065.34	873.3	14.56	115.44	3710.24	1547.56	2818.76	1393.77	0
Charles	Edgar	2	blank	All Clear	10	0	0	0	52	0	Trot	[]	51-75	1	0	0	0	28.95	63.43	39.05	83.16	117.67	28.95	63.43	39.05	1746.29	11	66811.63	894.3	14.91	117.67	3793.4	1576.51	2882.19	1432.82	0
Charles	Edgar	2	Olfactometer11	Olfactometer11	1.300198793	8	810	0.01	53	0.01	Trot	['2023-03-31 10:42:27.711161', '2023-03-31 10:42:27.868633', '2023-03-31 10:42:27.966508', '2023-03-31 10:42:28.029298', '2023-03-31 10:42:28.160531', '2023-03-31 10:42:28.207375', '2023-03-31 10:42:28.365462', '2023-03-31 10:42:28.493608']	51-75	1	0	0	1	27.62	55.77	31.08	73.93	118.92	27.62	55.77	31.08	961.12	2.6	67772.75	906.9	15.12	118.92	3867.33	1604.13	2937.96	1463.9	5
Charles	Edgar	2	Olfactometer11	Olfactometer11	1.755536795	8	809	3e-04	54	3e-04	Trot	['2023-03-31 10:42:40.918435', '2023-03-31 10:42:40.958244', '2023-03-31 10:42:41.103945', '2023-03-31 10:42:41.215406', '2023-03-31 10:42:41.244411', '2023-03-31 10:42:41.397043', '2023-03-31 10:42:41.525454', '2023-03-31 10:42:41.553736']	51-75	1	0	0	1	35.31	68.38	27.69	86.12	119.62	35.31	68.38	27.69	1119.53	2.6	68892.28	919.5	15.33	119.62	3953.45	1639.44	3006.34	1491.59	3.5
Charles	Edgar	2	blank	All Clear	10	0	0	0	55	0	Trot	[]	51-75	1	0	0	0	32.3	66.55	27.7	82.85	120.5	32.3	66.55	27.7	1657.06	10.2	70549.34	939.7	15.66	120.5	4036.3	1671.74	3072.89	1519.29	0
Charles	Edgar	2	blank	All Clear	10	0	0	0	56	0	Trot	[]	51-75	1	0	0	0	29.48	76.71	31.48	88.9	118.67	29.48	76.71	31.48	1866.95	10.7	72416.29	960.4	16.01	118.67	4125.2	1701.22	3149.6	1550.77	0
Charles	Edgar	2	blank	All Clear	10	0	0	0	57	0	Trot	[]	51-75	1	0	0	0	45.2	62.45	33.25	88.77	119	45.2	62.45	33.25	1775.35	10.2	74191.64	980.6	16.34	119	4213.97	1746.42	3212.05	1584.02	0
Charles	Edgar	2	Olfactometer11	Olfactometer11	1.737670898	8	811	0.003	58	0.003	Trot	['2023-03-31 10:43:55.314294', '2023-03-31 10:43:55.426156', '2023-03-31 10:43:55.575994', '2023-03-31 10:43:55.607499', '2023-03-31 10:43:55.755202', '2023-03-31 10:43:55.883282', '2023-03-31 10:43:55.988289', '2023-03-31 10:43:56.049093']	51-75	1	0	0	1	26.77	46	23.38	62.6	118.62	26.77	46	23.38	813.75	3.1	75005.39	993.7	16.56	118.62	4276.57	1773.19	3258.05	1607.4	4.5
Charles	Edgar	2	Olfactometer11	Olfactometer11	1.382076263	8	813	3e-04	59	3e-04	Trot	['2023-03-31 10:44:08.026324', '2023-03-31 10:44:08.121635', '2023-03-31 10:44:08.153528', '2023-03-31 10:44:08.298369', '2023-03-31 10:44:08.389060', '2023-03-31 10:44:08.411988', '2023-03-31 10:44:08.627954', '2023-03-31 10:44:08.758585']	51-75	1	0	0	1	29.23	49.92	22.31	66.08	118.62	29.23	49.92	22.31	859.06	2.8	75864.45	1006.5	16.78	118.62	4342.65	1802.42	3307.97	1629.71	3.5
Charles	Edgar	2	Olfactometer11	Olfactometer11	1.003713131	8	815	0.003	60	0.003	Trot	['2023-03-31 10:44:20.339376', '2023-03-31 10:44:20.367093', '2023-03-31 10:44:20.575032', '2023-03-31 10:44:20.615895', '2023-03-31 10:44:20.739481', '2023-03-31 10:44:20.835900', '2023-03-31 10:44:20.967460', '2023-03-31 10:44:20.994489']	51-75	1	0	0	1	30.25	50.58	26.17	68.5	117.92	30.25	50.58	26.17	821.97	2.1	76686.42	1018.6	16.98	117.92	4411.15	1832.67	3358.55	1655.88	4.5
Charles	Edgar	2	Olfactometer11	Olfactometer11	1.330229282	8	812	0.001	61	0.001	Trot	['2023-03-31 10:44:33.008020', '2023-03-31 10:44:33.039846', '2023-03-31 10:44:33.248204', '2023-03-31 10:44:33.296770', '2023-03-31 10:44:33.337133', '2023-03-31 10:44:33.495137', '2023-03-31 10:44:33.611530', '2023-03-31 10:44:33.637109']	51-75	1	0	0	1	31.46	45.92	23.08	65.7	117.67	31.46	45.92	23.08	854.15	2.7	77540.57	1031.3	17.19	117.67	4476.85	1864.13	3404.47	1678.96	4
Charles	Edgar	2	blank	All Clear	10	0	0	0	62	0	Trot	[]	51-75	1	0	0	0	35.15	73.85	31.5	89.02	119.1	35.15	73.85	31.5	1780.44	10.1	79321.01	1051.4	17.52	119.1	4565.87	1899.28	3478.32	1710.46	0
Charles	Edgar	2	blank	All Clear	10	0	0	0	63	0	Trot	[]	51-75	1	0	0	0	31.38	71.05	34.14	87.47	118.24	31.38	71.05	34.14	1836.89	10.7	81157.9	1072.1	17.87	118.24	4653.34	1930.66	3549.37	1744.6	0
Charles	Edgar	2	Olfactometer11	Olfactometer11	1.389088631	8	808	0.01	64	0.01	Trot	['2023-03-31 10:45:26.485141', '2023-03-31 10:45:26.517517', '2023-03-31 10:45:26.664250', '2023-03-31 10:45:26.764629', '2023-03-31 10:45:26.822088', '2023-03-31 10:45:26.998821', '2023-03-31 10:45:27.062603', '2023-03-31 10:45:27.227105']	51-75	1	0	0	1	34.42	71.33	27.42	85.88	116	34.42	71.33	27.42	1030.55	2.3	82188.45	1084.4	18.07	116	4739.22	1965.08	3620.7	1772.02	5
Charles	Edgar	2	blank	All Clear	2.396091223	1	72	0	65	0	Trot	['2023-03-31 10:45:40.179013']	51-75	1	0	0	0	31.78	75.04	28.26	87.65	118.09	31.78	75.04	28.26	2015.95	13.2	84204.4	1107.6	18.46	118.09	4826.87	1996.86	3695.74	1800.28	0
Charles	Edgar	2	blank	All Clear	10	0	0	0	66	0	Trot	[]	51-75	1	0	0	0	31.95	69.14	22.62	81.25	119.29	31.95	69.14	22.62	1706.35	10.9	85910.75	1128.5	18.81	119.29	4908.12	2028.81	3764.88	1822.9	0
Charles	Edgar	2	Olfactometer11	Olfactometer11	2.056588173	8	810	0.003	67	0.003	Trot	['2023-03-31 10:46:23.429829', '2023-03-31 10:46:23.462720', '2023-03-31 10:46:23.617457', '2023-03-31 10:46:23.762519', '2023-03-31 10:46:23.793415', '2023-03-31 10:46:23.939810', '2023-03-31 10:46:23.974609', '2023-03-31 10:46:24.022445']	51-75	1	0	0	1	29.77	61.54	34.38	79.49	118.38	29.77	61.54	34.38	1033.42	3.1	86944.17	1141.6	19.03	118.38	4987.61	2058.58	3826.42	1857.28	4.5
Charles	Edgar	2	Olfactometer11	Olfactometer11	1.061661005	8	811	0.001	68	0.001	Trot	['2023-03-31 10:46:35.666142', '2023-03-31 10:46:35.759375', '2023-03-31 10:46:35.881324', '2023-03-31 10:46:36.063918', '2023-03-31 10:46:36.089561', '2023-03-31 10:46:36.202371', '2023-03-31 10:46:36.287674', '2023-03-31 10:46:36.322270']	51-75	1	0	0	1	34.08	72.17	26.08	86.87	118	34.08	72.17	26.08	1042.43	2.4	87986.6	1154	19.23	118	5074.48	2092.66	3898.59	1883.36	4
Charles	Edgar	2	Olfactometer11	Olfactometer11	1.351318836	8	816	0.01	69	0.01	Trot	['2023-03-31 10:46:48.137879', '2023-03-31 10:46:48.151833', '2023-03-31 10:46:48.394864', '2023-03-31 10:46:48.395861', '2023-03-31 10:46:48.411809', '2023-03-31 10:46:48.633205', '2023-03-31 10:46:48.708329', '2023-03-31 10:46:48.747311']	51-75	1	0	0	1	30.38	67.69	23.77	82.83	119.15	30.38	67.69	23.77	1076.82	2.8	89063.42	1166.8	19.45	119.15	5157.31	2123.04	3966.28	1907.13	5
Charles	Edgar	2	blank	All Clear	10	0	0	0	70	0	Trot	[]	51-75	1	0	0	0	34.05	72.75	30.05	87.47	125.22	34.05	72.75	30.05	1749.45	10.3	90812.87	1187.1	19.78	125.22	5244.78	2157.09	4039.03	1937.18	0
Charles	Edgar	2	Olfactometer11	Olfactometer11	3.263582945	8	725	3e-04	71	3e-04	Trot	['2023-03-31 10:47:23.146972', '2023-03-31 10:47:23.163916', '2023-03-31 10:47:23.248074', '2023-03-31 10:47:23.417331', '2023-03-31 10:47:23.488621', '2023-03-31 10:47:23.592858', '2023-03-31 10:47:23.623149', '2023-03-31 10:47:27.946819']	51-75	1	0	0	1	31	57.21	21.32	71.96	120.63	31	57.21	21.32	1367.24	9	92180.11	1206.1	20.1	120.63	5316.74	2188.09	4096.24	1958.5	3.5
Charles	Edgar	2	Olfactometer11	Olfactometer11	2.95959425	8	817	0.01	72	0.01	Trot	['2023-03-31 10:47:41.509887', '2023-03-31 10:47:41.540791', '2023-03-31 10:47:41.689280', '2023-03-31 10:47:41.720759', '2023-03-31 10:47:41.831892', '2023-03-31 10:47:41.932352', '2023-03-31 10:47:42.067824', '2023-03-31 10:47:42.100713']	51-75	1	0	0	1	32	69.93	20	82.84	122.21	32	69.93	20	1159.74	4.1	93339.85	1220.2	20.34	122.21	5399.58	2220.09	4166.17	1978.5	5
Charles	Edgar	2	blank	All Clear	10	0	0	0	73	0	Trot	[]	51-75	1	0	0	0	33	91.57	29.76	103.47	120.24	33	91.57	29.76	2172.82	10.8	95512.67	1241	20.68	120.24	5503.05	2253.09	4257.74	2008.26	0
Charles	Edgar	2	Olfactometer11	Olfactometer11	3.813742638	8	756	3e-04	74	3e-04	Trot	['2023-03-31 10:48:17.005300', '2023-03-31 10:48:17.006293', '2023-03-31 10:48:17.025235', '2023-03-31 10:48:17.025235', '2023-03-31 10:48:17.085530', '2023-03-31 10:48:17.246523', '2023-03-31 10:48:17.265468', '2023-03-31 10:48:22.305014']	51-75	1	0	0	1	31.16	68.79	28.42	82.84	119.16	31.16	68.79	28.42	1574.02	9.4	97086.69	1260.4	21.01	119.16	5585.89	2284.25	4326.53	2036.68	3.5
Charles	Edgar	2	blank	All Clear	10	0	0	0	75	0	Trot	[]	51-75	1	0	0	0	41.29	78.14	34.71	97.87	120.33	41.29	78.14	34.71	2055.21	11	99141.9	1281.4	21.36	120.33	5683.76	2325.54	4404.67	2071.39	0
Charles	Edgar	2	Olfactometer11	Olfactometer11	2.51870513	8	817	0.001	76	0.001	Trot	['2023-03-31 10:48:56.154639', '2023-03-31 10:48:56.235775', '2023-03-31 10:48:56.400042', '2023-03-31 10:48:56.432521', '2023-03-31 10:48:56.519926', '2023-03-31 10:48:56.634986', '2023-03-31 10:48:56.700523', '2023-03-31 10:48:56.803754']	76-100	1	0	0	1	40.5	67.79	29.5	85.88	117.71	40.5	67.79	29.5	1202.35	3.9	100344.25	1295.3	21.59	117.71	5769.64	2366.04	4472.46	2100.89	4
Charles	Edgar	2	blank	All Clear	10	0	0	0	77	0	Trot	[]	76-100	1	0	0	0	43.24	91.57	32.57	108.26	116.81	43.24	91.57	32.57	2273.56	10.5	102617.81	1315.8	21.93	116.81	5877.9	2409.28	4564.03	2133.46	0
Charles	Edgar	2	blank	All Clear	10	0	0	0	78	0	Trot	[]	76-100	1	0	0	0	48.1	79.05	29	98.43	118	48.1	79.05	29	1968.52	10	104586.33	1335.8	22.26	118	5976.33	2457.38	4643.08	2162.46	0
Charles	Edgar	2	Olfactometer11	Olfactometer11	2.774661303	8	810	0.003	79	0.003	Trot	['2023-03-31 10:49:51.420406', '2023-03-31 10:49:51.445334', '2023-03-31 10:49:51.476375', '2023-03-31 10:49:51.589236', '2023-03-31 10:49:51.692836', '2023-03-31 10:49:51.804503', '2023-03-31 10:49:51.900405', '2023-03-31 10:49:52.044985']	76-100	1	0	0	1	42.14	52.5	35.5	80.94	119.79	42.14	52.5	35.5	1133.12	4.1	105719.45	1349.9	22.5	119.79	6057.27	2499.52	4695.58	2197.96	4.5
Charles	Edgar	2	blank	All Clear	10	0	0	0	80	0	Trot	[]	76-100	1	0	0	0	30.1	73.62	29.52	88.67	115.95	30.1	73.62	29.52	1862.06	10.6	107581.51	1370.5	22.84	115.95	6145.94	2529.62	4769.2	2227.48	0
Charles	Edgar	2	blank	All Clear	10	0	0	0	81	0	Trot	[]	76-100	1	0	0	0	29.45	71.25	23.1	81.93	120.1	29.45	71.25	23.1	1638.57	10.1	109220.08	1390.6	23.18	120.1	6227.87	2559.07	4840.45	2250.58	0
Charles	Edgar	2	blank	All Clear	10	0	0	0	82	0	Trot	[]	76-100	1	0	0	0	32	70.52	25.1	83.33	120.29	32	70.52	25.1	1750	10.7	110970.08	1411.3	23.52	120.29	6311.2	2591.07	4910.97	2275.68	0
Charles	Edgar	2	Olfactometer11	Olfactometer11	2.386435032	8	816	0.001	83	0.001	Trot	['2023-03-31 10:51:06.610059', '2023-03-31 10:51:06.619029', '2023-03-31 10:51:06.715500', '2023-03-31 10:51:06.843478', '2023-03-31 10:51:06.920557', '2023-03-31 10:51:07.017319', '2023-03-31 10:51:07.144975', '2023-03-31 10:51:07.208035']	76-100	1	0	0	1	24.69	72.62	25.38	83.09	121.54	24.69	72.62	25.38	1080.12	3.3	112050.2	1424.6	23.74	121.54	6394.29	2615.76	4983.59	2301.06	4
Charles	Edgar	2	Olfactometer11	Olfactometer11	7.219068766	8	716	0.01	84	0.01	Trot	['2023-03-31 10:51:25.016343', '2023-03-31 10:51:25.166151', '2023-03-31 10:51:25.176121', '2023-03-31 10:51:25.373880', '2023-03-31 10:51:25.439448', '2023-03-31 10:51:25.477322', '2023-03-31 10:51:25.615017', '2023-03-31 10:51:25.786794']	76-100	1	0	0	1	31.63	81.26	27.26	93.51	122.84	31.63	81.26	27.26	1776.6	8.8	113826.8	1443.4	24.06	122.84	6487.8	2647.39	5064.85	2328.32	5
Charles	Edgar	2	blank	All Clear	10	0	0	0	85	0	Trot	[]	76-100	1	0	0	0	39.65	85.25	36.85	102.56	121.35	39.65	85.25	36.85	2051.17	10.3	115877.97	1463.7	24.39	121.35	6590.36	2687.04	5150.1	2365.17	0
Charles	Edgar	2	Olfactometer11	Olfactometer11	3.882179976	8	817	3e-04	86	3e-04	Trot	['2023-03-31 10:52:00.640429', '2023-03-31 10:52:00.650936', '2023-03-31 10:52:00.758544', '2023-03-31 10:52:00.787177', '2023-03-31 10:52:00.879032', '2023-03-31 10:52:01.042518', '2023-03-31 10:52:01.097236', '2023-03-31 10:52:01.208642']	76-100	1	0	0	1	33.47	69.47	24.33	83.19	118.92	33.47	69.47	24.33	1247.88	5.3	117125.85	1479	24.65	118.92	6673.55	2720.51	5219.57	2389.5	3.5
Charles	Edgar	2	Olfactometer11	Olfactometer11	3.679387808	8	821	0.003	87	0.003	Trot	['2023-03-31 10:52:15.528165', '2023-03-31 10:52:15.774898', '2023-03-31 10:52:15.786857', '2023-03-31 10:52:15.836548', '2023-03-31 10:52:16.022026', '2023-03-31 10:52:16.054903', '2023-03-31 10:52:16.072784', '2023-03-31 10:52:16.191588']	76-100	1	0	0	1	33.53	70.07	28	85.59	114	33.53	70.07	28	1283.78	5.3	118409.63	1494.3	24.9	114	6759.14	2754.04	5289.64	2417.5	4.5
Charles	Edgar	2	blank	All Clear	10	0	0	0	88	0	Trot	[]	76-100	1	0	0	0	37.1	76.19	39.05	100.79	113.62	37.1	76.19	39.05	2116.56	10.8	120526.19	1515.1	25.25	113.62	6859.93	2791.14	5365.83	2456.55	0
Charles	Edgar	2	Olfactometer11	Olfactometer11	5.701487303	8	814	3e-04	89	3e-04	Trot	['2023-03-31 10:52:52.964116', '2023-03-31 10:52:52.981101', '2023-03-31 10:52:53.028972', '2023-03-31 10:52:53.179551', '2023-03-31 10:52:53.308813', '2023-03-31 10:52:53.344568', '2023-03-31 10:52:53.492862', '2023-03-31 10:52:53.636464']	76-100	1	0	0	1	35.88	64.94	27	81.93	115.94	35.88	64.94	27	1392.82	6.7	121919.01	1531.8	25.53	115.94	6941.86	2827.02	5430.77	2483.55	3.5
Charles	Edgar	2	blank	All Clear	10	0	0	0	90	0	Trot	[]	76-100	1	0	0	0	34.25	86.6	32.45	99.81	118.8	34.25	86.6	32.45	1996.19	10.3	123915.2	1552.1	25.87	118.8	7041.67	2861.27	5517.37	2516	0
Charles	Edgar	2	blank	All Clear	10	0	0	0	91	0	Trot	[]	76-100	1	0	0	0	40.48	63.95	24.81	83.47	120.19	40.48	63.95	24.81	1752.79	10.8	125667.99	1572.9	26.21	120.19	7125.14	2901.75	5581.32	2540.81	0
Charles	Edgar	2	blank	All Clear	10	0	0	0	92	0	Trot	[]	76-100	1	0	0	0	17.6	101.25	19.05	105.87	123.3	17.6	101.25	19.05	2117.35	10.3	127785.34	1593.2	26.55	123.3	7231.01	2919.35	5682.57	2559.86	0
Charles	Edgar	2	Olfactometer11	Olfactometer11	4.194823503	8	816	0.003	93	0.003	Trot	['2023-03-31 10:54:09.987995', '2023-03-31 10:54:10.004244', '2023-03-31 10:54:10.136418', '2023-03-31 10:54:10.203219', '2023-03-31 10:54:10.265321', '2023-03-31 10:54:10.411460', '2023-03-31 10:54:10.572578', '2023-03-31 10:54:10.604385']	76-100	1	0	0	1	34	93	29.44	107.29	119.94	34	93	29.44	1716.67	5.7	129502.01	1608.9	26.81	119.94	7338.3	2953.35	5775.57	2589.3	4.5
Charles	Edgar	2	blank	All Clear	10	0	0	0	94	0	Trot	[]	76-100	1	0	0	0	19.95	104.1	28.55	110.52	118.75	19.95	104.1	28.55	2210.34	10.4	131712.35	1629.3	27.15	118.75	7448.82	2973.3	5879.67	2617.85	0
Charles	Edgar	2	Olfactometer11	Olfactometer11	2.964728117	8	808	0.001	95	0.001	Trot	['2023-03-31 10:54:44.825153', '2023-03-31 10:54:44.825153', '2023-03-31 10:54:44.961348', '2023-03-31 10:54:45.027487', '2023-03-31 10:54:45.151047', '2023-03-31 10:54:45.258524', '2023-03-31 10:54:45.322003', '2023-03-31 10:54:45.426521']	76-100	1	0	0	1	22.43	68.5	31	81.34	116	22.43	68.5	31	1138.78	4.5	132851.13	1643.8	27.4	116	7530.16	2995.73	5948.17	2648.85	4
Charles	Edgar	2	Olfactometer11	Olfactometer11	4.323866844	8	812	0.01	96	0.01	Trot	['2023-03-31 10:55:00.140403', '2023-03-31 10:55:00.189489', '2023-03-31 10:55:00.293496', '2023-03-31 10:55:00.349566', '2023-03-31 10:55:00.490544', '2023-03-31 10:55:00.629105', '2023-03-31 10:55:00.748936', '2023-03-31 10:55:00.756912']	76-100	1	0	0	1	19.06	94.56	26.31	102.11	119.88	19.06	94.56	26.31	1633.74	5.8	134484.87	1659.6	27.66	119.88	7632.27	3014.79	6042.73	2675.16	5
Charles	Edgar	2	Olfactometer11	Olfactometer11	3.632436275	8	812	0.003	97	0.003	Trot	['2023-03-31 10:55:14.972305', '2023-03-31 10:55:14.980372', '2023-03-31 10:55:15.064543', '2023-03-31 10:55:15.243951', '2023-03-31 10:55:15.284354', '2023-03-31 10:55:15.401538', '2023-03-31 10:55:15.498568', '2023-03-31 10:55:15.600380']	76-100	1	0	0	1	20.4	89.2	27.87	98.02	122.27	20.4	89.2	27.87	1470.35	4.8	135955.22	1674.4	27.91	122.27	7730.29	3035.19	6131.93	2703.03	4.5
Charles	Edgar	2	Olfactometer11	Olfactometer11	5.221381187	8	812	0.001	98	0.001	Trot	['2023-03-31 10:55:31.507893', '2023-03-31 10:55:31.522991', '2023-03-31 10:55:31.616831', '2023-03-31 10:55:31.672657', '2023-03-31 10:55:31.825924', '2023-03-31 10:55:31.954264', '2023-03-31 10:55:32.074901', '2023-03-31 10:55:32.082919']	76-100	1	0	0	1	19.5	88.06	31.25	97.31	122.25	19.5	88.06	31.25	1556.89	6.2	137512.11	1690.6	28.18	122.25	7827.6	3054.69	6219.99	2734.28	4
Charles	Edgar	2	blank	All Clear	10	0	0	0	99	0	Trot	[]	76-100	1	0	0	0	24.1	103.52	27.19	110.18	121.33	24.1	103.52	27.19	2313.72	10.7	139825.83	1711.3	28.52	121.33	7937.78	3078.79	6323.51	2761.47	0
Charles	Edgar	2	blank	All Clear	10	0	0	0	100	0	Trot	[]	76-100	1	0	0	0	18.55	91.73	31.27	99.29	119.27	18.55	91.73	31.27	1092.14	10.3	140917.97	1731.6	28.86	119.27	8037.07	3097.34	6415.24	2792.74	0
Charles	Lauren	3	blank	All Clear	1.639383793	7	693	0	1	0	Walk	['2023-04-03 10:54:00.045752', '2023-04-03 10:54:00.110021', '2023-04-03 10:54:00.165119', '2023-04-03 10:54:00.293429', '2023-04-03 10:54:00.340620', '2023-04-03 10:54:00.516297', '2023-04-03 10:54:00.532263']	0-25	1	0	0	0	11.09	29.17	9.35	34.68	118.3	11.09	29.17	9.35	797.59	12.6	797.59	22.6	0.38	118.3	34.68	11.09	29.17	9.35	0
Charles	Lauren	3	blank	All Clear	8.157174826	5	488	0	2	0	Walk	['2023-04-03 10:54:29.157312', '2023-04-03 10:54:29.182230', '2023-04-03 10:54:29.336181', '2023-04-03 10:54:29.410628', '2023-04-03 10:54:29.473332']	0-25	1	0	0	0	16.59	34.83	2.17	39.55	116.55	16.59	34.83	2.17	1147.06	18.5	1944.65	51.1	0.85	116.55	74.23	27.68	64	11.52	0
Charles	Lauren	3	blank	All Clear	10	0	0	0	3	0	Walk	[]	0-25	1	0	0	0	18.2	41.9	1.75	47.05	117.4	18.2	41.9	1.75	940.93	10.2	2885.58	71.3	1.19	117.4	121.28	45.88	105.9	13.27	0
Charles	Lauren	3	Olfactometer11	Olfactometer11	1.552005291	8	812	0.001	4	0.001	Walk	['2023-04-03 10:55:12.182984', '2023-04-03 10:55:12.341782', '2023-04-03 10:55:12.372673', '2023-04-03 10:55:12.567294', '2023-04-03 10:55:12.601793', '2023-04-03 10:55:12.756578', '2023-04-03 10:55:12.788473', '2023-04-03 10:55:12.890476']	0-25	1	0	0	1	23.08	36	1.54	44.44	126.38	23.08	36	1.54	577.73	2.9	3463.31	84.2	1.4	126.38	165.72	68.96	141.9	14.81	4
Charles	Lauren	3	blank	All Clear	1.226642847	6	578	0	5	0	Walk	['2023-04-03 10:55:24.715459', '2023-04-03 10:55:24.855151', '2023-04-03 10:55:25.059991', '2023-04-03 10:55:25.075940', '2023-04-03 10:55:25.120395', '2023-04-03 10:55:25.248437']	0-25	1	0	0	0	15.23	40.73	0.55	44.05	118	15.23	40.73	0.55	969.15	12.3	4432.46	106.5	1.78	118	209.77	84.19	182.63	15.36	0
Charles	Lauren	3	blank	All Clear	10	0	0	0	6	0	Walk	[]	0-25	1	0	0	0	14.76	42.05	0.38	45.16	113.52	14.76	42.05	0.38	948.39	11	5380.85	127.5	2.13	113.52	254.93	98.95	224.68	15.74	0
Charles	Lauren	3	Olfactometer11	Olfactometer11	1.408969879	8	808	0.003	7	0.003	Walk	['2023-04-03 10:56:07.922887', '2023-04-03 10:56:07.967747', '2023-04-03 10:56:07.994653', '2023-04-03 10:56:08.164752', '2023-04-03 10:56:08.293351', '2023-04-03 10:56:08.301328', '2023-04-03 10:56:08.458216', '2023-04-03 10:56:08.621689']	0-25	1	0	0	1	20.38	33.69	1.54	40.96	128.69	20.38	33.69	1.54	532.53	2.7	5913.38	140.2	2.34	128.69	295.89	119.33	258.37	17.28	4.5
Charles	Lauren	3	Olfactometer11	Olfactometer11	1.686417341	8	809	3e-04	8	3e-04	Walk	['2023-04-03 10:56:20.780009', '2023-04-03 10:56:20.862707', '2023-04-03 10:56:20.918635', '2023-04-03 10:56:21.075305', '2023-04-03 10:56:21.172814', '2023-04-03 10:56:21.245973', '2023-04-03 10:56:21.371928', '2023-04-03 10:56:21.524862']	0-25	1	0	0	1	15.62	40.92	2.54	44.58	131.38	15.62	40.92	2.54	579.56	2.6	6492.94	152.8	2.55	131.38	340.47	134.95	299.29	19.82	3.5
Charles	Lauren	3	Olfactometer11	Olfactometer11	1.465387583	8	811	0.01	9	0.01	Walk	['2023-04-03 10:56:33.552558', '2023-04-03 10:56:33.637166', '2023-04-03 10:56:33.766870', '2023-04-03 10:56:33.861801', '2023-04-03 10:56:33.944655', '2023-04-03 10:56:34.113100', '2023-04-03 10:56:34.143856', '2023-04-03 10:56:34.291944']	0-25	1	0	0	1	21.58	30.92	2.75	39.45	139.25	21.58	30.92	2.75	473.43	2.4	6966.37	165.2	2.75	139.25	379.92	156.53	330.21	22.57	5
Charles	Lauren	3	Olfactometer11	Olfactometer11	1.003741503	8	814	0.001	10	0.001	Walk	['2023-04-03 10:56:45.825079', '2023-04-03 10:56:45.967116', '2023-04-03 10:56:46.119224', '2023-04-03 10:56:46.152111', '2023-04-03 10:56:46.280094', '2023-04-03 10:56:46.408148', '2023-04-03 10:56:46.439444', '2023-04-03 10:56:46.566449']	0-25	1	0	0	1	16.85	39	2.54	44.85	142.54	16.85	39	2.54	583.1	2.6	7549.47	177.8	2.96	142.54	424.77	173.38	369.21	25.11	4
Charles	Lauren	3	blank	All Clear	1.373723269	3	242	0	11	0	Walk	['2023-04-03 10:56:58.357279', '2023-04-03 10:56:58.486046', '2023-04-03 10:56:58.503699']	0-25	1	0	0	0	18.09	34.32	0.91	39.91	130.5	18.09	34.32	0.91	877.91	11.6	8427.38	199.4	3.32	130.5	464.68	191.47	403.53	26.02	0
Charles	Lauren	3	blank	All Clear	10	0	0	0	12	0	Walk	[]	0-25	1	0	0	0	16.9	41.1	0.75	44.96	116.75	16.9	41.1	0.75	899.28	10.1	9326.66	219.5	3.66	116.75	509.64	208.37	444.63	26.77	0
Charles	Lauren	3	Olfactometer11	Olfactometer11	1.490413904	8	810	0.003	13	0.003	Walk	['2023-04-03 10:57:40.954713', '2023-04-03 10:57:41.099850', '2023-04-03 10:57:41.140206', '2023-04-03 10:57:41.249810', '2023-04-03 10:57:41.375912', '2023-04-03 10:57:41.530508', '2023-04-03 10:57:41.541471', '2023-04-03 10:57:41.677046']	0-25	1	0	0	1	23.54	35.54	4.38	44.5	126.85	23.54	35.54	4.38	578.44	2.7	9905.1	232.2	3.87	126.85	554.14	231.91	480.17	31.15	4.5
Charles	Lauren	3	blank	All Clear	10	0	0	0	14	0	Walk	[]	0-25	1	0	0	0	12.29	33.48	2.14	36.62	119.2	12.29	33.48	2.14	768.93	10.5	10674.03	252.7	4.21	119.2	590.76	244.2	513.65	33.29	0
Charles	Lauren	3	Olfactometer11	Olfactometer11	1.920194149	8	816	3e-04	15	3e-04	Walk	['2023-04-03 10:58:14.893283', '2023-04-03 10:58:14.988962', '2023-04-03 10:58:15.188439', '2023-04-03 10:58:15.188439', '2023-04-03 10:58:15.317250', '2023-04-03 10:58:15.381899', '2023-04-03 10:58:15.462409', '2023-04-03 10:58:15.628071']	0-25	1	0	0	1	17.92	37	4.23	44.33	117.69	17.92	37	4.23	576.33	2.7	11250.36	265.4	4.42	117.69	635.09	262.12	550.65	37.52	3.5
Charles	Lauren	3	Olfactometer11	Olfactometer11	1.204154015	8	812	0.01	16	0.01	Walk	['2023-04-03 10:58:27.229672', '2023-04-03 10:58:27.397080', '2023-04-03 10:58:27.491794', '2023-04-03 10:58:27.556708', '2023-04-03 10:58:27.704277', '2023-04-03 10:58:27.828800', '2023-04-03 10:58:27.869713', '2023-04-03 10:58:27.995925']	0-25	1	0	0	1	18.42	38.5	2.83	43.91	130.08	18.42	38.5	2.83	526.87	2.1	11777.23	277.5	4.62	130.08	679	280.54	589.15	40.35	5
Charles	Lauren	3	Olfactometer11	Olfactometer11	1.124260664	8	817	0.01	17	0.01	Walk	['2023-04-03 10:58:39.683662', '2023-04-03 10:58:39.840861', '2023-04-03 10:58:39.860749', '2023-04-03 10:58:40.038487', '2023-04-03 10:58:40.100280', '2023-04-03 10:58:40.198095', '2023-04-03 10:58:40.228425', '2023-04-03 10:58:40.418494']	0-25	1	0	0	1	31.42	41.08	6.33	53.62	126.42	31.42	41.08	6.33	643.42	2.5	12420.65	290	4.83	126.42	732.62	311.96	630.23	46.68	5
Charles	Lauren	3	Olfactometer11	Olfactometer11	1.428940535	8	810	0.001	18	0.001	Walk	['2023-04-03 10:58:52.374151', '2023-04-03 10:58:52.475815', '2023-04-03 10:58:52.628803', '2023-04-03 10:58:52.664633', '2023-04-03 10:58:52.825826', '2023-04-03 10:58:52.908727', '2023-04-03 10:58:52.945646', '2023-04-03 10:58:53.275274']	0-25	1	0	0	1	25.62	38.15	4.54	48.48	130.08	25.62	38.15	4.54	630.18	3.3	13050.83	303.3	5.05	130.08	781.1	337.58	668.38	51.22	4
Charles	Lauren	3	blank	All Clear	4.741932631	6	601	0	19	0	Walk	['2023-04-03 10:59:08.524959', '2023-04-03 10:59:08.564201', '2023-04-03 10:59:08.716317', '2023-04-03 10:59:08.749209', '2023-04-03 10:59:08.924132', '2023-04-03 10:59:09.056990']	0-25	1	0	0	0	14.15	36.69	1	40.47	125.15	14.15	36.69	1	1052.16	16.1	14102.99	329.4	5.49	125.15	821.57	351.73	705.07	52.22	0
Charles	Lauren	3	blank	All Clear	10	0	0	0	20	0	Walk	[]	0-25	1	0	0	0	12.43	32.67	2.62	35.77	120.29	12.43	32.67	2.62	751.12	10.6	14854.11	350	5.83	120.29	857.34	364.16	737.74	54.84	0
Charles	Lauren	3	Olfactometer11	Olfactometer11	1.548279762	8	814	3e-04	21	3e-04	Walk	['2023-04-03 10:59:51.707611', '2023-04-03 10:59:51.767324', '2023-04-03 10:59:51.866007', '2023-04-03 10:59:52.023040', '2023-04-03 10:59:52.121594', '2023-04-03 10:59:52.161437', '2023-04-03 10:59:52.336384', '2023-04-03 10:59:52.458219']	0-25	1	0	0	1	17.31	37.69	5.85	43.61	123.62	17.31	37.69	5.85	566.96	2.5	15421.07	362.5	6.04	123.62	900.95	381.47	775.43	60.69	3.5
Charles	Lauren	3	Olfactometer11	Olfactometer11	1.277120352	8	814	0.003	22	0.003	Walk	['2023-04-03 11:00:04.317816', '2023-04-03 11:00:04.453277', '2023-04-03 11:00:04.468227', '2023-04-03 11:00:04.589130', '2023-04-03 11:00:04.754903', '2023-04-03 11:00:04.842403', '2023-04-03 11:00:04.966694', '2023-04-03 11:00:05.067424']	0-25	1	0	0	1	17.17	34	3.5	39.56	126.33	17.17	34	3.5	474.66	2.1	15895.73	374.6	6.24	126.33	940.51	398.64	809.43	64.19	4.5
Charles	Lauren	3	blank	All Clear	10	0	0	0	23	0	Walk	[]	0-25	1	0	0	0	16.86	35.29	3.38	40.77	126.14	16.86	35.29	3.38	856.1	10.7	16751.83	395.3	6.59	126.14	981.28	415.5	844.72	67.57	0
Charles	Lauren	3	blank	All Clear	10	0	0	0	24	0	Walk	[]	0-25	1	0	0	0	15.7	30.6	6.1	36.95	118	15.7	30.6	6.1	738.96	10.2	17490.79	415.5	6.92	118	1018.23	431.2	875.32	73.67	0
Charles	Lauren	3	Olfactometer11	Olfactometer11	1.423420906	8	810	0.001	25	0.001	Walk	['2023-04-03 11:00:58.069828', '2023-04-03 11:00:58.101726', '2023-04-03 11:00:58.228447', '2023-04-03 11:00:58.357901', '2023-04-03 11:00:58.399520', '2023-04-03 11:00:58.513629', '2023-04-03 11:00:58.597924', '2023-04-03 11:00:58.738616']	0-25	1	0	0	1	18.85	45	4.38	50.62	116.38	18.85	45	4.38	658.06	2.8	18148.85	428.3	7.14	116.38	1068.85	450.05	920.32	78.05	4
Charles	Lauren	3	Olfactometer11	Olfactometer11	1.002152443	8	811	0.003	26	0.003	Walk	['2023-04-03 11:01:10.169517', '2023-04-03 11:01:10.302813', '2023-04-03 11:01:10.356690', '2023-04-03 11:01:10.513052', '2023-04-03 11:01:10.638776', '2023-04-03 11:01:10.750435', '2023-04-03 11:01:10.805195', '2023-04-03 11:01:10.902415']	26-50	1	0	0	1	28.58	39.17	8	50.7	128.58	28.58	39.17	8	608.39	2	18757.24	440.3	7.34	128.58	1119.55	478.63	959.49	86.05	4.5
Charles	Lauren	3	blank	All Clear	10	0	0	0	27	0	Walk	[]	26-50	1	0	0	0	21.1	35.14	5.95	43.5	125	21.1	35.14	5.95	913.49	10.5	19670.73	460.8	7.68	125	1163.05	499.73	994.63	92	0
Charles	Lauren	3	Olfactometer11	Olfactometer11	1.712874413	8	810	3e-04	28	3e-04	Walk	['2023-04-03 11:01:43.848076', '2023-04-03 11:01:43.995072', '2023-04-03 11:01:44.022374', '2023-04-03 11:01:44.152718', '2023-04-03 11:01:44.332960', '2023-04-03 11:01:44.404822', '2023-04-03 11:01:44.436253', '2023-04-03 11:01:44.596202']	26-50	1	0	0	1	19.08	33.69	9.54	41.02	119.69	19.08	33.69	9.54	533.29	2.7	20204.02	473.5	7.89	119.69	1204.07	518.81	1028.32	101.54	3.5
Charles	Lauren	3	blank	All Clear	10	0	0	0	29	0	Walk	[]	26-50	1	0	0	0	12.85	28.7	4	33.04	120.9	12.85	28.7	4	660.79	10.2	20864.81	493.7	8.23	120.9	1237.11	531.66	1057.02	105.54	0
Charles	Lauren	3	blank	All Clear	10	0	0	0	30	0	Walk	[]	26-50	1	0	0	0	12.29	29.24	3.1	33.05	121	12.29	29.24	3.1	694.03	10.7	21558.84	514.4	8.57	121	1270.16	543.95	1086.26	108.64	0
Charles	Lauren	3	Olfactometer11	Olfactometer11	1.856068373	8	818	0.01	31	0.01	Walk	['2023-04-03 11:02:38.153443', '2023-04-03 11:02:38.273185', '2023-04-03 11:02:38.410539', '2023-04-03 11:02:38.455385', '2023-04-03 11:02:38.624630', '2023-04-03 11:02:38.720883', '2023-04-03 11:02:38.813658', '2023-04-03 11:02:38.842566']	26-50	1	0	0	1	22.69	32.38	6.46	42.26	126.54	22.69	32.38	6.46	549.32	2.9	22108.16	527.3	8.79	126.54	1312.42	566.64	1118.64	115.1	5
Charles	Lauren	3	blank	All Clear	10	0	0	0	32	0	Walk	[]	26-50	1	0	0	0	15.19	30.62	2.71	35.26	135.83	15.19	30.62	2.71	740.41	10.5	22848.57	547.8	9.13	135.83	1347.68	581.83	1149.26	117.81	0
Charles	Lauren	3	blank	All Clear	10	0	0	0	33	0	Walk	[]	26-50	1	0	0	0	12.8	33.65	3.65	37.13	119.05	12.8	33.65	3.65	742.59	10	23591.16	567.8	9.46	119.05	1384.81	594.63	1182.91	121.46	0
Charles	Lauren	3	blank	All Clear	10	0	0	0	34	0	Walk	[]	26-50	1	0	0	0	23.52	36.71	3.95	45.87	121.24	23.52	36.71	3.95	963.24	10.5	24554.4	588.3	9.8	121.24	1430.68	618.15	1219.62	125.41	0
Charles	Lauren	3	Olfactometer11	Olfactometer11	1.200957775	8	808	0.01	35	0.01	Walk	['2023-04-03 11:03:52.231216', '2023-04-03 11:03:52.338456', '2023-04-03 11:03:52.464080', '2023-04-03 11:03:52.577114', '2023-04-03 11:03:52.611961', '2023-04-03 11:03:52.735546', '2023-04-03 11:03:52.852815', '2023-04-03 11:03:53.006791']	26-50	1	0	0	1	28.42	36.42	5.17	49.84	122.25	28.42	36.42	5.17	598.06	2	25152.46	600.3	10.01	122.25	1480.52	646.57	1256.04	130.58	5
Charles	Lauren	3	blank	All Clear	10	0	0	0	36	0	Walk	[]	26-50	1	0	0	0	18.38	41.24	2.52	45.81	126.71	18.38	41.24	2.52	961.92	10.7	26114.38	621	10.35	126.71	1526.33	664.95	1297.28	133.1	0
Charles	Lauren	3	Olfactometer11	Olfactometer11	1.303598881	8	809	0.001	37	0.001	Walk	['2023-04-03 11:04:25.660732', '2023-04-03 11:04:25.842004', '2023-04-03 11:04:25.971138', '2023-04-03 11:04:26.003018', '2023-04-03 11:04:26.148531', '2023-04-03 11:04:26.278375', '2023-04-03 11:04:26.309283', '2023-04-03 11:04:26.447438']	26-50	1	0	0	1	23.77	39.08	8.15	49.42	126	23.77	39.08	8.15	642.43	2.5	26756.81	633.5	10.56	126	1575.75	688.72	1336.36	141.25	4
Charles	Lauren	3	Olfactometer11	Olfactometer11	1.327500582	8	808	3e-04	38	3e-04	Walk	['2023-04-03 11:04:38.391133', '2023-04-03 11:04:38.540966', '2023-04-03 11:04:38.605404', '2023-04-03 11:04:38.813544', '2023-04-03 11:04:38.822516', '2023-04-03 11:04:38.838455', '2023-04-03 11:04:39.035821', '2023-04-03 11:04:39.205636']	26-50	1	0	0	1	19.92	31.58	4.67	39.71	132.58	19.92	31.58	4.67	476.53	2.3	27233.34	645.8	10.76	132.58	1615.46	708.64	1367.94	145.92	3.5
Charles	Lauren	3	blank	All Clear	10	0	0	0	39	0	Walk	[]	26-50	1	0	0	0	13.9	37.48	1.38	40.66	128.52	13.9	37.48	1.38	853.8	10.9	28087.14	666.7	11.11	128.52	1656.12	722.54	1405.42	147.3	0
Charles	Lauren	3	Olfactometer11	Olfactometer11	1.477521658	8	810	0.003	40	0.003	Walk	['2023-04-03 11:05:11.820425', '2023-04-03 11:05:11.917840', '2023-04-03 11:05:11.992399', '2023-04-03 11:05:12.146945', '2023-04-03 11:05:12.190198', '2023-04-03 11:05:12.357941', '2023-04-03 11:05:12.389835', '2023-04-03 11:05:12.590458']	26-50	1	0	0	1	26.23	40.69	4.38	50.75	122.08	26.23	40.69	4.38	659.71	2.6	28746.85	679.3	11.32	122.08	1706.87	748.77	1446.11	151.68	4.5
Charles	Lauren	3	Olfactometer11	Olfactometer11	1.283312559	8	818	0.001	41	0.001	Walk	['2023-04-03 11:05:24.816383', '2023-04-03 11:05:24.911395', '2023-04-03 11:05:25.069532', '2023-04-03 11:05:25.079495', '2023-04-03 11:05:25.236079', '2023-04-03 11:05:25.293886', '2023-04-03 11:05:25.428528', '2023-04-03 11:05:25.558573']	26-50	1	0	0	1	20.85	37.31	3.31	44.73	129.3	20.85	37.31	3.31	581.48	2.7	29328.33	692	11.53	129.3	1751.6	769.62	1483.42	154.99	4
Charles	Lauren	3	Olfactometer11	Olfactometer11	1.002172947	8	815	0.01	42	0.01	Walk	['2023-04-03 11:05:37.263741', '2023-04-03 11:05:37.318685', '2023-04-03 11:05:37.487734', '2023-04-03 11:05:37.550553', '2023-04-03 11:05:37.697686', '2023-04-03 11:05:37.762524', '2023-04-03 11:05:37.858833', '2023-04-03 11:05:37.990024']	26-50	1	0	0	1	29.17	40.58	4.33	54.08	123.5	29.17	40.58	4.33	649	2.1	29977.33	704.1	11.73	123.5	1805.68	798.79	1524	159.32	5
Charles	Lauren	3	blank	All Clear	10	0	0	0	43	0	Walk	[]	26-50	1	0	0	0	19.1	43.29	1.67	48.72	126.81	19.1	43.29	1.67	1023.17	10.6	31000.5	724.7	12.08	126.81	1854.4	817.89	1567.29	160.99	0
Charles	Lauren	3	blank	Olfactometer11	2.022270441	8	722	0	44	0	Walk	['2023-04-03 11:06:11.150674', '2023-04-03 11:06:11.271799', '2023-04-03 11:06:11.379967', '2023-04-03 11:06:11.423503', '2023-04-03 11:06:11.591663', '2023-04-03 11:06:11.671258', '2023-04-03 11:06:11.788403', '2023-04-03 11:06:11.820003']	26-50	0	1	0	1	17.69	46.15	0.77	50.05	119.77	17.69	46.15	0.77	650.67	2.9	31651.17	737.6	12.29	119.77	1904.45	835.58	1613.44	161.76	0
Charles	Lauren	3	Olfactometer11	Olfactometer11	1.458290577	8	820	3e-04	45	3e-04	Walk	['2023-04-03 11:06:23.959333', '2023-04-03 11:06:24.054746', '2023-04-03 11:06:24.160282', '2023-04-03 11:06:24.221374', '2023-04-03 11:06:24.387277', '2023-04-03 11:06:24.450156', '2023-04-03 11:06:24.577438', '2023-04-03 11:06:24.620298']	26-50	1	0	0	1	28.62	37.08	5.23	49.46	128.46	28.62	37.08	5.23	642.94	2.7	32294.11	750.3	12.51	128.46	1953.91	864.2	1650.52	166.99	3.5
Charles	Lauren	3	Olfactometer11	Olfactometer11	1.662517071	8	810	0.003	46	0.003	Walk	['2023-04-03 11:06:36.696457', '2023-04-03 11:06:36.791633', '2023-04-03 11:06:36.830502', '2023-04-03 11:06:36.982889', '2023-04-03 11:06:37.067303', '2023-04-03 11:06:37.132090', '2023-04-03 11:06:37.261983', '2023-04-03 11:06:37.438076']	26-50	1	0	0	1	20.46	36.92	3.92	44.28	124.92	20.46	36.92	3.92	575.58	2.5	32869.69	762.8	12.71	124.92	1998.19	884.66	1687.44	170.91	4.5
Charles	Lauren	3	blank	All Clear	1.259535313	5	440	0	47	0	Walk	['2023-04-03 11:06:49.241593', '2023-04-03 11:06:49.360785', '2023-04-03 11:06:49.504959', '2023-04-03 11:06:49.655781', '2023-04-03 11:06:49.663754']	26-50	1	0	0	0	23.59	37.73	4.73	48.24	122.32	23.59	37.73	4.73	1061.3	11.7	33930.99	784.5	13.08	122.32	2046.43	908.25	1725.17	175.64	0
Charles	Lauren	3	blank	All Clear	10	0	0	0	48	0	Walk	[]	26-50	1	0	0	0	30.05	41.67	1.76	52.35	131.33	30.05	41.67	1.76	1099.33	10.4	35030.32	804.9	13.42	131.33	2098.78	938.3	1766.84	177.4	0
Charles	Lauren	3	blank	All Clear	10	0	0	0	49	0	Walk	[]	26-50	1	0	0	0	25.45	39.45	5.5	49.96	117.9	25.45	39.45	5.5	999.21	10.1	36029.53	825	13.75	117.9	2148.74	963.75	1806.29	182.9	0
Charles	Lauren	3	Olfactometer11	Olfactometer11	1.571193933	8	812	0.001	50	0.001	Walk	['2023-04-03 11:07:53.141524', '2023-04-03 11:07:53.253337', '2023-04-03 11:07:53.414563', '2023-04-03 11:07:53.430994', '2023-04-03 11:07:53.588126', '2023-04-03 11:07:53.697811', '2023-04-03 11:07:53.851929', '2023-04-03 11:07:53.872076']	26-50	1	0	0	1	23.92	40.08	4.69	48.64	124.69	23.92	40.08	4.69	632.36	3	36661.89	838	13.97	124.69	2197.38	987.67	1846.37	187.59	4
Charles	Lauren	3	blank	All Clear	10	0	0	0	51	0	Walk	[]	51-75	1	0	0	0	16.48	35.71	1.57	40.09	126	16.48	35.71	1.57	841.97	10.5	37503.86	858.5	14.31	126	2237.47	1004.15	1882.08	189.16	0
Charles	Lauren	3	blank	All Clear	10	0	0	0	52	0	Walk	[]	51-75	1	0	0	0	13.9	37.1	8.15	42.01	121.53	13.9	37.1	8.15	840.14	10.1	38344	878.6	14.64	121.53	2279.48	1018.05	1919.18	197.31	0
Charles	Lauren	3	blank	All Clear	10	0	0	0	53	0	Walk	[]	51-75	1	0	0	0	17.48	36.9	2.76	41.77	137.71	17.48	36.9	2.76	877.18	10.5	39221.18	899.1	14.98	137.71	2321.25	1035.53	1956.08	200.07	0
Charles	Lauren	3	Olfactometer11	Olfactometer11	1.603709936	8	813	0.003	54	0.003	Walk	['2023-04-03 11:09:07.640308', '2023-04-03 11:09:07.649274', '2023-04-03 11:09:07.795788', '2023-04-03 11:09:07.944504', '2023-04-03 11:09:08.053143', '2023-04-03 11:09:08.103409', '2023-04-03 11:09:08.198318', '2023-04-03 11:09:08.325204']	51-75	1	0	0	1	26.5	47.5	10.33	60.03	139	26.5	47.5	10.33	720.36	2.4	39941.54	911.5	15.19	139	2381.28	1062.03	2003.58	210.4	4.5
Charles	Lauren	3	Olfactometer11	Olfactometer11	1.147293806	8	812	3e-04	55	3e-04	Walk	['2023-04-03 11:09:19.907817', '2023-04-03 11:09:19.986195', '2023-04-03 11:09:20.140540', '2023-04-03 11:09:20.265614', '2023-04-03 11:09:20.287356', '2023-04-03 11:09:20.416730', '2023-04-03 11:09:20.513431', '2023-04-03 11:09:20.623564']	51-75	1	0	0	1	14.46	38.85	8.15	44.36	134.31	14.46	38.85	8.15	576.73	2.7	40518.27	924.2	15.4	134.31	2425.64	1076.49	2042.43	218.55	3.5
Charles	Lauren	3	Olfactometer11	Olfactometer11	1.38214922	8	814	0.01	56	0.01	Walk	['2023-04-03 11:09:32.486516', '2023-04-03 11:09:32.576639', '2023-04-03 11:09:32.696331', '2023-04-03 11:09:32.743532', '2023-04-03 11:09:32.903893', '2023-04-03 11:09:32.993452', '2023-04-03 11:09:33.063140', '2023-04-03 11:09:33.199843']	51-75	1	0	0	1	19.33	42.92	7.08	51.17	130	19.33	42.92	7.08	614.05	2.3	41132.32	936.5	15.61	130	2476.81	1095.82	2085.35	225.63	5
Charles	Lauren	3	blank	All Clear	6.042876959	3	288	0	57	0	Walk	['2023-04-03 11:09:49.821483', '2023-04-03 11:09:49.845401', '2023-04-03 11:09:49.973286']	51-75	1	0	0	0	18.22	32.04	3.07	37.76	129.96	18.22	32.04	3.07	1019.57	17	42151.89	963.5	16.06	129.96	2514.57	1114.04	2117.39	228.7	0
Charles	Lauren	3	Olfactometer11	Olfactometer11	1.17743206	8	813	0.01	58	0.01	Walk	['2023-04-03 11:10:11.681370', '2023-04-03 11:10:11.785007', '2023-04-03 11:10:11.938329', '2023-04-03 11:10:11.955274', '2023-04-03 11:10:12.056091', '2023-04-03 11:10:12.237421', '2023-04-03 11:10:12.268865', '2023-04-03 11:10:12.378652']	51-75	1	0	0	1	22.83	45.42	12.92	57.77	127.25	22.83	45.42	12.92	693.25	2.5	42845.14	976	16.27	127.25	2572.34	1136.87	2162.81	241.62	5
Charles	Lauren	3	Olfactometer11	Olfactometer11	1.447203159	8	813	0.001	59	0.001	Walk	['2023-04-03 11:10:24.345334', '2023-04-03 11:10:24.502735', '2023-04-03 11:10:24.612435', '2023-04-03 11:10:24.629377', '2023-04-03 11:10:24.779630', '2023-04-03 11:10:24.946811', '2023-04-03 11:10:24.976950', '2023-04-03 11:10:25.122498']	51-75	1	0	0	1	22.54	36.54	8.23	45.74	126.62	22.54	36.54	8.23	594.66	3.2	43439.8	989.2	16.49	126.62	2618.08	1159.41	2199.35	249.85	4
Charles	Lauren	3	blank	All Clear	10	0	0	0	60	0	Walk	[]	51-75	1	0	0	0	17.86	29.9	3.33	36.14	124.67	17.86	29.9	3.33	758.86	10.8	44198.66	1010	16.83	124.67	2654.22	1177.27	2229.25	253.18	0
Charles	Lauren	3	Olfactometer11	Olfactometer11	1.915566921	8	812	3e-04	61	3e-04	Walk	['2023-04-03 11:10:58.137543', '2023-04-03 11:10:58.342333', '2023-04-03 11:10:58.360273', '2023-04-03 11:10:58.447407', '2023-04-03 11:10:58.607391', '2023-04-03 11:10:58.741887', '2023-04-03 11:10:58.770849', '2023-04-03 11:10:58.834430']	51-75	1	0	0	1	17.38	35.85	6.77	42.19	128.91	17.38	35.85	6.77	548.42	2.9	44747.08	1022.9	17.05	128.91	2696.41	1194.65	2265.1	259.95	3.5
Charles	Lauren	3	Olfactometer11	Olfactometer11	0.860400915	8	816	0.003	62	0.003	Walk	['2023-04-03 11:11:10.260885', '2023-04-03 11:11:10.408796', '2023-04-03 11:11:10.418255', '2023-04-03 11:11:10.544591', '2023-04-03 11:11:10.663140', '2023-04-03 11:11:10.744960', '2023-04-03 11:11:10.858631', '2023-04-03 11:11:10.984075']	51-75	1	0	0	1	21.17	34.42	10.83	44.29	132.67	21.17	34.42	10.83	531.51	2	45278.59	1034.9	17.25	132.67	2740.7	1215.82	2299.52	270.78	4.5
Charles	Lauren	3	Olfactometer11	Olfactometer11	0.917048693	8	814	0.001	63	0.001	Walk	['2023-04-03 11:11:22.475568', '2023-04-03 11:11:22.595632', '2023-04-03 11:11:22.689323', '2023-04-03 11:11:22.714235', '2023-04-03 11:11:22.891152', '2023-04-03 11:11:22.995799', '2023-04-03 11:11:23.105898', '2023-04-03 11:11:23.183775']	51-75	1	0	0	1	24.25	46.5	10.5	56.63	138.33	24.25	46.5	10.5	679.55	2.3	45958.14	1047.2	17.45	138.33	2797.33	1240.07	2346.02	281.28	4
Charles	Lauren	3	blank	All Clear	10	0	0	0	64	0	Walk	[]	51-75	1	0	0	0	15.48	26.67	4.62	32.34	128.62	15.48	26.67	4.62	679.19	10.9	46637.33	1068.1	17.8	128.62	2829.67	1255.55	2372.69	285.9	0
Charles	Lauren	3	blank	All Clear	10	0	0	0	65	0	Walk	[]	51-75	1	0	0	0	5.4	25.5	2.65	27.05	124.95	5.4	25.5	2.65	540.92	10.4	47178.25	1088.5	18.14	124.95	2856.72	1260.95	2398.19	288.55	0
Charles	Lauren	3	blank	All Clear	10	0	0	0	66	0	Walk	[]	51-75	1	0	0	0	25.19	35	13.29	49.71	100.19	25.19	35	13.29	1044	11	48222.25	1109.5	18.49	100.19	2906.43	1286.14	2433.19	301.84	0
Charles	Lauren	3	Olfactometer11	Olfactometer11	1.352882624	8	813	0.01	67	0.01	Walk	['2023-04-03 11:12:36.832469', '2023-04-03 11:12:36.870341', '2023-04-03 11:12:37.015262', '2023-04-03 11:12:37.158196', '2023-04-03 11:12:37.167168', '2023-04-03 11:12:37.322615', '2023-04-03 11:12:37.446750', '2023-04-03 11:12:37.555009']	51-75	1	0	0	1	33.46	41.92	9.77	58.58	102.15	33.46	41.92	9.77	761.56	2.7	48983.81	1122.2	18.7	102.15	2965.01	1319.6	2475.11	311.61	5
Charles	Lauren	3	Olfactometer11	Olfactometer11	0.00099659	8	799	3e-04	68	3e-04	Walk	['2023-04-03 11:12:48.089050', '2023-04-03 11:12:48.792558', '2023-04-03 11:12:48.903357', '2023-04-03 11:12:49.048880', '2023-04-03 11:12:49.079315', '2023-04-03 11:12:49.238358', '2023-04-03 11:12:49.333043', '2023-04-03 11:12:49.397046']	51-75	1	0	0	1	26.67	35	10.58	49.45	102.08	26.67	35	10.58	593.38	1.5	49577.19	1133.7	18.9	102.08	3014.46	1346.27	2510.11	322.19	3.5
Charles	Lauren	3	blank	All Clear	1.285053253	6	559	0	69	0	Walk	['2023-04-03 11:13:01.314511', '2023-04-03 11:13:01.424000', '2023-04-03 11:13:01.496144', '2023-04-03 11:13:01.637111', '2023-04-03 11:13:01.696914', '2023-04-03 11:13:01.804514']	51-75	1	0	0	0	18.23	31.45	6.32	38.96	100.74	18.23	31.45	6.32	857.22	11.9	50434.41	1155.6	19.26	100.74	3053.42	1364.5	2541.56	328.51	0
Charles	Lauren	3	blank	All Clear	10	0	0	0	70	0	Walk	[]	51-75	1	0	0	0	20.05	30.7	4.85	38.11	101.23	20.05	30.7	4.85	762.18	10.4	51196.59	1176	19.6	101.23	3091.53	1384.55	2572.26	333.36	0
Charles	Lauren	3	blank	All Clear	10	0	0	0	71	0	Walk	[]	51-75	1	0	0	0	12.86	32.19	2.71	35.78	89.9	12.86	32.19	2.71	751.33	10.9	51947.92	1196.9	19.95	89.9	3127.31	1397.41	2604.45	336.07	0
Charles	Lauren	3	Olfactometer11	Olfactometer11	1.97127223	8	813	0.003	72	0.003	Walk	['2023-04-03 11:14:05.400271', '2023-04-03 11:14:05.416230', '2023-04-03 11:14:05.624130', '2023-04-03 11:14:05.719637', '2023-04-03 11:14:05.783475', '2023-04-03 11:14:05.895339', '2023-04-03 11:14:06.013844', '2023-04-03 11:14:06.150163']	51-75	1	0	0	1	19.15	39.69	7.85	46.73	86	19.15	39.69	7.85	607.51	3.2	52555.43	1210.1	20.17	86	3174.04	1416.56	2644.14	343.92	4.5
Charles	Lauren	3	blank	All Clear	10	0	0	0	73	0	Walk	[]	51-75	1	0	0	0	20.81	35.24	3.24	42.06	85.9	20.81	35.24	3.24	883.31	10.8	53438.74	1230.9	20.52	85.9	3216.1	1437.37	2679.38	347.16	0
Charles	Lauren	3	Olfactometer11	Olfactometer11	1.944888115	8	816	0.003	74	0.003	Walk	['2023-04-03 11:14:39.151030', '2023-04-03 11:14:39.317182', '2023-04-03 11:14:39.333129', '2023-04-03 11:14:39.488734', '2023-04-03 11:14:39.588812', '2023-04-03 11:14:39.743229', '2023-04-03 11:14:39.766877', '2023-04-03 11:14:39.943514']	51-75	1	0	0	1	27.31	39.69	10.08	52.61	87	27.31	39.69	10.08	683.94	3	54122.68	1243.9	20.73	87	3268.71	1464.68	2719.07	357.24	4.5
Charles	Lauren	3	Olfactometer11	Olfactometer11	1.892609596	8	812	3e-04	75	3e-04	Walk	['2023-04-03 11:14:52.453408', '2023-04-03 11:14:52.492340', '2023-04-03 11:14:52.620807', '2023-04-03 11:14:52.789234', '2023-04-03 11:14:52.821124', '2023-04-03 11:14:52.922284', '2023-04-03 11:14:53.024179', '2023-04-03 11:14:53.156861']	51-75	1	0	0	1	29.92	44.08	3.38	54.86	89.46	29.92	44.08	3.38	713.18	3.2	54835.86	1257.1	20.95	89.46	3323.57	1494.6	2763.15	360.62	3.5
Charles	Lauren	3	Olfactometer11	Olfactometer11	1.188860178	8	816	0.001	76	0.001	Walk	['2023-04-03 11:15:04.926810', '2023-04-03 11:15:05.061856', '2023-04-03 11:15:05.086774', '2023-04-03 11:15:05.202037', '2023-04-03 11:15:05.333625', '2023-04-03 11:15:05.445277', '2023-04-03 11:15:05.480778', '2023-04-03 11:15:05.622205']	76-100	1	0	0	1	30	50.15	6.08	60.11	90.69	30	50.15	6.08	781.43	2.7	55617.29	1269.8	21.16	90.69	3383.68	1524.6	2813.3	366.7	4
Charles	Lauren	3	blank	All Clear	10	0	0	0	77	0	Walk	[]	76-100	1	0	0	0	26.75	41.65	1.6	51.28	87.45	26.75	41.65	1.6	1025.57	10.1	56642.86	1289.9	21.5	87.45	3434.96	1551.35	2854.95	368.3	0
Charles	Lauren	3	Olfactometer11	Olfactometer11	1.407189369	8	818	0.01	78	0.01	Walk	['2023-04-03 11:15:37.892689', '2023-04-03 11:15:37.985381', '2023-04-03 11:15:38.103975', '2023-04-03 11:15:38.148598', '2023-04-03 11:15:38.277513', '2023-04-03 11:15:38.393246', '2023-04-03 11:15:38.540564', '2023-04-03 11:15:38.560558']	76-100	1	0	0	1	28.23	37	5.46	49.01	86.85	28.23	37	5.46	637.16	2.6	57280.02	1302.5	21.71	86.85	3483.97	1579.58	2891.95	373.76	5
Charles	Lauren	3	blank	All Clear	10	0	0	0	79	0	Walk	[]	76-100	1	0	0	0	17.85	35	3.05	40.82	86.6	17.85	35	3.05	816.42	10.2	58096.44	1322.7	22.05	86.6	3524.79	1597.43	2926.95	376.81	0
Charles	Lauren	3	blank	All Clear	10	0	0	0	80	0	Walk	[]	76-100	1	0	0	0	23.24	37.48	5.24	46.92	82.67	23.24	37.48	5.24	985.23	10.6	59081.67	1343.3	22.39	82.67	3571.71	1620.67	2964.43	382.05	0
Charles	Lauren	3	Olfactometer11	Olfactometer11	1.042186499	8	812	0.001	81	0.001	Walk	['2023-04-03 11:16:31.193089', '2023-04-03 11:16:31.306337', '2023-04-03 11:16:31.372679', '2023-04-03 11:16:31.547693', '2023-04-03 11:16:31.580920', '2023-04-03 11:16:31.682712', '2023-04-03 11:16:31.826312', '2023-04-03 11:16:31.942691']	76-100	1	0	0	1	27.25	34.75	3.83	47.46	84.83	27.25	34.75	3.83	569.51	2	59651.18	1355.3	22.59	84.83	3619.17	1647.92	2999.18	385.88	4
Charles	Lauren	3	blank	All Clear	10	0	0	0	82	0	Walk	[]	76-100	1	0	0	0	26	45.2	6	54.91	82.95	26	45.2	6	1098.23	10.5	60749.41	1375.8	22.93	82.95	3674.08	1673.92	3044.38	391.88	0
Charles	Lauren	3	blank	All Clear	10	0	0	0	83	0	Walk	[]	76-100	1	0	0	0	20.86	43.14	3.95	48.96	84.9	20.86	43.14	3.95	1028.06	11	61777.47	1396.8	23.28	84.9	3723.04	1694.78	3087.52	395.83	0
Charles	Lauren	3	Olfactometer11	Olfactometer11	1.203568459	8	812	0.003	84	0.003	Walk	['2023-04-03 11:17:24.641884', '2023-04-03 11:17:24.763986', '2023-04-03 11:17:24.795878', '2023-04-03 11:17:24.895714', '2023-04-03 11:17:25.069762', '2023-04-03 11:17:25.157868', '2023-04-03 11:17:25.256217', '2023-04-03 11:17:25.391883']	76-100	1	0	0	1	21.08	35.25	8	44.66	87	21.08	35.25	8	535.9	2.5	62313.37	1409.3	23.49	87	3767.7	1715.86	3122.77	403.83	4.5
Charles	Lauren	3	Olfactometer11	Olfactometer11	0.108740091	8	778	3e-04	85	3e-04	Walk	['2023-04-03 11:17:35.978753', '2023-04-03 11:17:36.916916', '2023-04-03 11:17:37.052713', '2023-04-03 11:17:37.130504', '2023-04-03 11:17:37.263532', '2023-04-03 11:17:37.326677', '2023-04-03 11:17:37.488589', '2023-04-03 11:17:37.520027']	76-100	1	0	0	1	30.62	42.31	6.31	54.68	91.62	30.62	42.31	6.31	710.87	2.6	63024.24	1421.9	23.7	91.62	3822.38	1746.48	3165.08	410.14	3.5
Charles	Lauren	3	Olfactometer11	Olfactometer11	1.441643238	8	815	0.01	86	0.01	Walk	['2023-04-03 11:17:49.600394', '2023-04-03 11:17:49.703548', '2023-04-03 11:17:49.806142', '2023-04-03 11:17:49.842026', '2023-04-03 11:17:49.982219', '2023-04-03 11:17:50.128726', '2023-04-03 11:17:50.160550', '2023-04-03 11:17:50.308933']	76-100	1	0	0	1	25.25	35.42	7.67	47.18	93	25.25	35.42	7.67	566.17	2.4	63590.41	1434.3	23.91	93	3869.56	1771.73	3200.5	417.81	5
Charles	Lauren	3	blank	All Clear	10	0	0	0	87	0	Walk	[]	76-100	1	0	0	0	13.71	29.57	2.05	33.52	114.67	13.71	29.57	2.05	704.01	10.9	64294.42	1455.2	24.25	114.67	3903.08	1785.44	3230.07	419.86	0
Charles	Lauren	3	Olfactometer11	Olfactometer11	0.985277414	8	810	0.01	88	0.01	Walk	['2023-04-03 11:18:22.321390', '2023-04-03 11:18:22.454217', '2023-04-03 11:18:22.550063', '2023-04-03 11:18:22.610054', '2023-04-03 11:18:22.774924', '2023-04-03 11:18:22.963547', '2023-04-03 11:18:22.997433', '2023-04-03 11:18:23.026434']	76-100	1	0	0	1	18.08	34.33	12.58	42.82	114	18.08	34.33	12.58	513.79	2.1	64808.21	1467.3	24.46	114	3945.9	1803.52	3264.4	432.44	5
Charles	Lauren	3	blank	All Clear	10	0	0	0	89	0	Walk	[]	76-100	1	0	0	0	13.57	28.38	6.86	34.33	113.2	13.57	28.38	6.86	721.02	10.6	65529.23	1487.9	24.8	113.2	3980.23	1817.09	3292.78	439.3	0
Charles	Lauren	3	blank	All Clear	1.313926935	5	491	0	90	0	Walk	['2023-04-03 11:18:55.321082', '2023-04-03 11:18:55.416304', '2023-04-03 11:18:55.559168', '2023-04-03 11:18:55.594545', '2023-04-03 11:18:55.721042']	76-100	1	0	0	0	15.36	33.73	7.18	39.57	107.23	15.36	33.73	7.18	870.58	11.8	66399.81	1509.7	25.16	107.23	4019.8	1832.45	3326.51	446.48	0
Charles	Lauren	3	Olfactometer11	Olfactometer11	1.157263041	8	811	0.001	91	0.001	Walk	['2023-04-03 11:19:17.422691', '2023-04-03 11:19:17.510563', '2023-04-03 11:19:17.560188', '2023-04-03 11:19:17.717632', '2023-04-03 11:19:17.823659', '2023-04-03 11:19:17.846583', '2023-04-03 11:19:18.001257', '2023-04-03 11:19:18.143521']	76-100	1	0	0	1	19.08	34.25	13.5	44.4	89.75	19.08	34.25	13.5	532.82	2.2	66932.63	1521.9	25.37	89.75	4064.2	1851.53	3360.76	459.98	4
Charles	Lauren	3	blank	Olfactometer11	1.526106834	8	808	0	92	0	Walk	['2023-04-03 11:19:30.321538', '2023-04-03 11:19:30.520936', '2023-04-03 11:19:30.558467', '2023-04-03 11:19:30.583626', '2023-04-03 11:19:30.742862', '2023-04-03 11:19:30.867559', '2023-04-03 11:19:30.892479', '2023-04-03 11:19:31.074363']	76-100	0	1	0	1	9.92	28.38	3.23	31.29	88.69	9.92	28.38	3.23	406.71	3.1	67339.34	1535	25.58	88.69	4095.49	1861.45	3389.14	463.21	0
Charles	Lauren	3	Olfactometer11	Olfactometer11	1.927015543	8	816	3e-04	93	3e-04	Walk	['2023-04-03 11:19:43.495645', '2023-04-03 11:19:43.568086', '2023-04-03 11:19:43.666651', '2023-04-03 11:19:43.720472', '2023-04-03 11:19:43.893641', '2023-04-03 11:19:43.925472', '2023-04-03 11:19:44.084437', '2023-04-03 11:19:44.229881']	76-100	1	0	0	1	15.62	30.31	6.62	37.21	85.31	15.62	30.31	6.62	483.74	3.3	67823.08	1548.3	25.81	85.31	4132.7	1877.07	3419.45	469.83	3.5
Charles	Lauren	3	blank	All Clear	10	0	0	0	94	0	Walk	[]	76-100	1	0	0	0	13.52	30.29	6.95	35.83	85.95	13.52	30.29	6.95	752.34	10.8	68575.42	1569.1	26.15	85.95	4168.53	1890.59	3449.74	476.78	0
Charles	Lauren	3	blank	All Clear	10	0	0	0	95	0	Walk	[]	76-100	1	0	0	0	13	31.75	8	37.02	89.95	13	31.75	8	740.43	10.3	69315.85	1589.4	26.49	89.95	4205.55	1903.59	3481.49	484.78	0
Charles	Lauren	3	Olfactometer11	Olfactometer11	1.362991095	8	810	0.003	96	0.003	Walk	['2023-04-03 11:20:37.172794', '2023-04-03 11:20:37.253085', '2023-04-03 11:20:37.371784', '2023-04-03 11:20:37.459423', '2023-04-03 11:20:37.594182', '2023-04-03 11:20:37.714379', '2023-04-03 11:20:37.745646', '2023-04-03 11:20:37.889590']	76-100	1	0	0	1	17.38	33.15	10.54	40.62	88.08	17.38	33.15	10.54	528.02	2.9	69843.87	1602.3	26.71	88.08	4246.17	1920.97	3514.64	495.32	4.5
Charles	Lauren	3	Olfactometer11	Olfactometer11	0.90579319	8	811	0.001	97	0.001	Walk	['2023-04-03 11:20:49.378421', '2023-04-03 11:20:49.493321', '2023-04-03 11:20:49.605035', '2023-04-03 11:20:49.676963', '2023-04-03 11:20:49.870088', '2023-04-03 11:20:49.903022', '2023-04-03 11:20:50.031419', '2023-04-03 11:20:50.144038']	76-100	1	0	0	1	11.92	32.75	12.33	39.41	84.92	11.92	32.75	12.33	472.93	2.2	70316.8	1614.5	26.91	84.92	4285.58	1932.89	3547.39	507.65	4
Charles	Lauren	3	blank	All Clear	10	0	0	0	98	0	Walk	[]	76-100	1	0	0	0	8.76	28.76	10.86	34.47	81.73	8.76	28.76	10.86	723.92	10.8	71040.72	1635.3	27.26	81.73	4320.05	1941.65	3576.15	518.51	0
Charles	Lauren	3	blank	All Clear	2.068705797	2	116	0	99	0	Walk	['2023-04-03 11:21:23.329585', '2023-04-03 11:21:23.362477']	76-100	1	0	0	0	7.09	21.45	4.77	24	76.55	7.09	21.45	4.77	528.07	12.4	71568.79	1657.7	27.63	76.55	4344.05	1948.74	3597.6	523.28	0
Charles	Lauren	3	Olfactometer11	Olfactometer11	3.325414896	8	817	0.01	100	0.01	Walk	['2023-04-03 11:21:47.216295', '2023-04-03 11:21:47.304158', '2023-04-03 11:21:47.402625', '2023-04-03 11:21:47.438110', '2023-04-03 11:21:47.640791', '2023-04-03 11:21:47.735474', '2023-04-03 11:21:47.743449', '2023-04-03 11:21:47.890486']	76-100	1	0	0	1	12.67	23.33	7.17	29.35	76.5	12.67	23.33	7.17	176.09	5	71744.88	1672.7	27.88	76.5	4373.4	1961.41	3620.93	530.45	5
Charles	Edgar	4	Olfactometer11	Olfactometer11	7.65527606	8	819	3e-04	1	3e-04	Trot	['2023-04-03 12:41:16.450090', '2023-04-03 12:41:16.472515', '2023-04-03 12:41:16.638418', '2023-04-03 12:41:16.667354', '2023-04-03 12:41:16.760039', '2023-04-03 12:41:16.888400', '2023-04-03 12:41:17.015015', '2023-04-03 12:41:17.061925']	0-25	1	0	0	1	24.42	70.05	31.37	82.61	82.74	24.42	70.05	31.37	1569.55	9.2	1569.55	19.2	0.32	82.74	82.61	24.42	70.05	31.37	3.5
Charles	Edgar	4	Olfactometer11	Olfactometer11	1.127158165	8	808	0.003	2	0.003	Trot	['2023-04-03 12:41:28.987491', '2023-04-03 12:41:29.055672', '2023-04-03 12:41:29.189224', '2023-04-03 12:41:29.359337', '2023-04-03 12:41:29.384261', '2023-04-03 12:41:29.530960', '2023-04-03 12:41:29.605610', '2023-04-03 12:41:29.626541']	0-25	1	0	0	1	29.54	73	35.54	88.18	94.62	29.54	73	35.54	1146.29	2.7	2715.84	31.9	0.53	94.62	170.79	53.96	143.05	66.91	4.5
Charles	Edgar	4	blank	All Clear	10	0	0	0	3	0	Trot	[]	0-25	1	0	0	0	28.65	81.9	29.8	93.32	104.6	28.65	81.9	29.8	1866.35	10.3	4582.19	52.2	0.87	104.6	264.11	82.61	224.95	96.71	0
Charles	Edgar	4	blank	All Clear	10	0	0	0	4	0	Trot	[]	0-25	1	0	0	0	22.71	81.14	32.76	92.04	116.76	22.71	81.14	32.76	1932.78	11	6514.97	73.2	1.22	116.76	356.15	105.32	306.09	129.47	0
Charles	Edgar	4	blank	All Clear	10	0	0	0	5	0	Trot	[]	0-25	1	0	0	0	29.24	76.95	31.19	90.1	112.76	29.24	76.95	31.19	1892.08	10.5	8407.05	93.7	1.56	112.76	446.25	134.56	383.04	160.66	0
Charles	Edgar	4	blank	All Clear	10	0	0	0	6	0	Trot	[]	0-25	1	0	0	0	27.05	73.65	31.5	87.01	122.15	27.05	73.65	31.5	1740.25	10.1	10147.3	113.8	1.9	122.15	533.26	161.61	456.69	192.16	0
Charles	Edgar	4	Olfactometer11	Olfactometer11	2.116512299	8	810	0.01	7	0.01	Trot	['2023-04-03 12:43:04.762547', '2023-04-03 12:43:04.825338', '2023-04-03 12:43:05.006733', '2023-04-03 12:43:05.042613', '2023-04-03 12:43:05.184250', '2023-04-03 12:43:05.252020', '2023-04-03 12:43:05.321943', '2023-04-03 12:43:05.468244']	0-25	1	0	0	1	28.5	66.86	26.71	79.4	120.33	28.5	66.86	26.71	1111.55	3.6	11258.85	127.4	2.12	120.33	612.66	190.11	523.55	218.87	5
Charles	Edgar	4	blank	All Clear	2.61396575	7	625	0	8	0	Trot	['2023-04-03 12:43:18.874562', '2023-04-03 12:43:18.913371', '2023-04-03 12:43:19.007536', '2023-04-03 12:43:19.092777', '2023-04-03 12:43:19.294010', '2023-04-03 12:43:19.356848', '2023-04-03 12:43:19.389340']	0-25	1	0	0	0	25.65	82.91	25.74	91.69	113.24	25.65	82.91	25.74	2108.79	13.4	13367.64	150.8	2.51	113.24	704.35	215.76	606.46	244.61	0
Charles	Edgar	4	Olfactometer11	Olfactometer11	2.780285835	8	809	0.001	9	0.001	Trot	['2023-04-03 12:43:42.695114', '2023-04-03 12:43:42.740962', '2023-04-03 12:43:42.856640', '2023-04-03 12:43:42.941422', '2023-04-03 12:43:43.100355', '2023-04-03 12:43:43.151182', '2023-04-03 12:43:43.239882', '2023-04-03 12:43:43.359075']	0-25	1	0	0	1	31.57	67.57	24.79	82.57	106.21	31.57	67.57	24.79	1156.02	4.4	14523.66	165.2	2.75	106.21	786.92	247.33	674.03	269.4	4
Charles	Edgar	4	Olfactometer11	Olfactometer11	1.721642971	8	808	3e-04	10	3e-04	Trot	['2023-04-03 12:43:55.642973', '2023-04-03 12:43:55.747676', '2023-04-03 12:43:55.883763', '2023-04-03 12:43:55.926619', '2023-04-03 12:43:56.205739', '2023-04-03 12:43:56.232825', '2023-04-03 12:43:56.299603', '2023-04-03 12:43:56.444042']	0-25	1	0	0	1	26.14	73.29	26.43	83.83	118.21	26.14	73.29	26.43	1173.66	3.5	15697.32	178.7	2.98	118.21	870.75	273.47	747.32	295.83	3.5
Charles	Edgar	4	blank	All Clear	10	0	0	0	11	0	Trot	[]	0-25	1	0	0	0	24.75	82.35	32.8	93.61	118.7	24.75	82.35	32.8	1872.13	10.1	17569.45	198.8	3.31	118.7	964.36	298.22	829.67	328.63	0
Charles	Edgar	4	Olfactometer11	Olfactometer11	1.823584795	8	817	0.003	12	0.003	Trot	['2023-04-03 12:44:29.483178', '2023-04-03 12:44:29.660586', '2023-04-03 12:44:29.725373', '2023-04-03 12:44:29.776115', '2023-04-03 12:44:29.895803', '2023-04-03 12:44:30.101968', '2023-04-03 12:44:30.122898', '2023-04-03 12:44:30.177141']	0-25	1	0	0	1	23.92	80.15	36.46	94.68	120	23.92	80.15	36.46	1230.89	3.3	18800.34	212.1	3.53	120	1059.04	322.14	909.82	365.09	4.5
Charles	Edgar	4	Olfactometer11	Olfactometer11	1.137767553	8	808	0.01	13	0.01	Trot	['2023-04-03 12:44:41.920566', '2023-04-03 12:44:41.953457', '2023-04-03 12:44:42.067036', '2023-04-03 12:44:42.120853', '2023-04-03 12:44:42.193746', '2023-04-03 12:44:42.375631', '2023-04-03 12:44:42.471912', '2023-04-03 12:44:42.480882']	0-25	1	0	0	1	30.23	78.08	25.92	89.68	117.62	30.23	78.08	25.92	1165.78	2.6	19966.12	224.7	3.74	117.62	1148.72	352.37	987.9	391.01	5
Charles	Edgar	4	blank	All Clear	10	0	0	0	14	0	Trot	[]	0-25	1	0	0	0	24.55	92.25	31.5	101.86	116.15	24.55	92.25	31.5	2037.27	10.2	22003.39	244.9	4.08	116.15	1250.58	376.92	1080.15	422.51	0
Charles	Edgar	4	Olfactometer11	Olfactometer11	1.601543188	8	812	0.001	15	0.001	Trot	['2023-04-03 12:45:15.399644', '2023-04-03 12:45:15.431014', '2023-04-03 12:45:15.590913', '2023-04-03 12:45:15.675630', '2023-04-03 12:45:15.704535', '2023-04-03 12:45:15.789247', '2023-04-03 12:45:15.937153', '2023-04-03 12:45:15.972221']	0-25	1	0	0	1	28.15	82.85	28.85	94.35	125.62	28.15	82.85	28.85	1226.59	3	23229.98	257.9	4.3	125.62	1344.93	405.07	1163	451.36	4
Charles	Edgar	4	blank	All Clear	10	0	0	0	16	0	Trot	[]	0-25	1	0	0	0	24.9	92.1	30	101.7	121.06	24.9	92.1	30	2135.62	10.6	25365.6	278.5	4.64	121.06	1446.63	429.97	1255.1	481.36	0
Charles	Edgar	4	Olfactometer11	Olfactometer11	2.671650887	8	811	3e-04	17	3e-04	Trot	['2023-04-03 12:45:49.757065', '2023-04-03 12:45:49.799163', '2023-04-03 12:45:49.903211', '2023-04-03 12:45:50.004817', '2023-04-03 12:45:50.191191', '2023-04-03 12:45:50.240018', '2023-04-03 12:45:50.368535', '2023-04-03 12:45:50.406407']	0-25	1	0	0	1	25	80.57	31.79	93.49	119	25	80.57	31.79	1308.85	3.5	26674.45	292	4.87	119	1540.12	454.97	1335.67	513.15	3.5
Charles	Edgar	4	Olfactometer11	Olfactometer11	1.76480937	8	810	0.003	18	0.003	Trot	['2023-04-03 12:46:02.728852', '2023-04-03 12:46:02.774106', '2023-04-03 12:46:02.966468', '2023-04-03 12:46:03.050186', '2023-04-03 12:46:03.120945', '2023-04-03 12:46:03.241544', '2023-04-03 12:46:03.299353', '2023-04-03 12:46:03.428344']	0-25	1	0	0	1	20.85	77.77	26.08	86.7	120.08	20.85	77.77	26.08	1127.09	2.5	27801.54	304.5	5.07	120.08	1626.82	475.82	1413.44	539.23	4.5
Charles	Edgar	4	blank	All Clear	10	0	0	0	19	0	Trot	[]	0-25	1	0	0	0	23.3	76.9	31.55	88.64	118.65	23.3	76.9	31.55	1772.71	10.2	29574.25	324.7	5.41	118.65	1715.46	499.12	1490.34	570.78	0
Charles	Edgar	4	blank	All Clear	10	0	0	0	20	0	Trot	[]	0-25	1	0	0	0	22.71	86.43	27.14	94.58	120.1	22.71	86.43	27.14	1986.13	10.7	31560.38	345.4	5.76	120.1	1810.04	521.83	1576.77	597.92	0
Charles	Edgar	4	blank	All Clear	10	0	0	0	21	0	Trot	[]	0-25	1	0	0	0	16.45	95.75	33.4	103.64	113.2	16.45	95.75	33.4	2072.79	10.3	33633.17	365.7	6.09	113.2	1913.68	538.28	1672.52	631.32	0
Charles	Edgar	4	Olfactometer11	Olfactometer11	2.251697302	8	786	0.01	22	0.01	Trot	['2023-04-03 12:47:18.156905', '2023-04-03 12:47:18.171812', '2023-04-03 12:47:18.277549', '2023-04-03 12:47:18.407066', '2023-04-03 12:47:18.512400', '2023-04-03 12:47:18.572299', '2023-04-03 12:47:18.715074', '2023-04-03 12:47:18.731103']	0-25	1	0	0	1	25.21	81.07	23.07	90.15	111	25.21	81.07	23.07	1262.08	3.8	34895.25	379.5	6.32	111	2003.83	563.49	1753.59	654.39	5
Charles	Edgar	4	blank	All Clear	10	0	0	0	23	0	Trot	[]	0-25	1	0	0	0	24.9	83.43	29.1	94.11	116.76	24.9	83.43	29.1	1976.23	10.5	36871.48	400	6.67	116.76	2097.94	588.39	1837.02	683.49	0
Charles	Edgar	4	Olfactometer11	Olfactometer11	2.432430267	8	809	0.001	24	0.001	Trot	['2023-04-03 12:47:52.529059', '2023-04-03 12:47:52.545006', '2023-04-03 12:47:52.639689', '2023-04-03 12:47:52.693509', '2023-04-03 12:47:52.822077', '2023-04-03 12:47:52.944455', '2023-04-03 12:47:53.061336', '2023-04-03 12:47:53.113162']	0-25	1	0	0	1	33.23	69.46	23.08	82.41	120.31	33.23	69.46	23.08	1071.39	3.2	37942.87	413.2	6.89	120.31	2180.35	621.62	1906.48	706.57	4
Charles	Edgar	4	Olfactometer11	Olfactometer11	2.747512341	8	813	3e-04	25	3e-04	Trot	['2023-04-03 12:48:06.556684', '2023-04-03 12:48:06.592762', '2023-04-03 12:48:06.638817', '2023-04-03 12:48:06.753237', '2023-04-03 12:48:06.905104', '2023-04-03 12:48:06.906100', '2023-04-03 12:48:07.078994', '2023-04-03 12:48:07.237924']	0-25	1	0	0	1	28.57	69.86	19.86	79.81	113.5	28.57	69.86	19.86	1117.3	4.3	39060.17	427.5	7.12	113.5	2260.16	650.19	1976.34	726.43	3.5
Charles	Edgar	4	Olfactometer11	Olfactometer11	2.342033386	8	809	0.003	26	0.003	Trot	['2023-04-03 12:48:20.203449', '2023-04-03 12:48:20.238506', '2023-04-03 12:48:20.268420', '2023-04-03 12:48:20.354140', '2023-04-03 12:48:20.403895', '2023-04-03 12:48:20.523763', '2023-04-03 12:48:20.751231', '2023-04-03 12:48:20.787109']	26-50	1	0	0	1	35.36	68.64	23.71	83.69	110	35.36	68.64	23.71	1171.71	3.9	40231.88	441.4	7.36	110	2343.85	685.55	2044.98	750.14	4.5
Charles	Edgar	4	blank	All Clear	10	0	0	0	27	0	Trot	[]	26-50	1	0	0	0	28.05	64.5	22.15	78.02	114.1	28.05	64.5	22.15	1560.43	10.5	41792.31	461.9	7.7	114.1	2421.87	713.6	2109.48	772.29	0
Charles	Edgar	4	blank	All Clear	10	0	0	0	28	0	Trot	[]	26-50	1	0	0	0	18.29	92.67	32.24	100.99	119.9	18.29	92.67	32.24	2120.85	10.9	43913.16	482.8	8.05	119.9	2522.86	731.89	2202.15	804.53	0
Charles	Edgar	4	Olfactometer11	Olfactometer11	2.260724068	8	695	0.01	29	0.01	Trot	['2023-04-03 12:49:14.814406', '2023-04-03 12:49:14.847224', '2023-04-03 12:49:14.880399', '2023-04-03 12:49:14.981603', '2023-04-03 12:49:15.017257', '2023-04-03 12:49:15.144165', '2023-04-03 12:49:15.187465', '2023-04-03 12:49:15.273944']	26-50	1	0	0	1	22.71	83	31.29	93.6	120.57	22.71	83	31.29	1310.43	3.3	45223.59	496.1	8.27	120.57	2616.46	754.6	2285.15	835.82	5
Charles	Edgar	4	blank	All Clear	10	0	0	0	30	0	Trot	[]	26-50	1	0	0	0	24.7	88.75	30.65	98.29	122	24.7	88.75	30.65	1965.72	10.1	47189.31	516.2	8.6	122	2714.75	779.3	2373.9	866.47	0
Charles	Edgar	4	blank	All Clear	10	0	0	0	31	0	Trot	[]	26-50	1	0	0	0	21.43	105.38	32.38	113.32	123.33	21.43	105.38	32.38	2379.75	10.7	49569.06	536.9	8.95	123.33	2828.07	800.73	2479.28	898.85	0
Charles	Edgar	4	Olfactometer11	Olfactometer11	1.583146811	8	760	0.001	32	0.001	Trot	['2023-04-03 12:50:08.812431', '2023-04-03 12:50:08.926361', '2023-04-03 12:50:09.083560', '2023-04-03 12:50:09.115455', '2023-04-03 12:50:09.260002', '2023-04-03 12:50:09.318805', '2023-04-03 12:50:09.470615', '2023-04-03 12:50:09.489518']	26-50	1	0	0	1	25.77	69.62	34.23	86.35	117.08	25.77	69.62	34.23	1122.49	2.5	50691.55	549.4	9.16	117.08	2914.42	826.5	2548.9	933.08	4
Charles	Edgar	4	Olfactometer11	Olfactometer11	3.145693541	8	810	3e-04	33	3e-04	Trot	['2023-04-03 12:50:23.115575', '2023-04-03 12:50:23.124545', '2023-04-03 12:50:23.139497', '2023-04-03 12:50:23.332761', '2023-04-03 12:50:23.359673', '2023-04-03 12:50:23.470304', '2023-04-03 12:50:23.598044', '2023-04-03 12:50:23.727866']	26-50	1	0	0	1	32.86	93.64	37	109.48	117	32.86	93.64	37	1532.7	3.8	52224.25	563.2	9.39	117	3023.9	859.36	2642.54	970.08	3.5
Charles	Edgar	4	blank	All Clear	10	0	0	0	34	0	Trot	[]	26-50	1	0	0	0	27.19	103.1	30.29	112.35	117.46	27.19	103.1	30.29	2359.37	10.5	54583.62	583.7	9.73	117.46	3136.25	886.55	2745.64	1000.37	0
Charles	Edgar	4	blank	All Clear	10	0	0	0	35	0	Trot	[]	26-50	1	0	0	0	25.45	96.9	28.75	105.13	117.73	25.45	96.9	28.75	2102.5	10.1	56686.12	603.8	10.06	117.73	3241.38	912	2842.54	1029.12	0
Charles	Edgar	4	blank	All Clear	10	0	0	0	36	0	Trot	[]	26-50	1	0	0	0	24.14	94.19	27.62	102.23	119.14	24.14	94.19	27.62	2146.88	10.8	58833	624.6	10.41	119.14	3343.61	936.14	2936.73	1056.74	0
Charles	Edgar	4	Olfactometer11	Olfactometer11	1.828813314	8	768	0.003	37	0.003	Trot	['2023-04-03 12:51:38.118344', '2023-04-03 12:51:38.137279', '2023-04-03 12:51:38.235349', '2023-04-03 12:51:38.377154', '2023-04-03 12:51:38.440328', '2023-04-03 12:51:38.565656', '2023-04-03 12:51:38.609511', '2023-04-03 12:51:47.646635']	26-50	1	0	0	1	25.23	93.5	31.05	103.76	119.05	25.23	93.5	31.05	2282.66	11.7	61115.66	646.3	10.77	119.05	3447.37	961.37	3030.23	1087.79	4.5
Charles	Edgar	4	blank	All Clear	10	0	0	0	38	0	Trot	[]	26-50	1	0	0	0	26.55	89.7	30.05	99.18	119.65	26.55	89.7	30.05	1983.5	10.3	63099.16	666.6	11.11	119.65	3546.55	987.92	3119.93	1117.84	0
Charles	Edgar	4	Olfactometer11	Olfactometer11	1.715902805	8	810	0.01	39	0.01	Trot	['2023-04-03 12:52:20.432442', '2023-04-03 12:52:20.493591', '2023-04-03 12:52:20.636818', '2023-04-03 12:52:20.790465', '2023-04-03 12:52:20.821304', '2023-04-03 12:52:20.929087', '2023-04-03 12:52:21.000847', '2023-04-03 12:52:21.125321']	26-50	1	0	0	1	25.85	85.85	30.15	96.23	120.69	25.85	85.85	30.15	1251.03	3.2	64350.19	679.8	11.33	120.69	3642.78	1013.77	3205.78	1147.99	5
Charles	Edgar	4	Olfactometer11	Olfactometer11	1.446129322	8	802	0.001	40	0.001	Trot	['2023-04-03 12:52:33.137367', '2023-04-03 12:52:33.157345', '2023-04-03 12:52:33.283266', '2023-04-03 12:52:33.451863', '2023-04-03 12:52:33.460816', '2023-04-03 12:52:33.605331', '2023-04-03 12:52:33.710236', '2023-04-03 12:52:33.787669']	26-50	1	0	0	1	22.15	100.92	31.69	109.52	121.69	22.15	100.92	31.69	1423.76	2.9	65773.95	692.7	11.55	121.69	3752.3	1035.92	3306.7	1179.68	4
Charles	Edgar	4	blank	All Clear	10	0	0	0	41	0	Trot	[]	26-50	1	0	0	0	27.19	109.48	30.86	117.74	119.48	27.19	109.48	30.86	2472.64	10.5	68246.59	713.2	11.89	119.48	3870.04	1063.11	3416.18	1210.54	0
Charles	Edgar	4	Olfactometer11	Olfactometer11	1.684417963	8	738	0.01	42	0.01	Trot	['2023-04-03 12:53:06.686646', '2023-04-03 12:53:06.806121', '2023-04-03 12:53:06.972622', '2023-04-03 12:53:07.068203', '2023-04-03 12:53:07.088134', '2023-04-03 12:53:07.259132', '2023-04-03 12:53:07.403651', '2023-04-03 12:53:07.435408']	26-50	1	0	0	1	20.69	97	28.23	105.34	119.69	20.69	97	28.23	1369.45	2.5	69616.04	725.7	12.1	119.69	3975.38	1083.8	3513.18	1238.77	5
Charles	Edgar	4	Olfactometer11	Olfactometer11	1.296113491	8	777	3e-04	43	3e-04	Trot	['2023-04-03 12:53:19.403514', '2023-04-03 12:53:19.527721', '2023-04-03 12:53:19.575504', '2023-04-03 12:53:19.772399', '2023-04-03 12:53:19.805282', '2023-04-03 12:53:19.974940', '2023-04-03 12:53:20.023657', '2023-04-03 12:53:24.440433']	26-50	1	0	0	1	24.82	94.47	30.29	103.86	120.17	24.82	94.47	30.29	1765.56	6.5	71381.6	742.2	12.37	120.17	4079.24	1108.62	3607.65	1269.06	3.5
Charles	Edgar	4	blank	All Clear	10	0	0	0	44	0	Trot	[]	26-50	1	0	0	0	25.4	95.7	31.8	104.98	117.5	25.4	95.7	31.8	2099.62	10.1	73481.22	762.3	12.71	117.5	4184.22	1134.02	3703.35	1300.86	0
Charles	Edgar	4	Olfactometer11	Olfactometer11	2.460165262	8	822	0.001	45	0.001	Trot	['2023-04-03 12:53:58.083042', '2023-04-03 12:53:58.099982', '2023-04-03 12:53:58.248743', '2023-04-03 12:53:58.337444', '2023-04-03 12:53:58.399926', '2023-04-03 12:53:58.552959', '2023-04-03 12:53:58.693541', '2023-04-03 12:53:58.725624']	26-50	1	0	0	1	25.5	97.14	32.29	106.46	118.5	25.5	97.14	32.29	1490.4	3.8	74971.62	776.1	12.93	118.5	4290.68	1159.52	3800.49	1333.15	4
Charles	Edgar	4	blank	All Clear	10	0	0	0	46	0	Trot	[]	26-50	1	0	0	0	21.05	104.55	26.65	111.01	119.1	21.05	104.55	26.65	2220.14	10.4	77191.76	796.5	13.28	119.1	4401.69	1180.57	3905.04	1359.8	0
Charles	Edgar	4	blank	All Clear	10	0	0	0	47	0	Trot	[]	26-50	1	0	0	0	25.76	93.81	28.67	102.71	118	25.76	93.81	28.67	2156.88	10.8	79348.64	817.3	13.62	118	4504.4	1206.33	3998.85	1388.47	0
Charles	Edgar	4	Olfactometer11	Olfactometer11	1.990447044	8	737	0.003	48	0.003	Trot	['2023-04-03 12:54:52.327009', '2023-04-03 12:54:52.455704', '2023-04-03 12:54:52.566585', '2023-04-03 12:54:52.596997', '2023-04-03 12:54:52.734759', '2023-04-03 12:54:52.936928', '2023-04-03 12:54:52.946896', '2023-04-03 12:54:53.006562']	26-50	1	0	0	1	35.85	88.31	32.69	103.13	119	35.85	88.31	32.69	1340.65	3.1	80689.29	830.4	13.84	119	4607.53	1242.18	4087.16	1421.16	4.5
Charles	Edgar	4	blank	All Clear	10	0	0	0	49	0	Trot	[]	26-50	1	0	0	0	20.67	104.29	30.14	111.24	120.81	20.67	104.29	30.14	2335.99	10.7	83025.28	851.1	14.18	120.81	4718.77	1262.85	4191.45	1451.3	0
Charles	Edgar	4	Olfactometer11	Olfactometer11	2.934888363	8	744	3e-04	50	3e-04	Trot	['2023-04-03 12:55:27.133483', '2023-04-03 12:55:27.144624', '2023-04-03 12:55:27.194531', '2023-04-03 12:55:27.326831', '2023-04-03 12:55:27.498359', '2023-04-03 12:55:27.547192', '2023-04-03 12:55:27.564141', '2023-04-03 12:55:32.773913']	26-50	1	0	0	1	26	90.11	27.16	99.11	119.05	26	90.11	27.16	1883.15	8.8	84908.43	869.9	14.5	119.05	4817.88	1288.85	4281.56	1478.46	3.5
Charles	Edgar	4	blank	All Clear	10	0	0	0	51	0	Trot	[]	51-75	1	0	0	0	14	98.15	20.45	102.12	114.75	14	98.15	20.45	2042.44	10.4	86950.87	890.3	14.84	114.75	4920	1302.85	4379.71	1498.91	0
Charles	Edgar	4	blank	All Clear	10	0	0	0	52	0	Trot	[]	51-75	1	0	0	0	25.33	95.19	27.14	105.09	118	25.33	95.19	27.14	2206.88	11	89157.75	911.3	15.19	118	5025.09	1328.18	4474.9	1526.05	0
Charles	Edgar	4	Olfactometer11	Olfactometer11	1.882255077	8	810	0.003	53	0.003	Trot	['2023-04-03 12:56:26.490903', '2023-04-03 12:56:26.606336', '2023-04-03 12:56:26.727561', '2023-04-03 12:56:26.791683', '2023-04-03 12:56:26.922507', '2023-04-03 12:56:27.015618', '2023-04-03 12:56:27.228465', '2023-04-03 12:56:27.260415']	51-75	1	0	0	1	21.62	83.62	19.23	90	116.08	21.62	83.62	19.23	1169.98	3.3	90327.73	924.6	15.41	116.08	5115.09	1349.8	4558.52	1545.28	4.5
Charles	Edgar	4	blank	All Clear	10	0	0	0	54	0	Trot	[]	51-75	1	0	0	0	19	104.9	28	110.95	118.33	19	104.9	28	2329.89	10.9	92657.62	945.5	15.76	118.33	5226.04	1368.8	4663.42	1573.28	0
Charles	Edgar	4	blank	All Clear	10	0	0	0	55	0	Trot	[]	51-75	1	0	0	0	20.71	92.9	29.86	100.68	119.43	20.71	92.9	29.86	2114.21	10.6	94771.83	966.1	16.1	119.43	5326.72	1389.51	4756.32	1603.14	0
Charles	Edgar	4	Olfactometer11	Olfactometer11	2.914577484	8	733	0.01	56	0.01	Trot	['2023-04-03 12:57:21.982689', '2023-04-03 12:57:22.033514', '2023-04-03 12:57:22.202148', '2023-04-03 12:57:22.238954', '2023-04-03 12:57:22.357561', '2023-04-03 12:57:22.369518', '2023-04-03 12:57:22.472234', '2023-04-03 12:57:26.236983']	51-75	1	0	0	1	24	92.18	27.24	100.15	118.06	24	92.18	27.24	1702.61	7.3	96474.44	983.4	16.39	118.06	5426.87	1413.51	4848.5	1630.38	5
Charles	Edgar	4	blank	All Clear	10	0	0	0	57	0	Trot	[]	51-75	1	0	0	0	20.9	84.62	26.14	91.91	120.1	20.9	84.62	26.14	1930.01	10.9	98404.45	1004.3	16.74	120.1	5518.78	1434.41	4933.12	1656.52	0
Charles	Edgar	4	Olfactometer11	Olfactometer11	2.332241058	8	805	0.001	58	0.001	Trot	['2023-04-03 12:57:59.707334', '2023-04-03 12:57:59.740319', '2023-04-03 12:57:59.803822', '2023-04-03 12:57:59.881501', '2023-04-03 12:57:59.963225', '2023-04-03 12:58:00.132444', '2023-04-03 12:58:00.366580', '2023-04-03 12:58:04.370731']	51-75	1	0	0	1	21.33	91.61	34.06	101.04	119.17	21.33	91.61	34.06	1818.71	7.4	100223.16	1021.7	17.03	119.17	5619.82	1455.74	5024.73	1690.58	4
Charles	Edgar	4	Olfactometer11	Olfactometer11	1.901645184	8	768	3e-04	59	3e-04	Trot	['2023-04-03 12:58:16.944296', '2023-04-03 12:58:17.011076', '2023-04-03 12:58:17.150008', '2023-04-03 12:58:17.281592', '2023-04-03 12:58:17.375632', '2023-04-03 12:58:17.406533', '2023-04-03 12:58:17.484761', '2023-04-03 12:58:21.494124']	51-75	1	0	0	1	24.76	88.29	26.88	97.21	117.27	24.76	88.29	26.88	1652.51	6.6	101875.67	1038.3	17.31	117.27	5717.03	1480.5	5113.02	1717.46	3.5
Charles	Edgar	4	Olfactometer11	Olfactometer11	2.622725487	8	811	0.003	60	0.003	Trot	['2023-04-03 12:58:34.736852', '2023-04-03 12:58:34.757721', '2023-04-03 12:58:34.952465', '2023-04-03 12:58:34.980652', '2023-04-03 12:58:35.069586', '2023-04-03 12:58:35.180217', '2023-04-03 12:58:35.333969', '2023-04-03 12:58:35.415206']	51-75	1	0	0	1	29.93	95	23.21	103.39	NA	29.93	95	23.21	1447.47	3.5	103323.14	1051.8	17.53	NA	5820.42	1510.43	5208.02	1740.67	4.5
Charles	Edgar	4	blank	All Clear	10	0	0	0	61	0	Trot	[]	51-75	1	0	0	0	25.1	98.2	23.85	104.95	120.61	25.1	98.2	23.85	2099	10	105422.14	1071.8	17.86	120.61	5925.37	1535.53	5306.22	1764.52	0
Charles	Edgar	4	Olfactometer11	Olfactometer11	2.042736769	8	750	0.01	62	0.01	Trot	['2023-04-03 12:59:08.548500', '2023-04-03 12:59:08.610297', '2023-04-03 12:59:08.640436', '2023-04-03 12:59:08.828107', '2023-04-03 12:59:08.974209', '2023-04-03 12:59:08.995057', '2023-04-03 12:59:09.058215', '2023-04-03 12:59:09.162857']	51-75	1	0	0	1	30.23	80.46	24.85	91.23	122.15	30.23	80.46	24.85	1185.97	3.2	106608.11	1085	18.08	122.15	6016.6	1565.76	5386.68	1789.37	5
Charles	Edgar	4	blank	All Clear	10	0	0	0	63	0	Trot	[]	51-75	1	0	0	0	21	101.71	25.1	107.47	119.1	21	101.71	25.1	2256.96	10.8	108865.07	1105.8	18.43	119.1	6124.07	1586.76	5488.39	1814.47	0
Charles	Edgar	4	blank	All Clear	10	0	0	0	64	0	Trot	[]	51-75	1	0	0	0	22.62	94.05	26.48	101.95	118.52	22.62	94.05	26.48	2140.85	10.5	111005.92	1126.3	18.77	118.52	6226.02	1609.38	5582.44	1840.95	0
Charles	Edgar	4	blank	All Clear	10	0	0	0	65	0	Trot	[]	51-75	1	0	0	0	15.85	91.65	24.25	96.63	120.5	15.85	91.65	24.25	1932.5	10	112938.42	1146.3	19.11	120.5	6322.65	1625.23	5674.09	1865.2	0
Charles	Edgar	4	Olfactometer11	Olfactometer11	2.654743671	8	723	0.001	66	0.001	Trot	['2023-04-03 13:00:24.109729', '2023-04-03 13:00:24.137629', '2023-04-03 13:00:24.181564', '2023-04-03 13:00:24.348551', '2023-04-03 13:00:24.476188', '2023-04-03 13:00:24.507734', '2023-04-03 13:00:24.701364', '2023-04-03 13:00:24.719309']	51-75	1	0	0	1	25.93	77.5	25.43	86.91	121.21	25.93	77.5	25.43	1216.72	3.8	114155.14	1160.1	19.33	121.21	6409.56	1651.16	5751.59	1890.63	4
Charles	Edgar	4	Olfactometer11	Olfactometer11	3.227948666	8	689	0.01	67	0.01	Trot	['2023-04-03 13:00:38.465571', '2023-04-03 13:00:38.499397', '2023-04-03 13:00:38.673425', '2023-04-03 13:00:38.705715', '2023-04-03 13:00:38.834717', '2023-04-03 13:00:38.935914', '2023-04-03 13:00:38.998704', '2023-04-03 13:00:39.064485']	51-75	1	0	0	1	17.43	88.64	32.14	98.14	118.93	17.43	88.64	32.14	1373.93	4.2	115529.07	1174.3	19.57	118.93	6507.7	1668.59	5840.23	1922.77	5
Charles	Edgar	4	blank	All Clear	10	0	0	0	68	0	Trot	[]	51-75	1	0	0	0	24.67	90	23.86	98.02	118.68	24.67	90	23.86	2058.44	10.8	117587.51	1195.1	19.92	118.68	6605.72	1693.26	5930.23	1946.63	0
Charles	Edgar	4	Olfactometer11	Olfactometer11	1.967357159	8	771	3e-04	69	3e-04	Trot	['2023-04-03 13:01:12.198461', '2023-04-03 13:01:12.383451', '2023-04-03 13:01:12.431294', '2023-04-03 13:01:12.655809', '2023-04-03 13:01:12.688277', '2023-04-03 13:01:12.721176', '2023-04-03 13:01:16.923762', '2023-04-03 13:01:16.932731']	51-75	1	0	0	1	25.94	85.12	27.82	95.33	118.78	25.94	85.12	27.82	1620.67	7	119208.18	1212.1	20.2	118.78	6701.05	1719.2	6015.35	1974.45	3.5
Charles	Edgar	4	Olfactometer11	Olfactometer11	2.763685465	8	815	0.001	70	0.001	Trot	['2023-04-03 13:01:30.341938', '2023-04-03 13:01:30.342935', '2023-04-03 13:01:30.463708', '2023-04-03 13:01:30.581570', '2023-04-03 13:01:30.716190', '2023-04-03 13:01:30.743096', '2023-04-03 13:01:30.915745', '2023-04-03 13:01:31.034041']	51-75	1	0	0	1	24.43	95.86	28.29	104.6	121.43	24.43	95.86	28.29	1464.35	4.1	120672.53	1226.2	20.44	121.43	6805.65	1743.63	6111.21	2002.74	4
Charles	Edgar	4	Olfactometer11	Olfactometer11	2.023525476	8	818	0.003	71	0.003	Trot	['2023-04-03 13:01:43.526210', '2023-04-03 13:01:43.706595', '2023-04-03 13:01:43.725535', '2023-04-03 13:01:43.898059', '2023-04-03 13:01:43.946517', '2023-04-03 13:01:44.072841', '2023-04-03 13:01:44.101295', '2023-04-03 13:01:44.294466']	51-75	1	0	0	1	26.92	85.69	26.92	95.11	122.15	26.92	85.69	26.92	1236.38	3.4	121908.91	1239.6	20.66	122.15	6900.76	1770.55	6196.9	2029.66	4.5
Charles	Edgar	4	Olfactometer11	Olfactometer11	4.082968712	8	813	0.003	72	0.003	Trot	['2023-04-03 13:01:58.918743', '2023-04-03 13:01:58.938680', '2023-04-03 13:01:59.047747', '2023-04-03 13:01:59.169071', '2023-04-03 13:01:59.190068', '2023-04-03 13:01:59.335643', '2023-04-03 13:01:59.462751', '2023-04-03 13:01:59.493701']	51-75	1	0	0	1	20.13	88.38	24.38	94.83	123.25	20.13	88.38	24.38	1517.22	5.6	123426.13	1255.2	20.92	123.25	6995.59	1790.68	6285.28	2054.04	4.5
Charles	Edgar	4	blank	All Clear	10	0	0	0	73	0	Trot	[]	51-75	1	0	0	0	22.45	98.55	26.9	105.67	118.6	22.45	98.55	26.9	2113.41	10.3	125539.54	1275.5	21.26	118.6	7101.26	1813.13	6383.83	2080.94	0
Charles	Edgar	4	Olfactometer11	Olfactometer11	2.429983616	8	812	0.001	74	0.001	Trot	['2023-04-03 13:02:33.214739', '2023-04-03 13:02:33.227695', '2023-04-03 13:02:33.350437', '2023-04-03 13:02:33.455027', '2023-04-03 13:02:33.487920', '2023-04-03 13:02:33.662750', '2023-04-03 13:02:33.739490', '2023-04-03 13:02:33.845764']	51-75	1	0	0	1	20.57	87.57	28.79	96.18	121.21	20.57	87.57	28.79	1346.52	3.9	126886.06	1289.4	21.49	121.21	7197.44	1833.7	6471.4	2109.73	4
Charles	Edgar	4	blank	All Clear	10	0	0	0	75	0	Trot	[]	51-75	1	0	0	0	21.43	89.43	24.48	95.8	119.95	21.43	89.43	24.48	2011.74	10.4	128897.8	1309.8	21.83	119.95	7293.24	1855.13	6560.83	2134.21	0
Charles	Edgar	4	blank	All Clear	10	0	0	0	76	0	Trot	[]	76-100	1	0	0	0	24.25	84.8	23.75	92.37	120.15	24.25	84.8	23.75	1847.33	10	130745.13	1329.8	22.16	120.15	7385.61	1879.38	6645.63	2157.96	0
Charles	Edgar	4	blank	All Clear	10	0	0	0	77	0	Trot	[]	76-100	1	0	0	0	27.1	76.14	24.14	85.7	120.67	27.1	76.14	24.14	1799.61	10.6	132544.74	1350.4	22.51	120.67	7471.31	1906.48	6721.77	2182.1	0
Charles	Edgar	4	Olfactometer11	Olfactometer11	2.690432072	8	758	3e-04	78	3e-04	Trot	['2023-04-03 13:03:48.699391', '2023-04-03 13:03:48.743258', '2023-04-03 13:03:48.869601', '2023-04-03 13:03:48.931757', '2023-04-03 13:03:49.044653', '2023-04-03 13:03:49.098790', '2023-04-03 13:03:53.687185', '2023-04-03 13:03:53.720071']	76-100	1	0	0	1	19.94	72.06	27.33	80.87	115	19.94	72.06	27.33	1455.57	7.8	134000.31	1368.2	22.8	115	7552.18	1926.42	6793.83	2209.43	3.5
Charles	Edgar	4	blank	All Clear	10	0	0	0	79	0	Trot	[]	76-100	1	0	0	0	27.33	65.86	28.48	78.25	105.29	27.33	65.86	28.48	1643.32	10.4	135643.63	1388.6	23.14	105.29	7630.43	1953.75	6859.69	2237.91	0
Charles	Edgar	4	Olfactometer11	Olfactometer11	6.131505013	8	727	0.01	80	0.01	Trot	['2023-04-03 13:04:31.358102', '2023-04-03 13:04:31.386085', '2023-04-03 13:04:31.493916', '2023-04-03 13:04:31.514846', '2023-04-03 13:04:31.668783', '2023-04-03 13:04:31.764555', '2023-04-03 13:04:31.776515', '2023-04-03 13:04:36.555915']	76-100	1	0	0	1	22.41	63.59	29.18	75.23	117.77	22.41	63.59	29.18	1655.15	11.7	137298.78	1410.3	23.51	117.77	7705.66	1976.16	6923.28	2267.09	5
Charles	Edgar	4	blank	All Clear	10	0	0	0	81	0	Trot	[]	76-100	1	0	0	0	24.25	52.9	23.95	68.16	120.4	24.25	52.9	23.95	1363.22	10.2	138662	1430.5	23.84	120.4	7773.82	2000.41	6976.18	2291.04	0
Charles	Edgar	4	Olfactometer11	Olfactometer11	7.509248257	8	715	3e-04	82	3e-04	Trot	['2023-04-03 13:05:15.357538', '2023-04-03 13:05:15.375524', '2023-04-03 13:05:15.440264', '2023-04-03 13:05:15.608952', '2023-04-03 13:05:15.739898', '2023-04-03 13:05:15.748866', '2023-04-03 13:05:15.771793', '2023-04-03 13:05:20.134602']	76-100	1	0	0	1	18.43	50.87	24.17	61.85	120.3	18.43	50.87	24.17	1422.44	13.2	140084.44	1453.7	24.23	120.3	7835.67	2018.84	7027.05	2315.21	3.5
Charles	Edgar	4	Olfactometer11	Olfactometer11	9.920506477	8	815	0.003	83	0.003	Trot	['2023-04-03 13:05:40.671523', '2023-04-03 13:05:40.702419', '2023-04-03 13:05:40.712386', '2023-04-03 13:05:40.891949', '2023-04-03 13:05:40.966976', '2023-04-03 13:05:41.019800', '2023-04-03 13:05:41.124447', '2023-04-03 13:05:41.253955']	76-100	1	0	0	1	27.43	48.19	19.52	61.84	121.57	27.43	48.19	19.52	1298.67	11.3	141383.11	1475	24.58	121.57	7897.51	2046.27	7075.24	2334.73	4.5
Charles	Edgar	4	blank	All Clear	10	0	0	0	84	0	Trot	[]	76-100	1	0	0	0	23.1	57.33	24.05	68.03	120.52	23.1	57.33	24.05	1428.62	10.8	142811.73	1495.8	24.93	120.52	7965.54	2069.37	7132.57	2358.78	0
Charles	Edgar	4	Olfactometer11	Olfactometer11	4.215019226	8	753	0.01	85	0.01	Trot	['2023-04-03 13:06:16.436121', '2023-04-03 13:06:16.445184', '2023-04-03 13:06:16.553786', '2023-04-03 13:06:16.578639', '2023-04-03 13:06:16.731674', '2023-04-03 13:06:16.839315', '2023-04-03 13:06:16.886390', '2023-04-03 13:06:16.979847']	76-100	1	0	0	1	30.07	48.33	24.27	66.12	122	30.07	48.33	24.27	991.75	5	143803.48	1510.8	25.18	122	8031.66	2099.44	7180.9	2383.05	5
Charles	Edgar	4	blank	All Clear	10	0	0	0	86	0	Trot	[]	76-100	1	0	0	0	29.29	39.52	23.43	58.74	119.76	29.29	39.52	23.43	1233.49	10.8	145036.97	1531.6	25.53	119.76	8090.4	2128.73	7220.42	2406.48	0
Charles	Edgar	4	Olfactometer11	Olfactometer11	8.773344278	8	783	0.001	87	0.001	Trot	['2023-04-03 13:06:57.021524', '2023-04-03 13:06:57.054464', '2023-04-03 13:06:57.147885', '2023-04-03 13:06:57.294157', '2023-04-03 13:06:57.341927', '2023-04-03 13:06:57.459619', '2023-04-03 13:06:57.589789', '2023-04-03 13:06:57.616700']	76-100	1	0	0	1	16.6	45.8	21.45	54.72	120.95	16.6	45.8	21.45	1094.34	9.7	146131.31	1551.3	25.86	120.95	8145.12	2145.33	7266.22	2427.93	4
Charles	Edgar	4	blank	All Clear	10	0	0	0	88	0	Trot	[]	76-100	1	0	0	0	29.95	51.7	26.45	69.4	122.1	29.95	51.7	26.45	1387.96	10.3	147519.27	1571.6	26.19	122.1	8214.52	2175.28	7317.92	2454.38	0
Charles	Edgar	4	blank	All Clear	10	0	0	0	89	0	Trot	[]	76-100	1	0	0	0	21.52	51.14	23.67	62.73	115.05	21.52	51.14	23.67	1317.31	10.9	148836.58	1592.5	26.54	115.05	8277.25	2196.8	7369.06	2478.05	0
Charles	Edgar	4	Olfactometer11	Olfactometer11	3.473069191	8	810	3e-04	90	3e-04	Trot	['2023-04-03 13:07:52.755355', '2023-04-03 13:07:52.765322', '2023-04-03 13:07:52.904623', '2023-04-03 13:07:52.958447', '2023-04-03 13:07:53.116965', '2023-04-03 13:07:53.198693', '2023-04-03 13:07:57.506193', '2023-04-03 13:07:57.568191']	76-100	1	0	0	1	23.26	51.37	32.32	67.52	119.63	23.26	51.37	32.32	1282.86	8.6	150119.44	1611.1	26.85	119.63	8344.77	2220.06	7420.43	2510.37	3.5
Charles	Edgar	4	Olfactometer11	Olfactometer11	4.166325092	8	809	0.003	91	0.003	Trot	['2023-04-03 13:08:12.263811', '2023-04-03 13:08:12.326252', '2023-04-03 13:08:12.448833', '2023-04-03 13:08:12.510626', '2023-04-03 13:08:12.630001', '2023-04-03 13:08:12.815820', '2023-04-03 13:08:12.860609', '2023-04-03 13:08:12.902468']	76-100	1	0	0	1	28.2	46.07	26.27	62.64	119.6	28.2	46.07	26.27	939.6	5	151059.04	1626.1	27.1	119.6	8407.41	2248.26	7466.5	2536.64	4.5
Charles	Edgar	4	Olfactometer11	Olfactometer11	4.125683069	8	809	0.01	92	0.01	Trot	['2023-04-03 13:08:27.507780', '2023-04-03 13:08:27.537681', '2023-04-03 13:08:27.669057', '2023-04-03 13:08:27.766015', '2023-04-03 13:08:27.776045', '2023-04-03 13:08:27.942308', '2023-04-03 13:08:28.049441', '2023-04-03 13:08:28.108859']	76-100	1	0	0	1	27.6	53.8	23.87	67.4	121	27.6	53.8	23.87	1010.98	5.1	152070.02	1641.2	27.35	121	8474.81	2275.86	7520.3	2560.51	5
Charles	Edgar	4	Olfactometer11	Olfactometer11	6.891868353	8	798	0.001	93	0.001	Trot	['2023-04-03 13:08:45.467763', '2023-04-03 13:08:45.498657', '2023-04-03 13:08:45.570325', '2023-04-03 13:08:45.689562', '2023-04-03 13:08:45.808210', '2023-04-03 13:08:45.897143', '2023-04-03 13:08:45.996012', '2023-04-03 13:08:46.109110']	76-100	1	0	0	1	23.83	56.39	23.94	68.04	120.43	23.83	56.39	23.94	1224.79	8.2	153294.81	1659.4	27.66	120.43	8542.85	2299.69	7576.69	2584.45	4
Charles	Edgar	4	blank	All Clear	10	0	0	0	94	0	Trot	[]	76-100	1	0	0	0	31.95	58.1	23.62	71.74	117	31.95	58.1	23.62	1506.57	10.7	154801.38	1680.1	28	117	8614.59	2331.64	7634.79	2608.07	0
Charles	Edgar	4	blank	All Clear	10	0	0	0	95	0	Trot	[]	76-100	1	0	0	0	24.85	50.55	25.95	64.62	117	24.85	50.55	25.95	1292.39	10.2	156093.77	1700.3	28.34	117	8679.21	2356.49	7685.34	2634.02	0
Charles	Edgar	4	blank	All Clear	10	0	0	0	96	0	Trot	[]	76-100	1	0	0	0	31.1	61.62	29.57	77.31	120.57	31.1	61.62	29.57	1623.52	10.7	157717.29	1721	28.68	120.57	8756.52	2387.59	7746.96	2663.59	0
Charles	Edgar	4	blank	All Clear	10	0	0	0	97	0	Trot	[]	76-100	1	0	0	0	32.1	57.8	24.5	74.31	121.2	32.1	57.8	24.5	1486.15	10.2	159203.44	1741.2	29.02	121.2	8830.83	2419.69	7804.76	2688.09	0
Charles	Edgar	4	blank	All Clear	10	0	0	0	98	0	Trot	[]	76-100	1	0	0	0	32.43	45.81	19.1	61.1	111.05	32.43	45.81	19.1	1283.06	10.8	160486.5	1762	29.37	111.05	8891.93	2452.12	7850.57	2707.19	0
Charles	Edgar	4	Olfactometer11	Olfactometer11	9.23156476	8	757	0.01	99	0.01	Trot	['2023-04-03 13:10:48.471060', '2023-04-03 13:10:48.501888', '2023-04-03 13:10:48.534778', '2023-04-03 13:10:48.668364', '2023-04-03 13:10:48.686367', '2023-04-03 13:10:56.431201', '2023-04-03 13:10:56.501417', '2023-04-03 13:10:56.675558']	76-100	1	0	0	1	24.71	55.07	27.39	68.23	112.75	24.71	55.07	27.39	1910.52	17.7	162397.02	1789.7	29.83	112.75	8960.16	2476.83	7905.64	2734.58	5
Charles	Edgar	4	Olfactometer11	Olfactometer11	5.143765211	8	799	3e-04	100	3e-04	Trot	['2023-04-03 13:11:12.307745', '2023-04-03 13:11:12.345609', '2023-04-03 13:11:12.454391', '2023-04-03 13:11:12.516423', '2023-04-03 13:11:12.671900', '2023-04-03 13:11:12.768647', '2023-04-03 13:11:18.636337', '2023-04-03 13:11:18.684831']	76-100	1	0	0	1	23.58	57.92	30.58	72.52	117	23.58	57.92	30.58	870.25	11.7	163267.27	1811.4	30.19	117	9032.68	2500.41	7963.56	2765.16	3.5
Charles	Lauren	5	Olfactometer11	Olfactometer11	4.339101076	8	814	1e-05	1	1e-05	Walk	['2023-04-05 10:51:02.776564', '2023-04-05 10:51:02.814124', '2023-04-05 10:51:02.849008', '2023-04-05 10:51:03.000965', '2023-04-05 10:51:03.076702', '2023-04-05 10:51:03.112764', '2023-04-05 10:51:03.250300', '2023-04-05 10:51:03.394863']	0-25	1	0	0	1	25.44	23.88	29.06	48.75	128.69	25.44	23.88	29.06	780.06	5.5	780.06	15.5	0.26	128.69	48.75	25.44	23.88	29.06	2
Charles	Lauren	5	Olfactometer11	Olfactometer11	2.668706179	8	817	1e-04	2	1e-04	Walk	['2023-04-05 10:51:16.734249', '2023-04-05 10:51:16.798046', '2023-04-05 10:51:16.958903', '2023-04-05 10:51:16.978841', '2023-04-05 10:51:17.102428', '2023-04-05 10:51:17.221031', '2023-04-05 10:51:17.261352', '2023-04-05 10:51:17.402140']	0-25	1	0	0	1	29.36	27.43	26	50.16	134.79	29.36	27.43	26	702.21	3.5	1482.27	29	0.48	134.79	98.91	54.8	51.31	55.06	3
Charles	Lauren	5	Olfactometer11	Olfactometer11	1.955600262	8	810	3e-05	3	3e-05	Walk	['2023-04-05 10:51:29.980029', '2023-04-05 10:51:29.996974', '2023-04-05 10:51:30.161048', '2023-04-05 10:51:30.250411', '2023-04-05 10:51:30.281300', '2023-04-05 10:51:30.452075', '2023-04-05 10:51:30.530162', '2023-04-05 10:51:30.586214']	0-25	1	0	0	1	32.85	21.77	28.46	51.78	134.46	32.85	21.77	28.46	673.08	2.7	2155.35	41.7	0.7	134.46	150.69	87.65	73.08	83.52	2.5
Charles	Lauren	5	blank	Olfactometer11	2.37235713	8	762	0	4	0	Walk	['2023-04-05 10:51:43.648751', '2023-04-05 10:51:43.660687', '2023-04-05 10:51:43.843654', '2023-04-05 10:51:43.864588', '2023-04-05 10:51:44.058746', '2023-04-05 10:51:44.117602', '2023-04-05 10:51:44.152575', '2023-04-05 10:51:44.260027']	0-25	0	1	0	1	46.54	15	16.69	53.95	131.15	46.54	15	16.69	701.38	3.4	2856.73	55.1	0.92	131.15	204.64	134.19	88.08	100.21	0
Charles	Lauren	5	Olfactometer11	Olfactometer11	2.167401791	8	817	3e-04	5	3e-04	Walk	['2023-04-05 10:51:57.082259', '2023-04-05 10:51:57.104185', '2023-04-05 10:51:57.168052', '2023-04-05 10:51:57.363160', '2023-04-05 10:51:57.379396', '2023-04-05 10:51:57.509254', '2023-04-05 10:51:57.596096', '2023-04-05 10:51:57.777028']	0-25	1	0	0	1	33.71	21.79	21.57	50.4	136.07	33.71	21.79	21.57	705.6	3.8	3562.33	68.9	1.15	136.07	255.04	167.9	109.87	121.78	3.5
Charles	Lauren	5	blank	All Clear	2.25341177	5	458	0	6	0	Walk	['2023-04-05 10:52:10.650295', '2023-04-05 10:52:10.694149', '2023-04-05 10:52:10.797850', '2023-04-05 10:52:10.867023', '2023-04-05 10:52:10.950787']	0-25	1	0	0	0	32.43	15.57	17.78	42.84	137.23	32.43	15.57	17.78	985.4	13	4547.73	91.9	1.53	137.23	297.88	200.33	125.44	139.56	0
Charles	Lauren	5	blank	Olfactometer11	1.801747084	8	751	0	7	0	Walk	['2023-04-05 10:52:33.309651', '2023-04-05 10:52:33.566773', '2023-04-05 10:52:33.610627', '2023-04-05 10:52:33.769093', '2023-04-05 10:52:33.896265', '2023-04-05 10:52:33.897258', '2023-04-05 10:52:34.093888', '2023-04-05 10:52:34.142721']	0-25	0	1	0	1	23.54	18.62	20.31	40.07	118	23.54	18.62	20.31	520.92	3.2	5068.65	105.1	1.75	118	337.95	223.87	144.06	159.87	0
Charles	Lauren	5	blank	All Clear	1.725003958	5	479	0	8	0	Walk	['2023-04-05 10:52:46.428450', '2023-04-05 10:52:46.643848', '2023-04-05 10:52:46.708795', '2023-04-05 10:52:46.730782', '2023-04-05 10:52:46.848309']	0-25	1	0	0	0	33.48	16	15.04	41.89	121.7	33.48	16	15.04	963.48	12.9	6032.13	128	2.13	121.7	379.84	257.35	160.06	174.91	0
Charles	Lauren	5	blank	All Clear	10	0	0	0	9	0	Walk	[]	0-25	1	0	0	0	24.05	14.5	20.45	36.38	117.75	24.05	14.5	20.45	727.61	10.4	6759.74	148.4	2.47	117.75	416.22	281.4	174.56	195.36	0
Charles	Lauren	5	Olfactometer11	Olfactometer11	1.390973568	8	811	1e-05	10	1e-05	Walk	['2023-04-05 10:53:29.306975', '2023-04-05 10:53:29.423262', '2023-04-05 10:53:29.553890', '2023-04-05 10:53:29.591760', '2023-04-05 10:53:29.706196', '2023-04-05 10:53:29.805737', '2023-04-05 10:53:29.919567', '2023-04-05 10:53:30.040670']	0-25	1	0	0	1	28.15	23.54	16.31	44.47	134	28.15	23.54	16.31	578.1	3.1	7337.84	161.5	2.69	134	460.69	309.55	198.1	211.67	2
Charles	Lauren	5	blank	All Clear	0.087771893	7	610	0	11	0	Walk	['2023-04-05 10:53:40.690260', '2023-04-05 10:53:41.888408', '2023-04-05 10:53:41.988130', '2023-04-05 10:53:42.109147', '2023-04-05 10:53:42.187717', '2023-04-05 10:53:48.480764', '2023-04-05 10:53:53.540013']	0-25	1	0	0	0	28.26	15.97	13.77	37.64	126.35	28.26	15.97	13.77	1166.82	20.7	8504.66	192.2	3.2	126.35	498.33	337.81	214.07	225.44	0
Charles	Lauren	5	Olfactometer11	Olfactometer11	1.900366068	8	812	1e-04	12	1e-04	Walk	['2023-04-05 10:54:13.165972', '2023-04-05 10:54:13.185126', '2023-04-05 10:54:13.358865', '2023-04-05 10:54:13.411771', '2023-04-05 10:54:13.445574', '2023-04-05 10:54:13.594695', '2023-04-05 10:54:13.693605', '2023-04-05 10:54:13.865913']	0-25	1	0	0	1	26.54	24.92	30.62	51.41	127.92	26.54	24.92	30.62	668.39	3	9173.05	205.2	3.42	127.92	549.74	364.35	238.99	256.06	3
Charles	Lauren	5	Olfactometer11	Olfactometer11	0.542194605	8	810	3e-05	13	3e-05	Walk	['2023-04-05 10:54:25.027966', '2023-04-05 10:54:25.049338', '2023-04-05 10:54:25.187694', '2023-04-05 10:54:25.265101', '2023-04-05 10:54:25.321912', '2023-04-05 10:54:25.442342', '2023-04-05 10:54:25.611077', '2023-04-05 10:54:25.831280']	0-25	1	0	0	1	26.83	23.33	20.75	44.72	141.5	26.83	23.33	20.75	536.67	1.9	9709.72	217.1	3.62	141.5	594.46	391.18	262.32	276.81	2.5
Charles	Lauren	5	blank	Olfactometer11	0.521795273	8	760	0	14	0	Walk	['2023-04-05 10:54:37.082101', '2023-04-05 10:54:37.135577', '2023-04-05 10:54:37.245136', '2023-04-05 10:54:37.674850', '2023-04-05 10:54:37.695610', '2023-04-05 10:54:37.739133', '2023-04-05 10:54:37.898751', '2023-04-05 10:54:37.991531']	0-25	0	1	0	1	40.75	27.08	20.67	55.62	130.18	40.75	27.08	20.67	667.45	2.1	10377.17	229.2	3.82	130.18	650.08	431.93	289.4	297.48	0
Charles	Lauren	5	blank	All Clear	10	0	0	0	15	0	Walk	[]	0-25	1	0	0	0	23.52	23.62	21.33	43.58	121.36	23.52	23.62	21.33	915.12	10.5	11292.29	249.7	4.16	121.36	693.66	455.45	313.02	318.81	0
Charles	Lauren	5	blank	All Clear	0.190888405	1	95	0	16	0	Walk	['2023-04-05 10:55:09.261482']	0-25	1	0	0	0	25.45	16.4	13	35.37	122.4	25.45	16.4	13	707.42	10.3	11999.71	270	4.5	122.4	729.03	480.9	329.42	331.81	0
Charles	Lauren	5	blank	Olfactometer11	2.211632252	8	812	0	17	0	Walk	['2023-04-05 10:55:32.069877', '2023-04-05 10:55:32.099577', '2023-04-05 10:55:32.108541', '2023-04-05 10:55:32.210464', '2023-04-05 10:55:32.289198', '2023-04-05 10:55:32.457778', '2023-04-05 10:55:32.523692', '2023-04-05 10:55:32.656456']	0-25	0	1	0	1	22.21	16.29	16.07	34.43	106.93	22.21	16.29	16.07	482.05	3.8	12481.76	283.8	4.73	106.93	763.46	503.11	345.71	347.88	0
Charles	Lauren	5	Olfactometer11	Olfactometer11	2.045760632	8	818	3e-04	18	3e-04	Walk	['2023-04-05 10:55:45.336090', '2023-04-05 10:55:45.427042', '2023-04-05 10:55:45.558292', '2023-04-05 10:55:45.661236', '2023-04-05 10:55:45.792335', '2023-04-05 10:55:45.843167', '2023-04-05 10:55:45.963487', '2023-04-05 10:55:46.047696']	0-25	1	0	0	1	19.62	22.08	19.31	37.69	125.08	19.62	22.08	19.31	489.91	3.1	12971.67	296.9	4.95	125.08	801.15	522.73	367.79	367.19	3.5
Charles	Lauren	5	Olfactometer11	Olfactometer11	0.000996828	8	726	1e-04	19	1e-04	Walk	['2023-04-05 10:55:56.662798', '2023-04-05 10:55:57.785706', '2023-04-05 10:55:57.850452', '2023-04-05 10:55:57.955439', '2023-04-05 10:55:58.019028', '2023-04-05 10:55:58.144607', '2023-04-05 10:55:58.253879', '2023-04-05 10:55:58.379899']	0-25	1	0	0	1	28.38	19.92	24.23	45.26	141	28.38	19.92	24.23	588.35	2.4	13560.02	309.3	5.16	141	846.41	551.11	387.71	391.42	3
Charles	Lauren	5	Olfactometer11	Olfactometer11	0.934739351	8	810	1e-05	20	1e-05	Walk	['2023-04-05 10:56:09.899218', '2023-04-05 10:56:09.917464', '2023-04-05 10:56:10.064980', '2023-04-05 10:56:10.119790', '2023-04-05 10:56:10.242134', '2023-04-05 10:56:10.357403', '2023-04-05 10:56:10.448093', '2023-04-05 10:56:10.498925']	0-25	1	0	0	1	28.83	24.83	22.25	48.17	125.33	28.83	24.83	22.25	577.99	1.6	14138.01	320.9	5.35	125.33	894.58	579.94	412.54	413.67	2
Charles	Lauren	5	blank	All Clear	10	0	0	0	21	0	Walk	[]	0-25	1	0	0	0	21.65	14.25	10.4	29.36	123.2	21.65	14.25	10.4	587.13	10.1	14725.14	341	5.68	123.2	923.94	601.59	426.79	424.07	0
Charles	Lauren	5	Olfactometer11	Olfactometer11	1.72157979	8	811	3e-05	22	3e-05	Walk	['2023-04-05 10:56:43.332892', '2023-04-05 10:56:43.510286', '2023-04-05 10:56:43.541184', '2023-04-05 10:56:43.667761', '2023-04-05 10:56:43.772472', '2023-04-05 10:56:43.834441', '2023-04-05 10:56:43.933117', '2023-04-05 10:56:44.094093']	0-25	1	0	0	1	28.85	26.15	20.31	46.69	123.38	28.85	26.15	20.31	607.03	3.2	15332.17	354.2	5.9	123.38	970.63	630.44	452.94	444.38	2.5
Charles	Lauren	5	Olfactometer11	Olfactometer11	1.486412525	8	811	3e-04	23	3e-04	Walk	['2023-04-05 10:56:56.125423', '2023-04-05 10:56:56.220445', '2023-04-05 10:56:56.352151', '2023-04-05 10:56:56.388961', '2023-04-05 10:56:56.626297', '2023-04-05 10:56:56.654205', '2023-04-05 10:56:56.678123', '2023-04-05 10:56:56.857147']	0-25	1	0	0	1	24.69	22.54	12.85	38.25	125.38	24.69	22.54	12.85	497.25	2.9	15829.42	367.1	6.12	125.38	1008.88	655.13	475.48	457.23	3.5
Charles	Lauren	5	blank	Olfactometer11	0.495170116	8	715	0	24	0	Walk	['2023-04-05 10:57:08.011177', '2023-04-05 10:57:08.524117', '2023-04-05 10:57:08.555943', '2023-04-05 10:57:08.605856', '2023-04-05 10:57:08.702532', '2023-04-05 10:57:08.881713', '2023-04-05 10:57:08.965452', '2023-04-05 10:57:08.994286']	0-25	0	1	0	1	26.75	17.67	10.83	35.46	122.08	26.75	17.67	10.83	425.54	2.1	16254.96	379.2	6.32	122.08	1044.34	681.88	493.15	468.06	0
Charles	Lauren	5	blank	All Clear	10	0	0	0	25	0	Walk	[]	0-25	1	0	0	0	23.1	21.38	15.14	39.83	111.6	23.1	21.38	15.14	836.44	10.6	17091.4	399.8	6.66	111.6	1084.17	704.98	514.53	483.2	0
Charles	Lauren	5	blank	All Clear	10	0	0	0	26	0	Walk	[]	26-50	1	0	0	0	23.3	14.85	12.25	32.48	112.55	23.3	14.85	12.25	649.56	10.2	17740.96	420	7	112.55	1116.65	728.28	529.38	495.45	0
Charles	Lauren	5	Olfactometer11	Olfactometer11	1.707880497	8	810	1e-05	27	1e-05	Walk	['2023-04-05 10:58:02.460293', '2023-04-05 10:58:02.493182', '2023-04-05 10:58:02.637071', '2023-04-05 10:58:02.656942', '2023-04-05 10:58:02.767574', '2023-04-05 10:58:02.890344', '2023-04-05 10:58:02.932203', '2023-04-05 10:58:03.116141']	26-50	1	0	0	1	15.46	19.31	16.77	32.59	111.54	15.46	19.31	16.77	423.63	3.2	18164.59	433.2	7.22	111.54	1149.24	743.74	548.69	512.22	2
Charles	Lauren	5	blank	All Clear	2.920015574	1	36	0	28	0	Walk	['2023-04-05 10:58:16.626158']	26-50	1	0	0	0	23.96	24	18.92	41.84	124.38	23.96	24	18.92	1004.17	13.7	19168.76	456.9	7.62	124.38	1191.08	767.7	572.69	531.14	0
Charles	Lauren	5	Olfactometer11	Olfactometer11	2.138918877	8	811	1e-04	29	1e-04	Walk	['2023-04-05 10:58:39.290211', '2023-04-05 10:58:39.299135', '2023-04-05 10:58:39.468101', '2023-04-05 10:58:39.571383', '2023-04-05 10:58:39.645127', '2023-04-05 10:58:39.736916', '2023-04-05 10:58:39.850716', '2023-04-05 10:58:39.898321']	26-50	1	0	0	1	16.08	26.31	21.77	41.55	116.31	16.08	26.31	21.77	540.09	3	19708.85	469.9	7.83	116.31	1232.63	783.78	599	552.91	3
Charles	Lauren	5	Olfactometer11	Olfactometer11	1.110275984	8	815	3e-05	30	3e-05	Walk	['2023-04-05 10:58:51.681515', '2023-04-05 10:58:51.814760', '2023-04-05 10:58:51.907087', '2023-04-05 10:58:51.973218', '2023-04-05 10:58:52.090826', '2023-04-05 10:58:52.211892', '2023-04-05 10:58:52.379932', '2023-04-05 10:58:52.402859']	26-50	1	0	0	1	24.08	25.38	23.46	45.6	116.08	24.08	25.38	23.46	592.75	2.5	20301.6	482.4	8.04	116.08	1278.23	807.86	624.38	576.37	2.5
Charles	Lauren	5	Olfactometer11	Olfactometer11	1.233956099	8	814	3e-04	31	3e-04	Walk	['2023-04-05 10:59:04.321269', '2023-04-05 10:59:04.379020', '2023-04-05 10:59:04.503644', '2023-04-05 10:59:04.670354', '2023-04-05 10:59:04.703189', '2023-04-05 10:59:04.874671', '2023-04-05 10:59:04.939463', '2023-04-05 10:59:05.011149']	26-50	1	0	0	1	25.92	32.33	21.08	49.92	115.33	25.92	32.33	21.08	599.09	2.1	20900.69	494.5	8.24	115.33	1328.15	833.78	656.71	597.45	3.5
Charles	Lauren	5	blank	All Clear	1.372541666	1	58	0	32	0	Walk	['2023-04-05 10:59:16.980469']	26-50	1	0	0	0	20.32	18.09	13.18	31.67	94.05	20.32	18.09	13.18	696.68	12.1	21597.37	516.6	8.61	94.05	1359.82	854.1	674.8	610.63	0
Charles	Lauren	5	Olfactometer11	Olfactometer11	1.761618614	8	817	1e-04	33	1e-04	Walk	['2023-04-05 10:59:39.260350', '2023-04-05 10:59:39.300101', '2023-04-05 10:59:39.385818', '2023-04-05 10:59:39.481503', '2023-04-05 10:59:39.691163', '2023-04-05 10:59:39.753952', '2023-04-05 10:59:39.798833', '2023-04-05 10:59:39.923864']	26-50	1	0	0	1	19.38	23.23	27	42.97	87	19.38	23.23	27	558.58	3	22155.95	529.6	8.83	87	1402.79	873.48	698.03	637.63	3
Charles	Lauren	5	blank	All Clear	0.835476875	5	453	0	34	0	Walk	['2023-04-05 10:59:51.399728', '2023-04-05 10:59:52.858834', '2023-04-05 10:59:52.868801', '2023-04-05 10:59:52.979573', '2023-04-05 10:59:53.099358']	26-50	1	0	0	0	15.52	21.96	19.52	35.49	88.42	15.52	21.96	19.52	816.3	12	22972.25	551.6	9.19	88.42	1438.28	889	719.99	657.15	0
Charles	Lauren	5	Olfactometer11	Olfactometer11	0.984333515	8	810	1e-05	35	1e-05	Walk	['2023-04-05 11:00:14.676214', '2023-04-05 11:00:14.778849', '2023-04-05 11:00:14.903607', '2023-04-05 11:00:14.938492', '2023-04-05 11:00:15.137401', '2023-04-05 11:00:15.203968', '2023-04-05 11:00:15.253793', '2023-04-05 11:00:15.358287']	26-50	1	0	0	1	17.83	23.08	26.33	41.97	88.33	17.83	23.08	26.33	503.59	2.4	23475.84	564	9.4	88.33	1480.25	906.83	743.07	683.48	2
Charles	Lauren	5	Olfactometer11	Olfactometer11	0.798482656	8	808	3e-05	36	3e-05	Walk	['2023-04-05 11:00:26.731719', '2023-04-05 11:00:26.769022', '2023-04-05 11:00:26.914661', '2023-04-05 11:00:27.043489', '2023-04-05 11:00:27.061429', '2023-04-05 11:00:27.244242', '2023-04-05 11:00:27.340715', '2023-04-05 11:00:27.371685']	26-50	1	0	0	1	21.77	20.77	18.85	39.46	86.54	21.77	20.77	18.85	513.02	2.5	23988.86	576.5	9.61	86.54	1519.71	928.6	763.84	702.33	2.5
Charles	Lauren	5	blank	All Clear	3.053031921	7	684	0	37	0	Walk	['2023-04-05 11:00:41.052556', '2023-04-05 11:00:41.062519', '2023-04-05 11:00:41.162998', '2023-04-05 11:00:41.247715', '2023-04-05 11:00:41.354356', '2023-04-05 11:00:41.499927', '2023-04-05 11:00:41.538807']	26-50	1	0	0	0	15.17	22.42	19.71	35.66	87.21	15.17	22.42	19.71	855.91	13.6	24844.77	600.1	10	87.21	1555.37	943.77	786.26	722.04	0
Charles	Lauren	5	blank	All Clear	0.02996397	7	539	0	38	0	Walk	['2023-04-05 11:01:02.238498', '2023-04-05 11:01:02.270525', '2023-04-05 11:01:02.939266', '2023-04-05 11:01:03.023983', '2023-04-05 11:01:03.219906', '2023-04-05 11:01:03.253795', '2023-04-05 11:01:03.284690']	26-50	1	0	0	0	13.43	16.9	13.76	26.77	82.9	13.43	16.9	13.76	562.19	11.3	25406.96	621.4	10.36	82.9	1582.14	957.2	803.16	735.8	0
Charles	Lauren	5	blank	All Clear	10	0	0	0	39	0	Walk	[]	26-50	1	0	0	0	12.52	15.1	12.76	25.02	86.14	12.52	15.1	12.76	525.37	10.8	25932.33	642.2	10.7	86.14	1607.16	969.72	818.26	748.56	0
Charles	Lauren	5	Olfactometer11	Olfactometer11	2.385864735	8	810	3e-04	40	3e-04	Walk	['2023-04-05 11:01:46.560836', '2023-04-05 11:01:46.584764', '2023-04-05 11:01:46.616717', '2023-04-05 11:01:46.745886', '2023-04-05 11:01:46.800068', '2023-04-05 11:01:46.896797', '2023-04-05 11:01:47.037280', '2023-04-05 11:01:47.117944']	26-50	1	0	0	1	21.62	26.77	23.77	43.79	86.15	21.62	26.77	23.77	569.23	3.2	26501.56	655.4	10.92	86.15	1650.95	991.34	845.03	772.33	3.5
Charles	Lauren	5	Olfactometer11	Olfactometer11	1.214942932	8	810	1e-05	41	1e-05	Walk	['2023-04-05 11:01:58.883145', '2023-04-05 11:01:58.910100', '2023-04-05 11:01:58.990827', '2023-04-05 11:01:59.159505', '2023-04-05 11:01:59.270470', '2023-04-05 11:01:59.308343', '2023-04-05 11:01:59.402659', '2023-04-05 11:01:59.531999']	26-50	1	0	0	1	14.31	31.62	26.46	46.13	86.85	14.31	31.62	26.46	599.71	2.6	27101.27	668	11.13	86.85	1697.08	1005.65	876.65	798.79	2
Charles	Lauren	5	Olfactometer11	Olfactometer11	0.230721951	8	791	3e-05	42	3e-05	Walk	['2023-04-05 11:02:10.298836', '2023-04-05 11:02:10.342321', '2023-04-05 11:02:10.435636', '2023-04-05 11:02:10.555365', '2023-04-05 11:02:10.739809', '2023-04-05 11:02:10.893277', '2023-04-05 11:02:10.967122', '2023-04-05 11:02:11.163019']	26-50	1	0	0	1	15.64	32.91	25.73	46.54	84.27	15.64	32.91	25.73	511.9	1.2	27613.17	679.2	11.32	84.27	1743.62	1021.29	909.56	824.52	2.5
Charles	Lauren	5	blank	All Clear	0.127878428	1	92	0	43	0	Walk	['2023-04-05 11:02:21.899317']	26-50	1	0	0	0	15.43	25.76	25.24	41.21	92.7	15.43	25.76	25.24	865.46	11	28478.63	700.2	11.67	92.7	1784.83	1036.72	935.32	849.76	0
Charles	Lauren	5	blank	All Clear	0.311466455	2	131	0	44	0	Walk	['2023-04-05 11:02:42.747858', '2023-04-05 11:02:42.798760']	26-50	1	0	0	0	11.9	24.81	24.29	38	95.48	11.9	24.81	24.29	797.97	10.9	29276.6	721.1	12.02	95.48	1822.83	1048.62	960.13	874.05	0
Charles	Lauren	5	blank	All Clear	10	0	0	0	45	0	Walk	[]	26-50	1	0	0	0	12.95	25.38	27.1	41.96	93.19	12.95	25.38	27.1	881.23	10.5	30157.83	741.6	12.36	93.19	1864.79	1061.57	985.51	901.15	0
Charles	Lauren	5	Olfactometer11	Olfactometer11	1.926307678	8	813	3e-04	46	3e-04	Walk	['2023-04-05 11:03:25.965403', '2023-04-05 11:03:26.146223', '2023-04-05 11:03:26.265363', '2023-04-05 11:03:26.369461', '2023-04-05 11:03:26.404287', '2023-04-05 11:03:26.572819', '2023-04-05 11:03:26.595742', '2023-04-05 11:03:26.774998']	26-50	1	0	0	1	31.85	34	42.46	66.09	89.69	31.85	34	42.46	859.14	2.8	31016.97	754.4	12.57	89.69	1930.88	1093.42	1019.51	943.61	3.5
Charles	Lauren	5	blank	All Clear	5.414387703	3	215	0	47	0	Walk	['2023-04-05 11:03:42.680858', '2023-04-05 11:03:42.756454', '2023-04-05 11:03:42.785987']	26-50	1	0	0	0	21.31	57.88	4	63.37	81.96	21.31	57.88	4	1647.62	15.9	32664.59	780.3	13.01	81.96	1994.25	1114.73	1077.39	947.61	0
Charles	Lauren	5	Olfactometer11	Olfactometer11	3.739474535	8	814	1e-04	48	1e-04	Walk	['2023-04-05 11:04:07.082820', '2023-04-05 11:04:07.097770', '2023-04-05 11:04:07.243124', '2023-04-05 11:04:07.252901', '2023-04-05 11:04:07.389326', '2023-04-05 11:04:07.515407', '2023-04-05 11:04:07.664908', '2023-04-05 11:04:07.704827']	26-50	1	0	0	1	20.07	61.13	9.47	69.38	86.67	20.07	61.13	9.47	1040.75	4.8	33705.34	795.1	13.25	86.67	2063.63	1134.8	1138.52	957.08	3
Charles	Lauren	5	blank	Olfactometer11	1.203849792	8	814	0	49	0	Walk	['2023-04-05 11:04:19.451008', '2023-04-05 11:04:19.459983', '2023-04-05 11:04:19.661732', '2023-04-05 11:04:19.719456', '2023-04-05 11:04:19.825087', '2023-04-05 11:04:19.987939', '2023-04-05 11:04:20.029309', '2023-04-05 11:04:20.139941']	26-50	0	1	0	1	10.33	55	2.42	56.85	94.92	10.33	55	2.42	682.15	2.2	34387.49	807.3	13.46	94.92	2120.48	1145.13	1193.52	959.5	0
Charles	Lauren	5	Olfactometer11	Olfactometer11	1.09986496	8	808	1e-05	50	1e-05	Walk	['2023-04-05 11:04:31.757292', '2023-04-05 11:04:31.913469', '2023-04-05 11:04:31.933342', '2023-04-05 11:04:32.097449', '2023-04-05 11:04:32.191773', '2023-04-05 11:04:32.233634', '2023-04-05 11:04:32.385055', '2023-04-05 11:04:32.466199']	26-50	1	0	0	1	11.77	54.38	6	56.91	103.62	11.77	54.38	6	739.77	2.5	35127.26	819.8	13.66	103.62	2177.39	1156.9	1247.9	965.5	2
Charles	Lauren	5	blank	All Clear	10	0	0	0	51	0	Walk	[]	51-75	1	0	0	0	24.85	57.7	13.45	69.24	99.25	24.85	57.7	13.45	1384.81	10.1	36512.07	839.9	14	99.25	2246.63	1181.75	1305.6	978.95	0
Charles	Lauren	5	Olfactometer11	Olfactometer11	3.039153814	8	756	1e-04	52	1e-04	Walk	['2023-04-05 11:05:06.913808', '2023-04-05 11:05:06.939801', '2023-04-05 11:05:07.164603', '2023-04-05 11:05:07.195499', '2023-04-05 11:05:07.274237', '2023-04-05 11:05:07.417217', '2023-04-05 11:05:07.579811', '2023-04-05 11:05:07.599744']	51-75	1	0	0	1	27.93	70.93	16.4	79.71	92	27.93	70.93	16.4	1195.66	4.6	37707.73	854.5	14.24	92	2326.34	1209.68	1376.53	995.35	3
Charles	Lauren	5	blank	All Clear	6.882417917	4	281	0	53	0	Walk	['2023-04-05 11:05:25.253071', '2023-04-05 11:05:25.272007', '2023-04-05 11:05:32.481460', '2023-04-05 11:05:32.499460']	51-75	1	0	0	0	21.52	51.97	23.13	63.78	92	21.52	51.97	23.13	1977.04	20.5	39684.77	885	14.75	92	2390.12	1231.2	1428.5	1018.48	0
Charles	Lauren	5	blank	All Clear	10	0	0	0	54	0	Walk	[]	51-75	1	0	0	0	20.45	42.25	23.2	54.17	92	20.45	42.25	23.2	1083.35	10.1	40768.12	905.1	15.08	92	2444.29	1251.65	1470.75	1041.68	0
Charles	Lauren	5	blank	All Clear	10	0	0	0	55	0	Walk	[]	51-75	1	0	0	0	36.43	50.9	98.81	128.02	92	36.43	50.9	98.81	2688.51	10.7	43456.63	925.8	15.43	92	2572.31	1288.08	1521.65	1140.49	0
Charles	Lauren	5	Olfactometer11	Olfactometer11	1.472374916	8	812	3e-05	56	3e-05	Walk	['2023-04-05 11:06:31.626307', '2023-04-05 11:06:31.685482', '2023-04-05 11:06:31.843888', '2023-04-05 11:06:31.955513', '2023-04-05 11:06:32.010250', '2023-04-05 11:06:32.168719', '2023-04-05 11:06:32.298287', '2023-04-05 11:06:32.320265']	51-75	1	0	0	1	35	45	35.75	75.75	94.08	35	45	35.75	908.96	2.4	44365.59	938.2	15.64	94.08	2648.06	1323.08	1566.65	1176.24	2.5
Charles	Lauren	5	Olfactometer11	Olfactometer11	5.023690701	8	810	3e-04	57	3e-04	Walk	['2023-04-05 11:06:47.884940', '2023-04-05 11:06:47.935765', '2023-04-05 11:06:48.100100', '2023-04-05 11:06:48.128006', '2023-04-05 11:06:48.239618', '2023-04-05 11:06:48.378334', '2023-04-05 11:06:48.427904', '2023-04-05 11:06:48.607286']	51-75	1	0	0	1	39	24.65	21.41	54.48	114.82	39	24.65	21.41	926.16	6.7	45291.75	954.9	15.92	114.82	2702.54	1362.08	1591.3	1197.65	3.5
Charles	Lauren	5	Olfactometer11	All Clear	10	0	0	1e-04	58	1e-04	Walk	[]	51-75	0	0	1	0	16.75	32.35	24.4	46.09	122.5	16.75	32.35	24.4	921.87	10.2	46213.62	975.1	16.25	122.5	2748.63	1378.83	1623.65	1222.05	3
Charles	Lauren	5	Olfactometer11	Olfactometer11	1.037362576	8	815	1e-05	59	1e-05	Walk	['2023-04-05 11:07:20.809933', '2023-04-05 11:07:20.906533', '2023-04-05 11:07:21.053852', '2023-04-05 11:07:21.071600', '2023-04-05 11:07:21.197901', '2023-04-05 11:07:21.345490', '2023-04-05 11:07:21.363413', '2023-04-05 11:07:21.535518']	51-75	1	0	0	1	15.69	31.38	25.15	44.63	121.63	15.69	31.38	25.15	580.25	2.6	46793.87	987.7	16.46	121.63	2793.26	1394.52	1655.03	1247.2	2
Charles	Lauren	5	blank	Olfactometer11	1.525791883	8	591	0	60	0	Walk	['2023-04-05 11:07:33.620482', '2023-04-05 11:07:33.674778', '2023-04-05 11:07:33.891611', '2023-04-05 11:07:33.924522', '2023-04-05 11:07:34.099651', '2023-04-05 11:07:34.301547', '2023-04-05 11:07:34.329453', '2023-04-05 11:07:34.347394']	51-75	0	1	0	1	12.25	21.42	10.33	27.68	127.29	12.25	21.42	10.33	332.13	2.4	47126	1000.1	16.67	127.29	2820.94	1406.77	1676.45	1257.53	0
Charles	Lauren	5	blank	All Clear	10	0	0	0	61	0	Walk	[]	51-75	1	0	0	0	10.48	22.43	13.71	30.01	127.71	10.48	22.43	13.71	630.26	11	47756.26	1021.1	17.02	127.71	2850.95	1417.25	1698.88	1271.24	0
Charles	Lauren	5	blank	All Clear	10	0	0	0	62	0	Walk	[]	51-75	1	0	0	0	11.71	21.38	12.71	28.54	124.71	11.71	21.38	12.71	599.36	10.5	48355.62	1041.6	17.36	124.71	2879.49	1428.96	1720.26	1283.95	0
Charles	Lauren	5	blank	All Clear	10	0	0	0	63	0	Walk	[]	51-75	1	0	0	0	8.15	21.05	15.15	28.43	125.25	8.15	21.05	15.15	568.61	10.1	48924.23	1061.7	17.7	125.25	2907.92	1437.11	1741.31	1299.1	0
Charles	Lauren	5	blank	All Clear	10	0	0	0	64	0	Walk	[]	51-75	1	0	0	0	8.38	19.19	13.62	26.35	123.43	8.38	19.19	13.62	553.37	10.6	49477.6	1082.3	18.04	123.43	2934.27	1445.49	1760.5	1312.72	0
Charles	Lauren	5	Olfactometer11	Olfactometer11	2.146034002	8	809	3e-05	65	3e-05	Walk	['2023-04-05 11:09:09.180181', '2023-04-05 11:09:09.199535', '2023-04-05 11:09:09.258797', '2023-04-05 11:09:09.373118', '2023-04-05 11:09:09.536865', '2023-04-05 11:09:09.580805', '2023-04-05 11:09:09.725069', '2023-04-05 11:09:09.789908']	51-75	1	0	0	1	24.54	36.92	26.38	56.23	124.54	24.54	36.92	26.38	731.02	2.9	50208.62	1095.2	18.25	124.54	2990.5	1470.03	1797.42	1339.1	2.5
Charles	Lauren	5	Olfactometer11	Olfactometer11	1.567998648	8	808	3e-04	66	3e-04	Walk	['2023-04-05 11:09:21.934544', '2023-04-05 11:09:21.973542', '2023-04-05 11:09:22.146047', '2023-04-05 11:09:22.164971', '2023-04-05 11:09:22.340443', '2023-04-05 11:09:22.404678', '2023-04-05 11:09:22.427680', '2023-04-05 11:09:22.560162']	51-75	1	0	0	1	27	27.62	20.08	47.21	144.92	27	27.62	20.08	613.74	2.6	50822.36	1107.8	18.46	144.92	3037.71	1497.03	1825.04	1359.18	3.5
Charles	Lauren	5	Olfactometer11	Olfactometer11	1.1720047	8	809	1e-05	67	1e-05	Walk	['2023-04-05 11:09:34.316331', '2023-04-05 11:09:34.335257', '2023-04-05 11:09:34.351203', '2023-04-05 11:09:34.525413', '2023-04-05 11:09:34.675540', '2023-04-05 11:09:34.705437', '2023-04-05 11:09:34.848383', '2023-04-05 11:09:34.912176']	51-75	1	0	0	1	18.92	28.17	20.42	40.93	145.25	18.92	28.17	20.42	491.15	2	51313.51	1119.8	18.66	145.25	3078.64	1515.95	1853.21	1379.6	2
Charles	Lauren	5	Olfactometer11	Olfactometer11	0.172509432	8	721	3e-05	68	3e-05	Walk	['2023-04-05 11:09:45.742488', '2023-04-05 11:09:45.760394', '2023-04-05 11:09:45.785311', '2023-04-05 11:09:46.387306', '2023-04-05 11:09:46.524802', '2023-04-05 11:09:46.553706', '2023-04-05 11:09:46.677331', '2023-04-05 11:09:46.835028']	51-75	1	0	0	1	19.33	25.75	21.67	40.89	137.83	19.33	25.75	21.67	490.7	1.9	51804.21	1131.7	18.86	137.83	3119.53	1535.28	1878.96	1401.27	2.5
Charles	Lauren	5	blank	All Clear	10	0	0	0	69	0	Walk	[]	51-75	1	0	0	0	12.2	23.15	19.35	34.06	135.22	12.2	23.15	19.35	681.13	10.4	52485.34	1152.1	19.2	135.22	3153.59	1547.48	1902.11	1420.62	0
Charles	Lauren	5	Olfactometer11	Olfactometer11	1.328418732	8	812	3e-04	70	3e-04	Walk	['2023-04-05 11:10:19.227848', '2023-04-05 11:10:19.372502', '2023-04-05 11:10:19.473667', '2023-04-05 11:10:19.505557', '2023-04-05 11:10:19.653507', '2023-04-05 11:10:19.760698', '2023-04-05 11:10:19.802548', '2023-04-05 11:10:19.929117']	51-75	1	0	0	1	20.08	26.62	20.77	40.72	127.31	20.08	26.62	20.77	529.31	3	53014.65	1165.1	19.42	127.31	3194.31	1567.56	1928.73	1441.39	3.5
Charles	Lauren	5	Olfactometer11	Olfactometer11	0.39891696	8	784	1e-04	71	1e-04	Walk	['2023-04-05 11:10:30.910649', '2023-04-05 11:10:30.932755', '2023-04-05 11:10:31.291299', '2023-04-05 11:10:31.457359', '2023-04-05 11:10:31.524201', '2023-04-05 11:10:31.589570', '2023-04-05 11:10:31.712371', '2023-04-05 11:10:31.816508']	51-75	1	0	0	1	48.75	38.58	28.08	71.77	124	48.75	38.58	28.08	861.29	1.9	53875.94	1177	19.62	124	3266.08	1616.31	1967.31	1469.47	3
Charles	Lauren	5	blank	All Clear	2.009197712	2	137	0	72	0	Walk	['2023-04-05 11:10:44.418483', '2023-04-05 11:10:44.450375']	51-75	1	0	0	0	13.86	23.18	17	34.26	118.73	13.86	23.18	17	753.62	12.5	54629.56	1199.5	19.99	118.73	3300.34	1630.17	1990.49	1486.47	0
Charles	Lauren	5	Olfactometer11	Olfactometer11	0.83255887	8	814	1e-04	73	1e-04	Walk	['2023-04-05 11:11:05.689040', '2023-04-05 11:11:05.772771', '2023-04-05 11:11:05.939175', '2023-04-05 11:11:05.970068', '2023-04-05 11:11:06.147723', '2023-04-05 11:11:06.179552', '2023-04-05 11:11:06.267570', '2023-04-05 11:11:06.398336']	51-75	1	0	0	1	14.17	30.67	21.33	42.79	113.67	14.17	30.67	21.33	513.46	2.5	55143.02	1212	20.2	113.67	3343.13	1644.34	2021.16	1507.8	3
Charles	Lauren	5	blank	All Clear	1.931697607	1	68	0	74	0	Walk	['2023-04-05 11:11:18.867126']	51-75	1	0	0	0	13.17	23.78	11.13	31.13	110.52	13.17	23.78	11.13	716.08	12.9	55859.1	1234.9	20.58	110.52	3374.26	1657.51	2044.94	1518.93	0
Charles	Lauren	5	blank	All Clear	10	0	0	0	75	0	Walk	[]	51-75	1	0	0	0	11.25	22.05	10.25	28	110.9	11.25	22.05	10.25	560.09	10.5	56419.19	1255.4	20.92	110.9	3402.26	1668.76	2066.99	1529.18	0
Charles	Lauren	5	Olfactometer11	Olfactometer11	1.983196735	8	808	3e-04	76	3e-04	Walk	['2023-04-05 11:12:01.883412', '2023-04-05 11:12:01.917895', '2023-04-05 11:12:01.941820', '2023-04-05 11:12:02.061744', '2023-04-05 11:12:02.122083', '2023-04-05 11:12:02.318710', '2023-04-05 11:12:02.489661', '2023-04-05 11:12:02.537426']	76-100	1	0	0	1	16.79	29.29	18	39.97	95.29	16.79	29.29	18	559.54	3.6	56978.73	1269	21.15	95.29	3442.23	1685.55	2096.28	1547.18	3.5
Charles	Lauren	5	Olfactometer11	Olfactometer11	1.379444122	8	810	1e-05	77	1e-05	Walk	['2023-04-05 11:12:14.868885', '2023-04-05 11:12:14.947278', '2023-04-05 11:12:14.984913', '2023-04-05 11:12:15.209292', '2023-04-05 11:12:15.253149', '2023-04-05 11:12:15.413346', '2023-04-05 11:12:15.448432', '2023-04-05 11:12:15.518575']	76-100	1	0	0	1	14.92	26.77	18.31	38.19	90	14.92	26.77	18.31	496.48	2.6	57475.21	1281.6	21.36	90	3480.42	1700.47	2123.05	1565.49	2
Charles	Lauren	5	blank	All Clear	0.251727343	2	182	0	78	0	Walk	['2023-04-05 11:12:26.743297', '2023-04-05 11:12:26.770207']	76-100	1	0	0	0	11.52	22.95	12.62	29.8	91.33	11.52	22.95	12.62	625.74	10.8	58100.95	1302.4	21.71	91.33	3510.22	1711.99	2146	1578.11	0
Charles	Lauren	5	blank	All Clear	10	0	0	0	79	0	Walk	[]	76-100	1	0	0	0	9.65	21.85	14	28.65	117.55	9.65	21.85	14	573.01	10.4	58673.96	1322.8	22.05	117.55	3538.87	1721.64	2167.85	1592.11	0
Charles	Lauren	5	Olfactometer11	Olfactometer11	1.430698395	8	809	3e-05	80	3e-05	Walk	['2023-04-05 11:13:09.371365', '2023-04-05 11:13:09.421136', '2023-04-05 11:13:09.545719', '2023-04-05 11:13:09.596555', '2023-04-05 11:13:09.803449', '2023-04-05 11:13:09.869167', '2023-04-05 11:13:09.933330', '2023-04-05 11:13:10.037346']	76-100	1	0	0	1	16.23	28.77	19.92	40.57	118.08	16.23	28.77	19.92	527.47	3.1	59201.43	1335.9	22.27	118.08	3579.44	1737.87	2196.62	1612.03	2.5
Charles	Lauren	5	Olfactometer11	Olfactometer11	0.850673199	8	809	1e-05	81	1e-05	Walk	['2023-04-05 11:13:21.439734', '2023-04-05 11:13:21.476610', '2023-04-05 11:13:21.650550', '2023-04-05 11:13:21.671480', '2023-04-05 11:13:21.818760', '2023-04-05 11:13:21.941083', '2023-04-05 11:13:22.020806', '2023-04-05 11:13:22.112984']	76-100	1	0	0	1	20.92	28.08	17.42	41.67	114.17	20.92	28.08	17.42	500.04	2.2	59701.47	1348.1	22.47	114.17	3621.11	1758.79	2224.7	1629.45	2
Charles	Lauren	5	blank	All Clear	10	0	0	0	82	0	Walk	[]	76-100	1	0	0	0	12.05	20.95	9.86	27.25	106.67	12.05	20.95	9.86	572.2	10.7	60273.67	1368.8	22.81	106.67	3648.36	1770.84	2245.65	1639.31	0
Charles	Lauren	5	Olfactometer11	Olfactometer11	1.059919119	8	814	1e-04	83	1e-04	Walk	['2023-04-05 11:13:54.338173', '2023-04-05 11:13:54.468157', '2023-04-05 11:13:54.516249', '2023-04-05 11:13:54.620459', '2023-04-05 11:13:54.730732', '2023-04-05 11:13:54.779573', '2023-04-05 11:13:54.927443', '2023-04-05 11:13:55.093708']	76-100	1	0	0	1	15	24.42	15.33	33.91	104	15	24.42	15.33	406.91	2.2	60680.58	1381	23.02	104	3682.27	1785.84	2270.07	1654.64	3
Charles	Lauren	5	blank	All Clear	0.8235991	3	215	0	84	0	Walk	['2023-04-05 11:14:06.597031', '2023-04-05 11:14:06.699384', '2023-04-05 11:14:06.731277']	76-100	1	0	0	0	13.23	23.41	15.73	33.24	95.45	13.23	23.41	15.73	731.19	11.8	61411.77	1402.8	23.38	95.45	3715.51	1799.07	2293.48	1670.37	0
Charles	Lauren	5	blank	All Clear	10	0	0	0	85	0	Walk	[]	76-100	1	0	0	0	15.6	28.65	12.6	36.27	81.9	15.6	28.65	12.6	725.4	10.3	62137.17	1423.1	23.72	81.9	3751.78	1814.67	2322.13	1682.97	0
Charles	Lauren	5	blank	All Clear	10	0	0	0	86	0	Walk	[]	76-100	1	0	0	0	35.05	31.33	24.19	56.51	73.79	35.05	31.33	24.19	1186.79	10.8	63323.96	1443.9	24.07	73.79	3808.29	1849.72	2353.46	1707.16	0
Charles	Lauren	5	Olfactometer11	Olfactometer11	1.941827059	8	810	3e-05	87	3e-05	Walk	['2023-04-05 11:15:10.119516', '2023-04-05 11:15:10.147425', '2023-04-05 11:15:10.177638', '2023-04-05 11:15:10.282719', '2023-04-05 11:15:10.364906', '2023-04-05 11:15:10.488861', '2023-04-05 11:15:10.629020', '2023-04-05 11:15:10.651943']	76-100	1	0	0	1	17.54	22.23	17.31	36.17	83	17.54	22.23	17.31	470.21	2.8	63794.17	1456.7	24.28	83	3844.46	1867.26	2375.69	1724.47	2.5
Charles	Lauren	5	Olfactometer11	Olfactometer11	0.99907136	8	810	3e-04	88	3e-04	Walk	['2023-04-05 11:15:22.307554', '2023-04-05 11:15:22.338445', '2023-04-05 11:15:22.484028', '2023-04-05 11:15:22.503326', '2023-04-05 11:15:22.669382', '2023-04-05 11:15:22.795475', '2023-04-05 11:15:22.827368', '2023-04-05 11:15:22.935315']	76-100	1	0	0	1	11.33	30.08	22.75	41.22	84	11.33	30.08	22.75	494.66	2	64288.83	1468.7	24.48	84	3885.68	1878.59	2405.77	1747.22	3.5
Charles	Lauren	5	Olfactometer11	Olfactometer11	2.083290577	8	820	1e-04	89	1e-04	Walk	['2023-04-05 11:15:35.524308', '2023-04-05 11:15:35.655032', '2023-04-05 11:15:35.739371', '2023-04-05 11:15:35.824131', '2023-04-05 11:15:35.872758', '2023-04-05 11:15:35.998277', '2023-04-05 11:15:36.171128', '2023-04-05 11:15:36.180141']	76-100	1	0	0	1	18.62	25.38	24.62	41.86	84	18.62	25.38	24.62	544.17	3.2	64833	1481.9	24.7	84	3927.54	1897.21	2431.15	1771.84	3
Charles	Lauren	5	blank	All Clear	10	0	0	0	90	0	Walk	[]	76-100	1	0	0	0	12.71	23.62	10	30.34	83.76	12.71	23.62	10	637.05	10.8	65470.05	1502.7	25.05	83.76	3957.88	1909.92	2454.77	1781.84	0
Charles	Lauren	5	blank	All Clear	10	0	0	0	91	0	Walk	[]	76-100	1	0	0	0	7.5	22.05	10.35	26.44	85.5	7.5	22.05	10.35	528.83	10.3	65998.88	1523	25.38	85.5	3984.32	1917.42	2476.82	1792.19	0
Charles	Lauren	5	blank	All Clear	10	0	0	0	92	0	Walk	[]	76-100	1	0	0	0	13.9	23.1	15.1	32.45	87	13.9	23.1	15.1	681.42	10.9	66680.3	1543.9	25.73	87	4016.77	1931.32	2499.92	1807.29	0
Charles	Lauren	5	Olfactometer11	Olfactometer11	1.032065868	8	814	1e-05	93	1e-05	Walk	['2023-04-05 11:16:49.507852', '2023-04-05 11:16:49.574073', '2023-04-05 11:16:49.728878', '2023-04-05 11:16:49.770740', '2023-04-05 11:16:49.953128', '2023-04-05 11:16:50.021595', '2023-04-05 11:16:50.208401', '2023-04-05 11:16:50.227336']	76-100	1	0	0	1	13.58	29	21.17	39.85	85.92	13.58	29	21.17	478.14	2.3	67158.44	1556.2	25.94	85.92	4056.62	1944.9	2528.92	1828.46	2
Charles	Lauren	5	blank	All Clear	10	0	0	0	94	0	Walk	[]	76-100	1	0	0	0	14.38	23.29	13.67	32.82	85.14	14.38	23.29	13.67	689.29	11	67847.73	1577.2	26.29	85.14	4089.44	1959.28	2552.21	1842.13	0
Charles	Lauren	5	Olfactometer11	Olfactometer11	1.137336731	8	813	3e-05	95	3e-05	Walk	['2023-04-05 11:17:22.634129', '2023-04-05 11:17:22.698883', '2023-04-05 11:17:22.737700', '2023-04-05 11:17:22.908902', '2023-04-05 11:17:23.038416', '2023-04-05 11:17:23.058337', '2023-04-05 11:17:23.211146', '2023-04-05 11:17:23.292297']	76-100	1	0	0	1	16.75	25.17	19.33	37.79	85.83	16.75	25.17	19.33	453.45	2.3	68301.18	1589.5	26.49	85.83	4127.23	1976.03	2577.38	1861.46	2.5
Charles	Lauren	5	Olfactometer11	Olfactometer11	0.80005765	8	817	3e-04	96	3e-04	Walk	['2023-04-05 11:17:34.576672', '2023-04-05 11:17:34.620525', '2023-04-05 11:17:34.849357', '2023-04-05 11:17:34.869291', '2023-04-05 11:17:34.925034', '2023-04-05 11:17:35.060562', '2023-04-05 11:17:35.291607', '2023-04-05 11:17:35.324544']	76-100	1	0	0	1	16.31	26.38	17.46	36.91	84.6	16.31	26.38	17.46	479.89	2.4	68781.07	1601.9	26.7	84.6	4164.14	1992.34	2603.76	1878.92	3.5
Charles	Lauren	5	Olfactometer11	Olfactometer11	0.437833786	8	749	1e-05	97	1e-05	Walk	['2023-04-05 11:17:46.439497', '2023-04-05 11:17:46.448420', '2023-04-05 11:17:46.485811', '2023-04-05 11:17:46.875783', '2023-04-05 11:17:47.037161', '2023-04-05 11:17:47.133544', '2023-04-05 11:17:47.173616', '2023-04-05 11:17:47.298070']	76-100	1	0	0	1	13.17	24.58	18.5	34.83	83	13.17	24.58	18.5	417.91	1.4	69198.98	1613.3	26.89	83	4198.97	2005.51	2628.34	1897.42	2
Charles	Lauren	5	blank	All Clear	0.201029301	3	231	0	98	0	Walk	['2023-04-05 11:17:58.154671', '2023-04-05 11:17:59.105446', '2023-04-05 11:17:59.138336']	76-100	1	0	0	0	13.76	20.67	9.14	27.9	83	13.76	20.67	9.14	585.95	11.2	69784.93	1634.5	27.24	83	4226.87	2019.27	2649.01	1906.56	0
Charles	Lauren	5	Olfactometer11	Olfactometer11	2.263019085	8	809	3e-05	99	3e-05	Walk	['2023-04-05 11:18:21.922072', '2023-04-05 11:18:21.932041', '2023-04-05 11:18:22.035756', '2023-04-05 11:18:22.142007', '2023-04-05 11:18:22.227787', '2023-04-05 11:18:22.356950', '2023-04-05 11:18:22.507660', '2023-04-05 11:18:22.542205']	76-100	1	0	0	1	16.36	21.86	14.29	33.29	84.07	16.36	21.86	14.29	466.01	3.7	70250.94	1648.2	27.47	84.07	4260.16	2035.63	2670.87	1920.85	2.5
Charles	Lauren	5	blank	All Clear	1.118470907	4	343	0	100	0	Walk	['2023-04-05 11:18:34.235258', '2023-04-05 11:18:34.275183', '2023-04-05 11:18:34.331933', '2023-04-05 11:18:34.405419']	76-100	1	0	0	0	9	21.42	9.17	25.8	75.5	9	21.42	9.17	309.57	11.5	70560.51	1669.7	27.83	75.5	4285.96	2044.63	2692.29	1930.02	0
Charles	Edgar	6	Olfactometer11	Olfactometer11	2.022186756	8	817	3e-04	1	3e-04	Trot	['2023-04-05 13:01:32.446374', '2023-04-05 13:01:32.527242', '2023-04-05 13:01:32.610893', '2023-04-05 13:01:32.753865', '2023-04-05 13:01:32.843315', '2023-04-05 13:01:32.988957', '2023-04-05 13:01:32.998931', '2023-04-05 13:01:33.131836']	0-25	1	0	0	1	30.08	49.15	25.38	66.34	128.31	30.08	49.15	25.38	862.4	3.2	862.4	13.2	0.22	128.31	66.34	30.08	49.15	25.38	3.5
Charles	Edgar	6	blank	All Clear	10	0	0	0	2	0	Trot	[]	0-25	1	0	0	0	39.29	44.19	24.38	66.8	129.19	39.29	44.19	24.38	1402.78	10.9	2265.18	34.1	0.57	129.19	133.14	69.37	93.34	49.76	0
Charles	Edgar	6	Olfactometer11	Olfactometer11	1.522487164	8	813	3e-05	3	3e-05	Trot	['2023-04-05 13:02:06.062942', '2023-04-05 13:02:06.116768', '2023-04-05 13:02:06.243148', '2023-04-05 13:02:06.378484', '2023-04-05 13:02:06.425891', '2023-04-05 13:02:06.553468', '2023-04-05 13:02:06.702315', '2023-04-05 13:02:06.789861']	0-25	1	0	0	1	35.31	47.77	30.08	68.8	138.62	35.31	47.77	30.08	894.44	2.8	3159.62	46.9	0.78	138.62	201.94	104.68	141.11	79.84	2.5
Charles	Edgar	6	Olfactometer11	Olfactometer11	1.404390574	8	812	1e-04	4	1e-04	Trot	['2023-04-05 13:02:18.749381', '2023-04-05 13:02:18.810258', '2023-04-05 13:02:18.906953', '2023-04-05 13:02:19.093252', '2023-04-05 13:02:19.113182', '2023-04-05 13:02:19.254251', '2023-04-05 13:02:19.386206', '2023-04-05 13:02:19.515512']	0-25	1	0	0	1	33	46.85	28.85	66.66	150.69	33	46.85	28.85	866.62	2.6	4026.24	59.5	0.99	150.69	268.6	137.68	187.96	108.69	3
Charles	Edgar	6	Olfactometer11	Olfactometer11	1.495521307	8	792	1e-05	5	1e-05	Trot	['2023-04-05 13:02:31.714971', '2023-04-05 13:02:31.745864', '2023-04-05 13:02:31.778558', '2023-04-05 13:02:31.915050', '2023-04-05 13:02:31.927010', '2023-04-05 13:02:32.067991', '2023-04-05 13:02:32.178464', '2023-04-05 13:02:32.201333']	0-25	1	0	0	1	32.67	51.42	21.58	66.97	155.75	32.67	51.42	21.58	803.63	2.3	4829.87	71.8	1.2	155.75	335.57	170.35	239.38	130.27	2
Charles	Edgar	6	Olfactometer11	Olfactometer11	1.27088809	8	812	3e-04	6	3e-04	Trot	['2023-04-05 13:02:44.080959', '2023-04-05 13:02:44.109801', '2023-04-05 13:02:44.298360', '2023-04-05 13:02:44.321290', '2023-04-05 13:02:44.440886', '2023-04-05 13:02:44.523784', '2023-04-05 13:02:44.701452', '2023-04-05 13:02:47.235064']	0-25	1	0	0	1	30	60.13	25	73.18	145.6	30	60.13	25	1097.69	5.3	5927.56	87.1	1.45	145.6	408.75	200.35	299.51	155.27	3.5
Charles	Edgar	6	blank	All Clear	10	0	0	0	7	0	Trot	[]	0-25	1	0	0	0	41.1	42.62	24.19	65.34	122.4	41.1	42.62	24.19	1372.07	10.9	7299.63	108	1.8	122.4	474.09	241.45	342.13	179.46	0
Charles	Edgar	6	blank	All Clear	10	0	0	0	8	0	Trot	[]	0-25	1	0	0	0	37.35	50.45	23	68.59	118.95	37.35	50.45	23	1371.83	10.4	8671.46	128.4	2.14	118.95	542.68	278.8	392.58	202.46	0
Charles	Edgar	6	blank	Olfactometer11	2.154448748	8	731	0	9	0	Trot	['2023-04-05 13:03:41.035451', '2023-04-05 13:03:41.046606', '2023-04-05 13:03:41.182491', '2023-04-05 13:03:41.211161', '2023-04-05 13:03:41.371290', '2023-04-05 13:03:41.393217', '2023-04-05 13:03:44.279007', '2023-04-05 13:03:44.301936']	0-25	0	1	0	1	36.31	46.75	21.94	65.25	119.06	36.31	46.75	21.94	1043.94	6.3	9715.4	144.7	2.41	119.06	607.93	315.11	439.33	224.4	0
Charles	Edgar	6	blank	Olfactometer11	6.283217192	8	717	0	10	0	Trot	['2023-04-05 13:04:01.118204', '2023-04-05 13:04:01.139133', '2023-04-05 13:04:01.204350', '2023-04-05 13:04:01.356371', '2023-04-05 13:04:01.494757', '2023-04-05 13:04:01.503725', '2023-04-05 13:04:04.491931', '2023-04-05 13:04:04.600560']	0-25	0	1	0	1	34.57	38.62	21.33	57.9	118.52	34.57	38.62	21.33	1215.98	10.7	10931.38	165.4	2.76	118.52	665.83	349.68	477.95	245.73	0
Charles	Edgar	6	Olfactometer11	Olfactometer11	1.425354242	8	814	3e-05	11	3e-05	Trot	['2023-04-05 13:04:16.589182', '2023-04-05 13:04:16.709774', '2023-04-05 13:04:16.843897', '2023-04-05 13:04:16.990100', '2023-04-05 13:04:17.020173', '2023-04-05 13:04:17.138552', '2023-04-05 13:04:17.274318', '2023-04-05 13:04:17.291273']	0-25	1	0	0	1	33.58	48.67	26.5	69.43	119.25	33.58	48.67	26.5	833.18	2.3	11764.56	177.7	2.96	119.25	735.26	383.26	526.62	272.23	2.5
Charles	Edgar	6	blank	All Clear	1.264219761	5	413	0	12	0	Trot	['2023-04-05 13:04:29.007767', '2023-04-05 13:04:29.017733', '2023-04-05 13:04:29.209203', '2023-04-05 13:04:29.331594', '2023-04-05 13:04:29.365825']	0-25	1	0	0	0	35	36.74	28.3	60.96	118.7	35	36.74	28.3	1402.14	12.5	13166.7	200.2	3.34	118.7	796.22	418.26	563.36	300.53	0
Charles	Edgar	6	blank	All Clear	10	0	0	0	13	0	Trot	[]	0-25	1	0	0	0	33.85	41.85	17.35	58.38	119.6	33.85	41.85	17.35	1167.54	10.1	14334.24	220.3	3.67	119.6	854.6	452.11	605.21	317.88	0
Charles	Edgar	6	blank	All Clear	10	0	0	0	14	0	Trot	[]	0-25	1	0	0	0	25.9	35	22.19	51.69	120.29	25.9	35	22.19	1085.54	10.7	15419.78	241	4.02	120.29	906.29	478.01	640.21	340.07	0
Charles	Edgar	6	blank	All Clear	10	0	0	0	15	0	Trot	[]	0-25	1	0	0	0	29.45	34.45	18.55	51.56	119.56	29.45	34.45	18.55	1031.19	10.2	16450.97	261.2	4.35	119.56	957.85	507.46	674.66	358.62	0
Charles	Edgar	6	Olfactometer11	Olfactometer11	2.204608202	8	812	1e-04	16	1e-04	Trot	['2023-04-05 13:05:53.925091', '2023-04-05 13:05:53.967948', '2023-04-05 13:05:54.008116', '2023-04-05 13:05:54.223769', '2023-04-05 13:05:54.269347', '2023-04-05 13:05:54.316473', '2023-04-05 13:05:54.475585', '2023-04-05 13:05:54.611748']	0-25	1	0	0	1	34.64	41.14	24.79	60.82	119.93	34.64	41.14	24.79	851.47	3.8	17302.44	275	4.58	119.93	1018.67	542.1	715.8	383.41	3
Charles	Edgar	6	Olfactometer11	Olfactometer11	1.330478907	8	818	1e-05	17	1e-05	Trot	['2023-04-05 13:06:06.995938', '2023-04-05 13:06:07.096598', '2023-04-05 13:06:07.225299', '2023-04-05 13:06:07.327193', '2023-04-05 13:06:07.419477', '2023-04-05 13:06:07.532725', '2023-04-05 13:06:07.668168', '2023-04-05 13:06:07.692935']	0-25	1	0	0	1	30.38	46.46	31.92	67.65	119.31	30.38	46.46	31.92	879.49	2.8	18181.93	287.8	4.8	119.31	1086.32	572.48	762.26	415.33	2
Charles	Edgar	6	blank	All Clear	10	0	0	0	18	0	Trot	[]	0-25	1	0	0	0	26.95	37.1	19.7	52.45	119.45	26.95	37.1	19.7	1049.01	10.4	19230.94	308.2	5.14	119.45	1138.77	599.43	799.36	435.03	0
Charles	Edgar	6	Olfactometer11	Olfactometer11	2.24695015	8	810	3e-05	19	3e-05	Trot	['2023-04-05 13:06:41.036472', '2023-04-05 13:06:41.054566', '2023-04-05 13:06:41.083477', '2023-04-05 13:06:41.269269', '2023-04-05 13:06:41.350148', '2023-04-05 13:06:41.451786', '2023-04-05 13:06:41.532532', '2023-04-05 13:06:41.660411']	0-25	1	0	0	1	33.86	36.71	22.64	56.9	121.79	33.86	36.71	22.64	796.59	3.7	20027.53	321.9	5.37	121.79	1195.67	633.29	836.07	457.67	2.5
Charles	Edgar	6	Olfactometer11	Olfactometer11	2.258103848	8	813	1e-05	20	1e-05	Trot	['2023-04-05 13:06:54.421570', '2023-04-05 13:06:54.453388', '2023-04-05 13:06:54.507258', '2023-04-05 13:06:54.614076', '2023-04-05 13:06:54.813546', '2023-04-05 13:06:54.884163', '2023-04-05 13:06:54.960574', '2023-04-05 13:06:55.216597']	0-25	1	0	0	1	34.85	54.92	29.77	74.78	118.77	34.85	54.92	29.77	972.16	3.3	20999.69	335.2	5.59	118.77	1270.45	668.14	890.99	487.44	2
Charles	Edgar	6	blank	All Clear	1.467584372	3	208	0	21	0	Trot	['2023-04-05 13:07:07.394249', '2023-04-05 13:07:07.522304', '2023-04-05 13:07:07.531218']	0-25	1	0	0	0	36.83	33.3	22.48	56.57	120.17	36.83	33.3	22.48	1301.1	12.6	22300.79	357.8	5.96	120.17	1327.02	704.97	924.29	509.92	0
Charles	Edgar	6	blank	All Clear	10	0	0	0	22	0	Trot	[]	0-25	1	0	0	0	29.05	45.05	17	58.44	120.55	29.05	45.05	17	1168.81	10.2	23469.6	378	6.3	120.55	1385.46	734.02	969.34	526.92	0
Charles	Edgar	6	Olfactometer11	Olfactometer11	1.924517393	8	810	3e-04	23	3e-04	Trot	['2023-04-05 13:07:50.653034', '2023-04-05 13:07:50.777431', '2023-04-05 13:07:50.810321', '2023-04-05 13:07:50.980948', '2023-04-05 13:07:51.059737', '2023-04-05 13:07:51.199717', '2023-04-05 13:07:51.229534', '2023-04-05 13:07:51.372411']	0-25	1	0	0	1	39.36	44.36	20.71	65.48	118.86	39.36	44.36	20.71	916.77	3.4	24386.37	391.4	6.52	118.86	1450.94	773.38	1013.7	547.63	3.5
Charles	Edgar	6	blank	All Clear	10	0	0	0	24	0	Trot	[]	0-25	1	0	0	0	29.2	29.45	19.45	48.45	119.56	29.2	29.45	19.45	968.99	10.1	25355.36	411.5	6.86	119.56	1499.39	802.58	1043.15	567.08	0
Charles	Edgar	6	Olfactometer11	Olfactometer11	2.557600737	8	809	1e-04	25	1e-04	Trot	['2023-04-05 13:08:25.122823', '2023-04-05 13:08:25.155663', '2023-04-05 13:08:25.218840', '2023-04-05 13:08:25.368402', '2023-04-05 13:08:25.460123', '2023-04-05 13:08:25.497007', '2023-04-05 13:08:25.661524', '2023-04-05 13:08:25.798003']	0-25	1	0	0	1	28.07	36.86	22.5	54.39	120.14	28.07	36.86	22.5	761.52	3.9	26116.88	425.4	7.09	120.14	1553.78	830.65	1080.01	589.58	3
Charles	Edgar	6	Olfactometer11	Olfactometer11	1.726924658	8	810	3e-04	26	3e-04	Trot	['2023-04-05 13:08:38.120229', '2023-04-05 13:08:38.142154', '2023-04-05 13:08:38.347512', '2023-04-05 13:08:38.446015', '2023-04-05 13:08:38.539701', '2023-04-05 13:08:38.619938', '2023-04-05 13:08:38.758519', '2023-04-05 13:08:38.833185']	26-50	1	0	0	1	29.69	38.46	23.62	56.48	117.69	29.69	38.46	23.62	734.24	2.9	26851.12	438.3	7.31	117.69	1610.26	860.34	1118.47	613.2	3.5
Charles	Edgar	6	Olfactometer11	Olfactometer11	3.423870087	8	808	3e-05	27	3e-05	Trot	['2023-04-05 13:08:52.860670', '2023-04-05 13:08:52.892561', '2023-04-05 13:08:52.947378', '2023-04-05 13:08:53.077926', '2023-04-05 13:08:53.180303', '2023-04-05 13:08:53.242287', '2023-04-05 13:08:53.349304', '2023-04-05 13:08:53.493987']	26-50	1	0	0	1	30.67	34.53	26.67	56.31	117.13	30.67	34.53	26.67	844.62	4.6	27695.74	452.9	7.55	117.13	1666.57	891.01	1153	639.87	2.5
Charles	Edgar	6	blank	All Clear	10	0	0	0	28	0	Trot	[]	26-50	1	0	0	0	24.1	41.45	17.4	54.41	120.4	24.1	41.45	17.4	1088.17	10.2	28783.91	473.1	7.89	120.4	1720.98	915.11	1194.45	657.27	0
Charles	Edgar	6	blank	All Clear	10	0	0	0	29	0	Trot	[]	26-50	1	0	0	0	26.05	38.67	19.1	52.45	120.14	26.05	38.67	19.1	1101.51	10.8	29885.42	493.9	8.23	120.14	1773.43	941.16	1233.12	676.37	0
Charles	Edgar	6	Olfactometer11	Olfactometer11	2.32367754	8	814	1e-04	30	1e-04	Trot	['2023-04-05 13:09:47.635061', '2023-04-05 13:09:47.653997', '2023-04-05 13:09:47.791183', '2023-04-05 13:09:47.825079', '2023-04-05 13:09:47.966296', '2023-04-05 13:09:48.124342', '2023-04-05 13:09:48.144274', '2023-04-05 13:09:48.235968']	26-50	1	0	0	1	45.31	39.31	25.69	67.58	123	45.31	39.31	25.69	878.48	3.3	30763.9	507.2	8.45	123	1841.01	986.47	1272.43	702.06	3
Charles	Edgar	6	blank	All Clear	10	0	0	0	31	0	Trot	[]	26-50	1	0	0	0	26.52	40.14	17	53.67	120.9	26.52	40.14	17	1127	10.9	31890.9	528.1	8.8	120.9	1894.68	1012.99	1312.57	719.06	0
Charles	Edgar	6	blank	All Clear	10	0	0	0	32	0	Trot	[]	26-50	1	0	0	0	27.75	32.3	25.05	52.08	119.74	27.75	32.3	25.05	1041.63	10.4	32932.53	548.5	9.14	119.74	1946.76	1040.74	1344.87	744.11	0
Charles	Edgar	6	blank	All Clear	10	0	0	0	33	0	Trot	[]	26-50	1	0	0	0	28.71	32.76	21.33	52.29	119.75	28.71	32.76	21.33	1098.1	11	34030.63	569.5	9.49	119.75	1999.05	1069.45	1377.63	765.44	0
Charles	Edgar	6	blank	All Clear	10	0	0	0	34	0	Trot	[]	26-50	1	0	0	0	36.62	37.62	22.71	59.65	119.48	36.62	37.62	22.71	1252.71	10.5	35283.34	590	9.83	119.48	2058.7	1106.07	1415.25	788.15	0
Charles	Edgar	6	Olfactometer11	Olfactometer11	2.45119381	8	742	1e-05	35	1e-05	Trot	['2023-04-05 13:11:23.535739', '2023-04-05 13:11:23.555664', '2023-04-05 13:11:23.580522', '2023-04-05 13:11:23.750852', '2023-04-05 13:11:23.851572', '2023-04-05 13:11:23.896420', '2023-04-05 13:11:24.029193', '2023-04-05 13:11:24.069057']	26-50	1	0	0	1	35	39	28.46	61.79	118.92	35	39	28.46	803.32	3.1	36086.66	603.1	10.05	118.92	2120.49	1141.07	1454.25	816.61	2
Charles	Edgar	6	Olfactometer11	Olfactometer11	1.489251137	8	811	3e-05	36	3e-05	Trot	['2023-04-05 13:11:36.149284', '2023-04-05 13:11:36.202106', '2023-04-05 13:11:36.319474', '2023-04-05 13:11:36.470442', '2023-04-05 13:11:36.480415', '2023-04-05 13:11:36.636786', '2023-04-05 13:11:36.756828', '2023-04-05 13:11:36.857837']	26-50	1	0	0	1	33.46	34.85	20.54	54.47	121.54	33.46	34.85	20.54	708.06	2.9	36794.72	616	10.27	121.54	2174.96	1174.53	1489.1	837.15	2.5
Charles	Edgar	6	Olfactometer11	Olfactometer11	1.53842783	8	735	1e-05	37	1e-05	Trot	['2023-04-05 13:11:48.870756', '2023-04-05 13:11:49.013234', '2023-04-05 13:11:49.161921', '2023-04-05 13:11:49.190763', '2023-04-05 13:11:49.278789', '2023-04-05 13:11:49.404033', '2023-04-05 13:11:49.500708', '2023-04-05 13:11:49.515658']	26-50	1	0	0	1	36.77	39.31	26.77	62.21	119.46	36.77	39.31	26.77	808.73	2.5	37603.45	628.5	10.48	119.46	2237.17	1211.3	1528.41	863.92	2
Charles	Edgar	6	blank	All Clear	4.46776104	5	457	0	38	0	Trot	['2023-04-05 13:12:04.497578', '2023-04-05 13:12:04.521493', '2023-04-05 13:12:04.636113', '2023-04-05 13:12:04.801788', '2023-04-05 13:12:04.833682']	26-50	1	0	0	0	32.92	33.96	20.4	54.35	118	32.92	33.96	20.4	1358.66	14.9	38962.11	653.4	10.89	118	2291.52	1244.22	1562.37	884.32	0
Charles	Edgar	6	Olfactometer11	Olfactometer11	2.617443562	8	791	3e-04	39	3e-04	Trot	['2023-04-05 13:12:28.053766', '2023-04-05 13:12:28.085625', '2023-04-05 13:12:28.277091', '2023-04-05 13:12:28.348893', '2023-04-05 13:12:28.370823', '2023-04-05 13:12:28.590766', '2023-04-05 13:12:28.620593', '2023-04-05 13:12:28.707225']	26-50	1	0	0	1	35	39.14	28.07	62	121	35	39.14	28.07	868	3.8	39830.11	667.2	11.12	121	2353.52	1279.22	1601.51	912.39	3.5
Charles	Edgar	6	Olfactometer11	Olfactometer11	2.976623535	8	811	1e-04	40	1e-04	Trot	['2023-04-05 13:12:42.336107', '2023-04-05 13:12:42.358033', '2023-04-05 13:12:42.444742', '2023-04-05 13:12:42.616136', '2023-04-05 13:12:42.655008', '2023-04-05 13:12:42.726810', '2023-04-05 13:12:42.907718', '2023-04-05 13:12:42.954134']	26-50	1	0	0	1	38	35.07	27.5	62.36	121.57	38	35.07	27.5	872.97	4	40703.08	681.2	11.35	121.57	2415.88	1317.22	1636.58	939.89	3
Charles	Edgar	6	blank	All Clear	10	0	0	0	41	0	Trot	[]	26-50	1	0	0	0	31.29	28.9	25.57	52.51	120.76	31.29	28.9	25.57	1102.74	10.6	41805.82	701.8	11.7	120.76	2468.39	1348.51	1665.48	965.46	0
Charles	Edgar	6	Olfactometer11	Olfactometer11	1.719541073	8	815	1e-04	42	1e-04	Trot	['2023-04-05 13:13:15.762463', '2023-04-05 13:13:15.874085', '2023-04-05 13:13:15.972449', '2023-04-05 13:13:16.045854', '2023-04-05 13:13:16.163492', '2023-04-05 13:13:16.280044', '2023-04-05 13:13:16.436668', '2023-04-05 13:13:16.466566']	26-50	1	0	0	1	32.46	42.69	24.15	61.34	115.71	32.46	42.69	24.15	797.43	2.5	42603.25	714.3	11.91	115.71	2529.73	1380.97	1708.17	989.61	3
Charles	Edgar	6	Olfactometer11	Olfactometer11	1.478153706	8	812	3e-04	43	3e-04	Trot	['2023-04-05 13:13:28.647150', '2023-04-05 13:13:28.680086', '2023-04-05 13:13:28.816771', '2023-04-05 13:13:28.919508', '2023-04-05 13:13:29.051631', '2023-04-05 13:13:29.082527', '2023-04-05 13:13:29.233280', '2023-04-05 13:13:29.330954']	26-50	1	0	0	1	34.5	46.83	21.33	64.88	119.25	34.5	46.83	21.33	778.56	2.4	43381.81	726.7	12.11	119.25	2594.61	1415.47	1755	1010.94	3.5
Charles	Edgar	6	blank	All Clear	10	0	0	0	44	0	Trot	[]	26-50	1	0	0	0	31.71	26.05	21.48	49.75	119.9	31.71	26.05	21.48	1044.83	10.9	44426.64	747.6	12.46	119.9	2644.36	1447.18	1781.05	1032.42	0
Charles	Edgar	6	blank	All Clear	10	0	0	0	45	0	Trot	[]	26-50	1	0	0	0	30.57	41.19	21.33	58.16	119.81	30.57	41.19	21.33	1221.34	10.4	45647.98	768	12.8	119.81	2702.52	1477.75	1822.24	1053.75	0
Charles	Edgar	6	blank	All Clear	10	0	0	0	46	0	Trot	[]	26-50	1	0	0	0	29.8	42.1	22.8	59.37	119.8	29.8	42.1	22.8	1187.33	10.1	46835.31	788.1	13.14	119.8	2761.89	1507.55	1864.34	1076.55	0
Charles	Edgar	6	blank	All Clear	10	0	0	0	47	0	Trot	[]	26-50	1	0	0	0	23.38	46.62	16.81	57.78	123.14	23.38	46.62	16.81	1213.36	10.6	48048.67	808.7	13.48	123.14	2819.67	1530.93	1910.96	1093.36	0
Charles	Edgar	6	Olfactometer11	Olfactometer11	2.579898596	8	801	3e-05	48	3e-05	Trot	['2023-04-05 13:15:04.663824', '2023-04-05 13:15:04.674795', '2023-04-05 13:15:04.754611', '2023-04-05 13:15:04.915647', '2023-04-05 13:15:04.947536', '2023-04-05 13:15:05.093381', '2023-04-05 13:15:05.206175', '2023-04-05 13:15:05.223118']	26-50	1	0	0	1	27.08	42.85	20.85	57.51	119.77	27.08	42.85	20.85	747.62	3.3	48796.29	822	13.7	119.77	2877.18	1558.01	1953.81	1114.21	2.5
Charles	Edgar	6	Olfactometer11	Olfactometer11	1.840365648	8	811	1e-05	49	1e-05	Trot	['2023-04-05 13:15:17.517194', '2023-04-05 13:15:17.602996', '2023-04-05 13:15:17.719896', '2023-04-05 13:15:17.750975', '2023-04-05 13:15:17.948413', '2023-04-05 13:15:18.002234', '2023-04-05 13:15:18.055124', '2023-04-05 13:15:18.219701']	26-50	1	0	0	1	32.23	36	21.23	55.51	119.54	32.23	36	21.23	721.61	3.3	49517.9	835.3	13.92	119.54	2932.69	1590.24	1989.81	1135.44	2
Charles	Edgar	6	Olfactometer11	Olfactometer11	1.557546139	8	714	3e-04	50	3e-04	Trot	['2023-04-05 13:15:30.216471', '2023-04-05 13:15:30.346808', '2023-04-05 13:15:30.365796', '2023-04-05 13:15:30.531923', '2023-04-05 13:15:30.645625', '2023-04-05 13:15:30.681446', '2023-04-05 13:15:30.793141', '2023-04-05 13:15:30.899299']	26-50	1	0	0	1	35.77	27.62	24.77	53.77	141.54	35.77	27.62	24.77	698.96	3	50216.86	848.3	14.14	141.54	2986.46	1626.01	2017.43	1160.21	3.5
Charles	Edgar	6	blank	All Clear	10	0	0	0	51	0	Trot	[]	51-75	1	0	0	0	25.43	25.67	16.76	42.27	135.64	25.43	25.67	16.76	887.57	10.5	51104.43	868.8	14.48	135.64	3028.73	1651.44	2043.1	1176.97	0
Charles	Edgar	6	blank	All Clear	10	0	0	0	52	0	Trot	[]	51-75	1	0	0	0	24.15	23.15	26.7	45.05	122.35	24.15	23.15	26.7	901.05	10.1	52005.48	888.9	14.82	122.35	3073.78	1675.59	2066.25	1203.67	0
Charles	Edgar	6	Olfactometer11	Olfactometer11	1.820040464	8	749	3e-05	53	3e-05	Trot	['2023-04-05 13:16:24.431441', '2023-04-05 13:16:24.531051', '2023-04-05 13:16:24.596832', '2023-04-05 13:16:24.768043', '2023-04-05 13:16:24.794953', '2023-04-05 13:16:24.965947', '2023-04-05 13:16:25.093609', '2023-04-05 13:16:25.115550']	51-75	1	0	0	1	33.08	29.31	26.31	54.03	118.92	33.08	29.31	26.31	702.38	3.2	52707.86	902.1	15.04	118.92	3127.81	1708.67	2095.56	1229.98	2.5
Charles	Edgar	6	blank	All Clear	10	0	0	0	54	0	Trot	[]	51-75	1	0	0	0	29.48	28.71	19.9	48.45	118.52	29.48	28.71	19.9	1017.46	10.8	53725.32	922.9	15.38	118.52	3176.26	1738.15	2124.27	1249.88	0
Charles	Edgar	6	Olfactometer11	Olfactometer11	2.523944855	8	822	1e-04	55	1e-04	Trot	['2023-04-05 13:16:58.711308', '2023-04-05 13:16:58.743201', '2023-04-05 13:16:58.887288', '2023-04-05 13:16:58.887288', '2023-04-05 13:16:59.007878', '2023-04-05 13:16:59.195250', '2023-04-05 13:16:59.214185', '2023-04-05 13:16:59.320980']	51-75	1	0	0	1	32.31	29.77	25.85	52.74	120.08	32.31	29.77	25.85	685.66	3.4	54410.98	936.3	15.61	120.08	3229	1770.46	2154.04	1275.73	3
Charles	Edgar	6	blank	All Clear	10	0	0	0	56	0	Trot	[]	51-75	1	0	0	0	27.48	29.48	17.14	46.34	119.67	27.48	29.48	17.14	973.24	11.1	55384.22	957.4	15.96	119.67	3275.34	1797.94	2183.52	1292.87	0
Charles	Edgar	6	blank	All Clear	10	0	0	0	57	0	Trot	[]	51-75	1	0	0	0	24.43	23.05	17.86	40.13	121	24.43	23.05	17.86	842.64	10.6	56226.86	978	16.3	121	3315.47	1822.37	2206.57	1310.73	0
Charles	Edgar	6	Olfactometer11	Olfactometer11	3.824771166	8	764	1e-05	58	1e-05	Trot	['2023-04-05 13:17:54.850855', '2023-04-05 13:17:54.954512', '2023-04-05 13:17:54.996371', '2023-04-05 13:17:55.122149', '2023-04-05 13:17:55.258835', '2023-04-05 13:17:55.277766', '2023-04-05 13:17:59.180622', '2023-04-05 13:17:59.226468']	51-75	1	0	0	1	32.16	37.74	29.05	60.49	118.53	32.16	37.74	29.05	1149.25	8.3	57376.11	996.3	16.61	118.53	3375.96	1854.53	2244.31	1339.78	2
Charles	Edgar	6	Olfactometer11	Olfactometer11	2.281792641	8	814	3e-05	59	3e-05	Trot	['2023-04-05 13:18:12.267427', '2023-04-05 13:18:12.285367', '2023-04-05 13:18:12.486091', '2023-04-05 13:18:12.517892', '2023-04-05 13:18:12.668387', '2023-04-05 13:18:12.822010', '2023-04-05 13:18:12.885603', '2023-04-05 13:18:12.908526']	51-75	1	0	0	1	35.69	34.62	25.08	58.7	118	35.69	34.62	25.08	763.05	3	58139.16	1009.3	16.82	118	3434.66	1890.22	2278.93	1364.86	2.5
Charles	Edgar	6	Olfactometer11	Olfactometer11	2.793457031	8	713	1e-05	60	1e-05	Trot	['2023-04-05 13:18:26.302086', '2023-04-05 13:18:26.338716', '2023-04-05 13:18:26.436659', '2023-04-05 13:18:26.573104', '2023-04-05 13:18:26.573104', '2023-04-05 13:18:26.594031', '2023-04-05 13:18:29.476458', '2023-04-05 13:18:29.532521']	51-75	1	0	0	1	34.18	42.94	21.35	61.5	119.31	34.18	42.94	21.35	1045.48	6.6	59184.64	1025.9	17.1	119.31	3496.16	1924.4	2321.87	1386.21	2
Charles	Edgar	6	Olfactometer11	Olfactometer11	1.377668858	8	808	3e-04	61	3e-04	Trot	['2023-04-05 13:18:41.497611', '2023-04-05 13:18:41.580322', '2023-04-05 13:18:41.724023', '2023-04-05 13:18:41.904356', '2023-04-05 13:18:41.932582', '2023-04-05 13:18:42.006340', '2023-04-05 13:18:42.187977', '2023-04-05 13:18:42.204858']	51-75	1	0	0	1	33.33	32	19.42	51.86	119.67	33.33	32	19.42	622.26	2.3	59806.9	1038.2	17.3	119.67	3548.02	1957.73	2353.87	1405.63	3.5
Charles	Edgar	6	blank	All Clear	10	0	0	0	62	0	Trot	[]	51-75	1	0	0	0	26.9	24.71	22.57	46.1	118.43	26.9	24.71	22.57	968.13	10.8	60775.03	1059	17.65	118.43	3594.12	1984.63	2378.58	1428.2	0
Charles	Edgar	6	Olfactometer11	Olfactometer11	2.303070307	8	813	1e-04	63	1e-04	Trot	['2023-04-05 13:19:15.630517', '2023-04-05 13:19:15.660417', '2023-04-05 13:19:15.861100', '2023-04-05 13:19:15.883962', '2023-04-05 13:19:16.026449', '2023-04-05 13:19:16.153926', '2023-04-05 13:19:16.185066', '2023-04-05 13:19:16.284173']	51-75	1	0	0	1	31.46	34.15	21.69	54.19	121.62	31.46	34.15	21.69	704.41	3.4	61479.44	1072.4	17.87	121.62	3648.31	2016.09	2412.73	1449.89	3
Charles	Edgar	6	blank	All Clear	10	0	0	0	64	0	Trot	[]	51-75	1	0	0	0	33.57	26.81	20.24	49.05	121.1	33.57	26.81	20.24	1030.07	11	62509.51	1093.4	18.22	121.1	3697.36	2049.66	2439.54	1470.13	0
Charles	Edgar	6	Olfactometer11	Olfactometer11	3.01893568	8	800	1e-04	65	1e-04	Trot	['2023-04-05 13:19:50.404081', '2023-04-05 13:19:50.476326', '2023-04-05 13:19:50.507252', '2023-04-05 13:19:50.645674', '2023-04-05 13:19:50.749328', '2023-04-05 13:19:50.779227', '2023-04-05 13:19:50.981060', '2023-04-05 13:19:53.363502']	51-75	1	0	0	1	38.56	32.5	21.38	56.35	118.94	38.56	32.5	21.38	901.53	6.5	63411.04	1109.9	18.5	118.94	3753.71	2088.22	2472.04	1491.51	3
Charles	Edgar	6	Olfactometer11	Olfactometer11	1.728907585	8	819	3e-04	66	3e-04	Trot	['2023-04-05 13:20:05.658217', '2023-04-05 13:20:05.785052', '2023-04-05 13:20:05.973666', '2023-04-05 13:20:05.996591', '2023-04-05 13:20:06.092230', '2023-04-05 13:20:06.196122', '2023-04-05 13:20:06.271106', '2023-04-05 13:20:06.413996']	51-75	1	0	0	1	29.93	23.86	24.79	49.53	117.71	29.93	23.86	24.79	693.42	3.5	64104.46	1123.4	18.72	117.71	3803.24	2118.15	2495.9	1516.3	3.5
Charles	Edgar	6	blank	All Clear	10	0	0	0	67	0	Trot	[]	51-75	1	0	0	0	21.1	25.95	18.1	39.84	124.55	21.1	25.95	18.1	796.82	10	64901.28	1143.4	19.06	124.55	3843.08	2139.25	2521.85	1534.4	0
Charles	Edgar	6	Olfactometer11	Olfactometer11	2.712095499	8	715	3e-05	68	3e-05	Trot	['2023-04-05 13:20:40.303260', '2023-04-05 13:20:40.322197', '2023-04-05 13:20:40.509115', '2023-04-05 13:20:40.518088', '2023-04-05 13:20:40.708791', '2023-04-05 13:20:40.772582', '2023-04-05 13:20:40.907832', '2023-04-05 13:20:40.918751']	51-75	1	0	0	1	28.07	36.29	23.71	53.83	121.75	28.07	36.29	23.71	753.56	4	65654.84	1157.4	19.29	121.75	3896.91	2167.32	2558.14	1558.11	2.5
Charles	Edgar	6	blank	All Clear	10	0	0	0	69	0	Trot	[]	51-75	1	0	0	0	36.38	34.29	19.52	56.08	121	36.38	34.29	19.52	1177.73	10.6	66832.57	1178	19.63	121	3952.99	2203.7	2592.43	1577.63	0
Charles	Edgar	6	blank	All Clear	10	0	0	0	70	0	Trot	[]	51-75	1	0	0	0	35.35	42.05	19.6	61.06	120.35	35.35	42.05	19.6	1221.16	10.2	68053.73	1198.2	19.97	120.35	4014.05	2239.05	2634.48	1597.23	0
Charles	Edgar	6	blank	All Clear	10	0	0	0	71	0	Trot	[]	51-75	1	0	0	0	20.81	18.38	17.71	36.41	121.57	20.81	18.38	17.71	764.65	10.8	68818.38	1219	20.32	121.57	4050.46	2259.86	2652.86	1614.94	0
Charles	Edgar	6	blank	All Clear	10	0	0	0	72	0	Trot	[]	51-75	1	0	0	0	22.4	33.9	16.95	48.28	120.85	22.4	33.9	16.95	965.63	10.4	69784.01	1239.4	20.66	120.85	4098.74	2282.26	2686.76	1631.89	0
Charles	Edgar	6	blank	All Clear	10	0	0	0	73	0	Trot	[]	51-75	1	0	0	0	30.05	27.14	19.86	47.19	120.48	30.05	27.14	19.86	990.94	11	70774.95	1260.4	21.01	120.48	4145.93	2312.31	2713.9	1651.75	0
Charles	Edgar	6	Olfactometer11	Olfactometer11	2.297277451	8	740	1e-05	74	1e-05	Trot	['2023-04-05 13:22:36.789981', '2023-04-05 13:22:36.801936', '2023-04-05 13:22:36.859793', '2023-04-05 13:22:36.989146', '2023-04-05 13:22:37.044897', '2023-04-05 13:22:37.177905', '2023-04-05 13:22:37.186875', '2023-04-05 13:22:39.851889']	51-75	1	0	0	1	33.75	34.5	21.44	55.45	120.56	33.75	34.5	21.44	887.19	5.9	71662.14	1276.3	21.27	120.56	4201.38	2346.06	2748.4	1673.19	2
Charles	Edgar	6	blank	All Clear	10	0	0	0	75	0	Trot	[]	51-75	1	0	0	0	25.19	30.95	18.86	48.17	145.48	25.19	30.95	18.86	1011.58	10.6	72673.72	1296.9	21.62	145.48	4249.55	2371.25	2779.35	1692.05	0
Charles	Edgar	6	Olfactometer11	Olfactometer11	3.455690145	8	808	1e-05	76	1e-05	Trot	['2023-04-05 13:23:14.421457', '2023-04-05 13:23:14.509097', '2023-04-05 13:23:14.668633', '2023-04-05 13:23:14.696546', '2023-04-05 13:23:14.804110', '2023-04-05 13:23:14.918837', '2023-04-05 13:23:14.950712', '2023-04-05 13:23:18.117870']	76-100	1	0	0	1	27.24	29.35	16.76	45.16	161.4	27.24	29.35	16.76	767.67	7.2	73441.39	1314.1	21.9	161.4	4294.71	2398.49	2808.7	1708.81	2
Charles	Edgar	6	Olfactometer11	Olfactometer11	2.05210948	8	808	3e-05	77	3e-05	Trot	['2023-04-05 13:23:30.801752', '2023-04-05 13:23:30.877508', '2023-04-05 13:23:30.981266', '2023-04-05 13:23:31.017210', '2023-04-05 13:23:31.203522', '2023-04-05 13:23:31.317146', '2023-04-05 13:23:31.349039', '2023-04-05 13:23:31.482590']	76-100	1	0	0	1	25	29.64	28.86	51.08	NA	25	29.64	28.86	715.15	3.6	74156.54	1327.7	22.13	NA	4345.79	2423.49	2838.34	1737.67	2.5
Charles	Edgar	6	blank	All Clear	10	0	0	0	78	0	Trot	[]	76-100	1	0	0	0	23.95	23.9	19.7	40.92	120.74	23.95	23.9	19.7	818.32	10.1	74974.86	1347.8	22.46	120.74	4386.71	2447.44	2862.24	1757.37	0
Charles	Edgar	6	Olfactometer11	Olfactometer11	1.721390724	8	812	1e-04	79	1e-04	Trot	['2023-04-05 13:24:04.227325', '2023-04-05 13:24:04.260391', '2023-04-05 13:24:04.412889', '2023-04-05 13:24:04.514000', '2023-04-05 13:24:04.563631', '2023-04-05 13:24:04.772526', '2023-04-05 13:24:04.800830', '2023-04-05 13:24:04.946269']	76-100	1	0	0	1	23.23	25.38	21.85	44.13	120.23	23.23	25.38	21.85	573.73	3	75548.59	1360.8	22.68	120.23	4430.84	2470.67	2887.62	1779.22	3
Charles	Edgar	6	Olfactometer11	Olfactometer11	1.775357962	8	820	3e-04	80	3e-04	Trot	['2023-04-05 13:24:17.275419', '2023-04-05 13:24:17.379646', '2023-04-05 13:24:17.419521', '2023-04-05 13:24:17.548085', '2023-04-05 13:24:17.723529', '2023-04-05 13:24:17.771143', '2023-04-05 13:24:17.866601', '2023-04-05 13:24:17.970256']	76-100	1	0	0	1	29.46	20.77	26.62	48.7	121.85	29.46	20.77	26.62	633.05	3	76181.64	1373.8	22.9	121.85	4479.54	2500.13	2908.39	1805.84	3.5
Charles	Edgar	6	Olfactometer11	Olfactometer11	1.328643322	8	812	3e-04	81	3e-04	Trot	['2023-04-05 13:24:29.899040', '2023-04-05 13:24:29.909006', '2023-04-05 13:24:30.016974', '2023-04-05 13:24:30.167487', '2023-04-05 13:24:30.205358', '2023-04-05 13:24:30.358133', '2023-04-05 13:24:30.451766', '2023-04-05 13:24:30.505582']	76-100	1	0	0	1	25.62	28.15	19.69	44.81	122.69	25.62	28.15	19.69	582.54	2.6	76764.18	1386.4	23.11	122.69	4524.35	2525.75	2936.54	1825.53	3.5
Charles	Edgar	6	Olfactometer11	Olfactometer11	2.892763853	8	814	3e-05	82	3e-05	Trot	['2023-04-05 13:24:44.073929', '2023-04-05 13:24:44.108742', '2023-04-05 13:24:44.245351', '2023-04-05 13:24:44.378844', '2023-04-05 13:24:44.426915', '2023-04-05 13:24:44.579620', '2023-04-05 13:24:44.650381', '2023-04-05 13:24:44.725189']	76-100	1	0	0	1	27.57	31	20.71	48.22	121	27.57	31	20.71	675.12	3.8	77439.3	1400.2	23.34	121	4572.57	2553.32	2967.54	1846.24	2.5
Charles	Edgar	6	Olfactometer11	Olfactometer11	1.81479764	8	816	1e-04	83	1e-04	Trot	['2023-04-05 13:24:57.126791', '2023-04-05 13:24:57.195557', '2023-04-05 13:24:57.411471', '2023-04-05 13:24:57.448456', '2023-04-05 13:24:57.613936', '2023-04-05 13:24:57.624899', '2023-04-05 13:24:57.702642', '2023-04-05 13:24:57.840889']	76-100	1	0	0	1	32.85	34.08	24.38	55.57	127.15	32.85	34.08	24.38	722.35	2.9	78161.65	1413.1	23.55	127.15	4628.14	2586.17	3001.62	1870.62	3
Charles	Edgar	6	blank	All Clear	10	0	0	0	84	0	Trot	[]	76-100	1	0	0	0	21.25	19.3	18.7	36.23	125.3	21.25	19.3	18.7	724.61	10.5	78886.26	1433.6	23.89	125.3	4664.37	2607.42	3020.92	1889.32	0
Charles	Edgar	6	Olfactometer11	Olfactometer11	2.47456193	8	816	1e-05	85	1e-05	Trot	['2023-04-05 13:25:31.401406', '2023-04-05 13:25:31.523220', '2023-04-05 13:25:31.639883', '2023-04-05 13:25:31.661812', '2023-04-05 13:25:31.797357', '2023-04-05 13:25:31.905776', '2023-04-05 13:25:31.936688', '2023-04-05 13:25:32.118315']	76-100	1	0	0	1	29.71	32.21	20.21	51.25	120.79	29.71	32.21	20.21	717.53	4.2	79603.79	1447.8	24.13	120.79	4715.62	2637.13	3053.13	1909.53	2
Charles	Edgar	6	blank	All Clear	10	0	0	0	86	0	Trot	[]	76-100	1	0	0	0	26.9	14.43	20.62	38.85	119.71	26.9	14.43	20.62	815.84	10.8	80419.63	1468.6	24.48	119.71	4754.47	2664.03	3067.56	1930.15	0
Charles	Edgar	6	Olfactometer11	Olfactometer11	2.527125359	8	812	3e-05	87	3e-05	Trot	['2023-04-05 13:26:05.844874', '2023-04-05 13:26:05.855843', '2023-04-05 13:26:05.883692', '2023-04-05 13:26:06.047269', '2023-04-05 13:26:06.205914', '2023-04-05 13:26:06.271010', '2023-04-05 13:26:06.299913', '2023-04-05 13:26:06.454289']	76-100	1	0	0	1	23.29	27.36	24	46.08	NA	23.29	27.36	24	645.1	3.5	81064.73	1482.1	24.7	NA	4800.55	2687.32	3094.92	1954.15	2.5
Charles	Edgar	6	blank	All Clear	10	0	0	0	88	0	Trot	[]	76-100	1	0	0	0	20.6	16.15	16.85	33.53	148.62	20.6	16.15	16.85	670.53	10.1	81735.26	1502.2	25.04	148.62	4834.08	2707.92	3111.07	1971	0
Charles	Edgar	6	blank	All Clear	10	0	0	0	89	0	Trot	[]	76-100	1	0	0	0	24.9	16.71	20.05	38.37	148.76	24.9	16.71	20.05	805.82	10.7	82541.08	1522.9	25.38	148.76	4872.45	2732.82	3127.78	1991.05	0
Charles	Edgar	6	blank	All Clear	10	0	0	0	90	0	Trot	[]	76-100	1	0	0	0	19.35	26.5	16	39.43	153.3	19.35	26.5	16	788.66	10.3	83329.74	1543.2	25.72	153.3	4911.88	2752.17	3154.28	2007.05	0
Charles	Edgar	6	Olfactometer11	Olfactometer11	1.984956741	8	791	1e-05	91	1e-05	Trot	['2023-04-05 13:27:20.790098', '2023-04-05 13:27:20.894752', '2023-04-05 13:27:21.014201', '2023-04-05 13:27:21.060678', '2023-04-05 13:27:21.239820', '2023-04-05 13:27:21.374243', '2023-04-05 13:27:21.388255', '2023-04-05 13:27:21.504238']	76-100	1	0	0	1	27.07	28.07	20.64	46.83	153	27.07	28.07	20.64	655.56	3.6	83985.3	1556.8	25.95	153	4958.71	2779.24	3182.35	2027.69	2
Charles	Edgar	6	blank	All Clear	10	0	0	0	92	0	Trot	[]	76-100	1	0	0	0	21.25	22.3	17.15	38.17	131.3	21.25	22.3	17.15	763.41	10.2	84748.71	1577	26.28	131.3	4996.88	2800.49	3204.65	2044.84	0
Charles	Edgar	6	blank	All Clear	10	0	0	0	93	0	Trot	[]	76-100	1	0	0	0	21.57	13.57	18.9	33.19	120.81	21.57	13.57	18.9	697.09	10.8	85445.8	1597.8	26.63	120.81	5030.07	2822.06	3218.22	2063.74	0
Charles	Edgar	6	blank	All Clear	10	0	0	0	94	0	Trot	[]	76-100	1	0	0	0	29.9	21.1	19.19	44.15	119.86	29.9	21.1	19.19	927.16	10.4	86372.96	1618.2	26.97	119.86	5074.22	2851.96	3239.32	2082.93	0
Charles	Edgar	6	blank	All Clear	10	0	0	0	95	0	Trot	[]	76-100	1	0	0	0	25	23.55	23	43.91	125.36	25	23.55	23	878.12	10.1	87251.08	1638.3	27.3	125.36	5118.13	2876.96	3262.87	2105.93	0
Charles	Edgar	6	Olfactometer11	Olfactometer11	2.298965454	8	800	3e-04	96	3e-04	Trot	['2023-04-05 13:28:56.957009', '2023-04-05 13:28:57.020744', '2023-04-05 13:28:57.107514', '2023-04-05 13:28:57.230865', '2023-04-05 13:28:57.318046', '2023-04-05 13:28:57.374602', '2023-04-05 13:28:57.520682', '2023-04-05 13:29:00.112107']	76-100	1	0	0	1	29.88	33.19	20.25	51.09	126.93	29.88	33.19	20.25	817.36	6.2	88068.44	1654.5	27.57	126.93	5169.22	2906.84	3296.06	2126.18	3.5
Charles	Edgar	6	Olfactometer11	Olfactometer11	1.489387274	8	810	1e-04	97	1e-04	Trot	['2023-04-05 13:29:12.169434', '2023-04-05 13:29:12.269022', '2023-04-05 13:29:12.308894', '2023-04-05 13:29:12.445435', '2023-04-05 13:29:12.575462', '2023-04-05 13:29:12.611343', '2023-04-05 13:29:12.749571', '2023-04-05 13:29:12.858162']	76-100	1	0	0	1	30.69	36.08	18.31	53.16	124.54	30.69	36.08	18.31	691.14	2.9	88759.58	1667.4	27.79	124.54	5222.38	2937.53	3332.14	2144.49	3
Charles	Edgar	6	Olfactometer11	Olfactometer11	2.400316715	8	809	1e-04	98	1e-04	Trot	['2023-04-05 13:29:25.852897', '2023-04-05 13:29:25.934347', '2023-04-05 13:29:26.044765', '2023-04-05 13:29:26.082529', '2023-04-05 13:29:26.227596', '2023-04-05 13:29:26.346324', '2023-04-05 13:29:26.380211', '2023-04-05 13:29:26.511023']	76-100	1	0	0	1	33.36	30.57	19.14	51.87	154.43	33.36	30.57	19.14	726.22	3.5	89485.8	1680.9	28.01	154.43	5274.25	2970.89	3362.71	2163.63	3
Charles	Edgar	6	Olfactometer11	Olfactometer11	1.88910985	8	811	3e-04	99	3e-04	Trot	['2023-04-05 13:29:39.022119', '2023-04-05 13:29:39.094609', '2023-04-05 13:29:39.209756', '2023-04-05 13:29:39.325445', '2023-04-05 13:29:39.394215', '2023-04-05 13:29:39.520792', '2023-04-05 13:29:39.650607', '2023-04-05 13:29:39.677517']	76-100	1	0	0	1	25	22.31	23.77	43.67	153.92	25	22.31	23.77	567.71	2.8	90053.51	1693.7	28.23	153.92	5317.92	2995.89	3385.02	2187.4	3.5
Charles	Edgar	6	blank	All Clear	10	0	0	0	100	0	Trot	[]	76-100	1	0	0	0	16	27.82	12	35.9	150.09	16	27.82	12	394.85	10.3	90448.36	1714	28.57	150.09	5353.82	3011.89	3412.84	2199.4	0
Charles	Lauren	7	blank	Olfactometer11	3.528554678	8	815	0	1	0	Walk	['2023-04-10 10:37:09.110212', '2023-04-10 10:37:09.125167', '2023-04-10 10:37:09.224017', '2023-04-10 10:37:09.250917', '2023-04-10 10:37:09.383839', '2023-04-10 10:37:09.533330', '2023-04-10 10:37:09.559244', '2023-04-10 10:37:09.713550']	0-25	0	1	0	1	43.33	29.53	45.73	72.42	NA	43.33	29.53	45.73	1086.28	4.8	1086.28	14.8	0.25	NA	72.42	43.33	29.53	45.73	0
Charles	Lauren	7	blank	Olfactometer11	1.158187628	8	815	0	2	0	Walk	['2023-04-10 10:37:21.622089', '2023-04-10 10:37:21.826068', '2023-04-10 10:37:21.904080', '2023-04-10 10:37:21.983532', '2023-04-10 10:37:22.123888', '2023-04-10 10:37:22.154782', '2023-04-10 10:37:22.207605', '2023-04-10 10:37:22.377039']	0-25	0	1	0	1	45.38	28.69	40.62	70.17	NA	45.38	28.69	40.62	912.19	2.5	1998.47	27.3	0.45	NA	142.59	88.71	58.22	86.35	0
Charles	Lauren	7	blank	Olfactometer11	1.876582623	8	811	0	3	0	Walk	['2023-04-10 10:37:35.060489', '2023-04-10 10:37:35.194046', '2023-04-10 10:37:35.269288', '2023-04-10 10:37:35.337778', '2023-04-10 10:37:35.482619', '2023-04-10 10:37:35.633115', '2023-04-10 10:37:35.671165', '2023-04-10 10:37:35.742177']	0-25	0	1	0	1	28.77	25.31	36.46	56.23	NA	28.77	25.31	36.46	730.96	2.9	2729.43	40.2	0.67	NA	198.82	117.48	83.53	122.81	0
Charles	Lauren	7	Olfactometer11	Olfactometer11	1.28777051	8	813	3e-04	4	3e-04	Walk	['2023-04-10 10:37:47.892323', '2023-04-10 10:37:47.959096', '2023-04-10 10:37:48.107608', '2023-04-10 10:37:48.161016', '2023-04-10 10:37:48.292578', '2023-04-10 10:37:48.468120', '2023-04-10 10:37:48.545860', '2023-04-10 10:37:48.615696']	0-25	1	0	0	1	49.46	26.54	40.23	75.88	NA	49.46	26.54	40.23	986.38	2.7	3715.81	52.9	0.88	NA	274.7	166.94	110.07	163.04	3.5
Charles	Lauren	7	Olfactometer11	Olfactometer11	1.297357321	8	809	1e-05	5	1e-05	Walk	['2023-04-10 10:38:00.824234', '2023-04-10 10:38:00.942839', '2023-04-10 10:38:01.108021', '2023-04-10 10:38:01.143901', '2023-04-10 10:38:01.288946', '2023-04-10 10:38:01.425904', '2023-04-10 10:38:01.497659', '2023-04-10 10:38:01.571408']	0-25	1	0	0	1	23.77	29.92	37.62	57.8	NA	23.77	29.92	37.62	751.38	2.7	4467.19	65.6	1.09	NA	332.5	190.71	139.99	200.66	2
Charles	Lauren	7	Olfactometer11	Olfactometer11	1.216378927	8	808	1e-04	6	1e-04	Walk	['2023-04-10 10:38:13.730423', '2023-04-10 10:38:13.940242', '2023-04-10 10:38:13.952203', '2023-04-10 10:38:14.007019', '2023-04-10 10:38:14.175406', '2023-04-10 10:38:14.306664', '2023-04-10 10:38:14.324609', '2023-04-10 10:38:14.441219']	0-25	1	0	0	1	29.15	27.62	41.23	60.86	NA	29.15	27.62	41.23	791.24	2.5	5258.43	78.1	1.3	NA	393.36	219.86	167.61	241.89	3
Charles	Lauren	7	Olfactometer11	Olfactometer11	0.927654028	8	815	3e-05	7	3e-05	Walk	['2023-04-10 10:38:26.131281', '2023-04-10 10:38:26.191182', '2023-04-10 10:38:26.313768', '2023-04-10 10:38:26.493985', '2023-04-10 10:38:26.526884', '2023-04-10 10:38:26.683369', '2023-04-10 10:38:26.749141', '2023-04-10 10:38:26.824392']	0-25	1	0	0	1	28.58	35.17	34.58	61.53	NA	28.58	35.17	34.58	738.37	1.9	5996.8	90	1.5	NA	454.89	248.44	202.78	276.47	2.5
Charles	Lauren	7	blank	All Clear	1.152627945	6	513	0	8	0	Walk	['2023-04-10 10:38:38.740014', '2023-04-10 10:38:38.767923', '2023-04-10 10:38:38.855628', '2023-04-10 10:38:38.909513', '2023-04-10 10:38:39.089851', '2023-04-10 10:38:39.205462']	0-25	1	0	0	0	34.41	32.64	34.68	60.98	NA	34.41	32.64	34.68	1341.61	12.3	7338.41	112.3	1.87	NA	515.87	282.85	235.42	311.15	0
Charles	Lauren	7	blank	Olfactometer11	3.734012127	8	798	0	9	0	Walk	['2023-04-10 10:39:03.642455', '2023-04-10 10:39:03.675334', '2023-04-10 10:39:03.847052', '2023-04-10 10:39:03.858120', '2023-04-10 10:39:03.986587', '2023-04-10 10:39:04.118093', '2023-04-10 10:39:08.794900', '2023-04-10 10:39:08.813891']	0-25	0	1	0	1	33.8	26.45	36.55	58.66	NA	33.8	26.45	36.55	1173.11	9.9	8511.52	132.2	2.2	NA	574.53	316.65	261.87	347.7	0
Charles	Lauren	7	Olfactometer11	Olfactometer11	1.809772491	8	809	3e-04	10	3e-04	Walk	['2023-04-10 10:39:21.199884', '2023-04-10 10:39:21.293733', '2023-04-10 10:39:21.455246', '2023-04-10 10:39:21.502031', '2023-04-10 10:39:21.649419', '2023-04-10 10:39:21.734133', '2023-04-10 10:39:21.776991', '2023-04-10 10:39:21.860767']	0-25	1	0	0	1	32.31	30.46	29.23	56.13	NA	32.31	30.46	29.23	729.68	2.9	9241.2	145.1	2.42	NA	630.66	348.96	292.33	376.93	3.5
Charles	Lauren	7	blank	All Clear	10	0	0	0	11	0	Walk	[]	0-25	1	0	0	0	38.19	25.05	31.86	57.87	NA	38.19	25.05	31.86	1215.32	10.5	10456.52	165.6	2.76	NA	688.53	387.15	317.38	408.79	0
Charles	Lauren	7	blank	All Clear	10	0	0	0	12	0	Walk	[]	0-25	1	0	0	0	39.7	23.6	25.95	54.59	NA	39.7	23.6	25.95	1091.71	10	11548.23	185.6	3.09	NA	743.12	426.85	340.98	434.74	0
Charles	Lauren	7	Olfactometer11	Olfactometer11	1.66236639	8	809	1e-05	13	1e-05	Walk	['2023-04-10 10:40:15.234352', '2023-04-10 10:40:15.345923', '2023-04-10 10:40:15.518393', '2023-04-10 10:40:15.553242', '2023-04-10 10:40:15.695808', '2023-04-10 10:40:15.746633', '2023-04-10 10:40:15.925160', '2023-04-10 10:40:15.926157']	0-25	1	0	0	1	23.46	25.62	33.85	51.16	NA	23.46	25.62	33.85	665.09	3	12213.32	198.6	3.31	NA	794.28	450.31	366.6	468.59	2
Charles	Lauren	7	Olfactometer11	Olfactometer11	1.649528265	8	808	1e-04	14	1e-04	Walk	['2023-04-10 10:40:28.370316', '2023-04-10 10:40:28.516156', '2023-04-10 10:40:28.547055', '2023-04-10 10:40:28.676660', '2023-04-10 10:40:28.844305', '2023-04-10 10:40:28.879664', '2023-04-10 10:40:28.996276', '2023-04-10 10:40:29.072024']	0-25	1	0	0	1	29	22.62	29	50.48	NA	29	22.62	29	656.3	3.1	12869.62	211.7	3.53	NA	844.76	479.31	389.22	497.59	3
Charles	Lauren	7	Olfactometer11	Olfactometer11	1.231812954	8	811	3e-05	15	3e-05	Walk	['2023-04-10 10:40:40.909583', '2023-04-10 10:40:40.940479', '2023-04-10 10:40:41.136403', '2023-04-10 10:40:41.210160', '2023-04-10 10:40:41.275637', '2023-04-10 10:40:41.377362', '2023-04-10 10:40:41.487586', '2023-04-10 10:40:41.542556']	0-25	1	0	0	1	23	25.23	40	55.36	NA	23	25.23	40	719.7	2.6	13589.32	224.3	3.74	NA	900.12	502.31	414.45	537.59	2.5
Charles	Lauren	7	blank	All Clear	1.28384304	1	23	0	16	0	Walk	['2023-04-10 10:40:53.446149']	0-25	1	0	0	0	24.82	25.27	28.68	49.13	NA	24.82	25.27	28.68	1080.82	11.6	14670.14	245.9	4.1	NA	949.25	527.13	439.72	566.27	0
Charles	Lauren	7	Olfactometer11	Olfactometer11	1.442787886	8	770	1e-05	17	1e-05	Walk	['2023-04-10 10:41:15.742928', '2023-04-10 10:41:15.900019', '2023-04-10 10:41:15.929921', '2023-04-10 10:41:15.987732', '2023-04-10 10:41:18.314658', '2023-04-10 10:41:18.337578', '2023-04-10 10:41:18.359508', '2023-04-10 10:41:18.541335']	0-25	1	0	0	1	25.27	26.4	33.6	52.34	NA	25.27	26.4	33.6	785.12	4.6	15455.26	260.5	4.34	NA	1001.59	552.4	466.12	599.87	2
Charles	Lauren	7	Olfactometer11	Olfactometer11	1.3970294	8	808	3e-05	18	3e-05	Walk	['2023-04-10 10:41:30.588849', '2023-04-10 10:41:30.655553', '2023-04-10 10:41:30.733525', '2023-04-10 10:41:30.824142', '2023-04-10 10:41:30.944120', '2023-04-10 10:41:30.971816', '2023-04-10 10:41:31.126355', '2023-04-10 10:41:31.248978']	0-25	1	0	0	1	40.5	30.42	29.67	62.92	NA	40.5	30.42	29.67	755.05	2.3	16210.31	272.8	4.55	NA	1064.51	592.9	496.54	629.54	2.5
Charles	Lauren	7	blank	Olfactometer11	1.208455801	8	797	0	19	0	Walk	['2023-04-10 10:41:42.996633', '2023-04-10 10:41:43.086000', '2023-04-10 10:41:43.224471', '2023-04-10 10:41:43.350050', '2023-04-10 10:41:43.360039', '2023-04-10 10:41:43.499622', '2023-04-10 10:41:43.614300', '2023-04-10 10:41:43.650164']	0-25	0	1	0	1	42.38	32.92	26.38	61.23	NA	42.38	32.92	26.38	795.96	2.7	17006.27	285.5	4.76	NA	1125.74	635.28	529.46	655.92	0
Charles	Lauren	7	blank	All Clear	10	0	0	0	20	0	Walk	[]	0-25	1	0	0	0	32.35	27.25	29.65	54.79	NA	32.35	27.25	29.65	1095.83	10.3	18102.1	305.8	5.1	NA	1180.53	667.63	556.71	685.57	0
Charles	Lauren	7	Olfactometer11	Olfactometer11	0.975356579	8	815	1e-04	21	1e-04	Walk	['2023-04-10 10:42:15.924684', '2023-04-10 10:42:16.089556', '2023-04-10 10:42:16.130053', '2023-04-10 10:42:16.190790', '2023-04-10 10:42:16.322780', '2023-04-10 10:42:16.336774', '2023-04-10 10:42:16.474271', '2023-04-10 10:42:16.576984']	0-25	1	0	0	1	28.85	25.38	37.62	57.75	NA	28.85	25.38	37.62	750.76	2.6	18852.86	318.4	5.31	NA	1238.28	696.48	582.09	723.19	3
Charles	Lauren	7	Olfactometer11	Olfactometer11	2.781552553	8	813	3e-04	22	3e-04	Walk	['2023-04-10 10:42:29.923640', '2023-04-10 10:42:29.935596', '2023-04-10 10:42:30.108051', '2023-04-10 10:42:30.127984', '2023-04-10 10:42:30.271510', '2023-04-10 10:42:30.396898', '2023-04-10 10:42:30.518541', '2023-04-10 10:42:30.579292']	0-25	1	0	0	1	30.36	27.93	30.07	54.1	NA	30.36	27.93	30.07	757.46	3.7	19610.32	332.1	5.53	NA	1292.38	726.84	610.02	753.26	3.5
Charles	Lauren	7	blank	All Clear	10	0	0	0	23	0	Walk	[]	0-25	1	0	0	0	32.76	24.62	28.95	51.83	NA	32.76	24.62	28.95	1088.51	10.4	20698.83	352.5	5.88	NA	1344.21	759.6	634.64	782.21	0
Charles	Lauren	7	Olfactometer11	Olfactometer11	1.384037256	8	808	3e-04	24	3e-04	Walk	['2023-04-10 10:43:03.392252', '2023-04-10 10:43:03.525295', '2023-04-10 10:43:03.671407', '2023-04-10 10:43:03.682335', '2023-04-10 10:43:03.832768', '2023-04-10 10:43:03.998874', '2023-04-10 10:43:04.056957', '2023-04-10 10:43:04.091851']	0-25	1	0	0	1	22.58	27.17	38.5	55.36	NA	22.58	27.17	38.5	664.33	2.2	21363.16	364.7	6.08	NA	1399.57	782.18	661.81	820.71	3.5
Charles	Lauren	7	blank	All Clear	10	0	0	0	25	0	Walk	[]	0-25	1	0	0	0	34.29	27.29	35.14	59.05	NA	34.29	27.29	35.14	1240.09	10.7	22603.25	385.4	6.42	NA	1458.62	816.47	689.1	855.85	0
Charles	Lauren	7	blank	All Clear	10	0	0	0	26	0	Walk	[]	26-50	1	0	0	0	33.67	27.71	34.48	57.84	NA	33.67	27.71	34.48	1214.55	10.5	23817.8	405.9	6.77	NA	1516.46	850.14	716.81	890.33	0
Charles	Lauren	7	blank	All Clear	10	0	0	0	27	0	Walk	[]	26-50	1	0	0	0	30.65	21.9	28.45	49.26	NA	30.65	21.9	28.45	985.19	10.2	24802.99	426.1	7.1	NA	1565.72	880.79	738.71	918.78	0
Charles	Lauren	7	blank	All Clear	10	0	0	0	28	0	Walk	[]	26-50	1	0	0	0	29.57	24.33	30.05	50.27	NA	29.57	24.33	30.05	1055.76	10.9	25858.75	447	7.45	NA	1615.99	910.36	763.04	948.83	0
Charles	Lauren	7	Olfactometer11	Olfactometer11	1.8659482	8	815	1e-05	29	1e-05	Walk	['2023-04-10 10:44:39.279702', '2023-04-10 10:44:39.413815', '2023-04-10 10:44:39.486804', '2023-04-10 10:44:39.586595', '2023-04-10 10:44:39.686154', '2023-04-10 10:44:39.847198', '2023-04-10 10:44:39.899087', '2023-04-10 10:44:39.990780']	26-50	1	0	0	1	24.23	20.46	33.46	48.96	NA	24.23	20.46	33.46	636.52	3	26495.27	460	7.67	NA	1664.95	934.59	783.5	982.29	2
Charles	Lauren	7	Olfactometer11	Olfactometer11	0.929263592	8	813	1e-04	30	1e-04	Walk	['2023-04-10 10:44:51.450259', '2023-04-10 10:44:51.530056', '2023-04-10 10:44:51.649944', '2023-04-10 10:44:51.756692', '2023-04-10 10:44:51.887746', '2023-04-10 10:44:51.910675', '2023-04-10 10:44:52.088061', '2023-04-10 10:44:52.223527']	26-50	1	0	0	1	25	35.75	39.92	63.21	NA	25	35.75	39.92	758.55	2.3	27253.82	472.3	7.87	NA	1728.16	959.59	819.25	1022.21	3
Charles	Lauren	7	blank	All Clear	1.522284269	7	570	0	31	0	Walk	['2023-04-10 10:45:04.249367', '2023-04-10 10:45:04.410790', '2023-04-10 10:45:04.551232', '2023-04-10 10:45:04.582304', '2023-04-10 10:45:04.675982', '2023-04-10 10:45:04.707877', '2023-04-10 10:45:04.803553']	26-50	1	0	0	0	34.04	30.83	32.65	58.18	NA	34.04	30.83	32.65	1338.14	12.9	28591.96	495.2	8.25	NA	1786.34	993.63	850.08	1054.86	0
Charles	Lauren	7	Olfactometer11	Olfactometer11	1.420369625	8	812	3e-05	32	3e-05	Walk	['2023-04-10 10:45:26.770761', '2023-04-10 10:45:26.831650', '2023-04-10 10:45:26.996232', '2023-04-10 10:45:27.014172', '2023-04-10 10:45:27.167748', '2023-04-10 10:45:27.302577', '2023-04-10 10:45:27.354407', '2023-04-10 10:45:27.555503']	26-50	1	0	0	1	24.46	24.38	38.54	53.96	NA	24.46	24.38	38.54	701.54	2.6	29293.5	507.8	8.46	NA	1840.3	1018.09	874.46	1093.4	2.5
Charles	Lauren	7	Olfactometer11	Olfactometer11	0.975041389	8	814	1e-05	33	1e-05	Walk	['2023-04-10 10:45:39.184333', '2023-04-10 10:45:39.270226', '2023-04-10 10:45:39.397740', '2023-04-10 10:45:39.463240', '2023-04-10 10:45:39.583298', '2023-04-10 10:45:39.672345', '2023-04-10 10:45:39.772015', '2023-04-10 10:45:39.878975']	26-50	1	0	0	1	34.92	31	32.25	59.96	NA	34.92	31	32.25	719.46	1.9	30012.96	519.7	8.66	NA	1900.26	1053.01	905.46	1125.65	2
Charles	Lauren	7	blank	Olfactometer11	5.784054518	8	817	0	34	0	Walk	['2023-04-10 10:45:56.367198', '2023-04-10 10:45:56.379164', '2023-04-10 10:45:56.425771', '2023-04-10 10:45:56.557089', '2023-04-10 10:45:56.727103', '2023-04-10 10:45:56.757009', '2023-04-10 10:45:56.827767', '2023-04-10 10:45:56.984246']	26-50	0	1	0	1	23.29	26.35	30.82	50.26	NA	23.29	26.35	30.82	854.39	7	30867.35	536.7	8.95	NA	1950.52	1076.3	931.81	1156.47	0
Charles	Lauren	7	blank	All Clear	1.433343649	5	474	0	35	0	Walk	['2023-04-10 10:46:08.983385', '2023-04-10 10:46:09.033574', '2023-04-10 10:46:09.141995', '2023-04-10 10:46:09.242272', '2023-04-10 10:46:09.268188']	26-50	1	0	0	0	32.41	27.73	32.05	55.7	NA	32.41	27.73	32.05	1225.44	12.3	32092.79	559	9.32	NA	2006.22	1108.71	959.54	1188.52	0
Charles	Lauren	7	Olfactometer11	Olfactometer11	1.10708046	8	812	3e-05	36	3e-05	Walk	['2023-04-10 10:46:30.864792', '2023-04-10 10:46:31.000328', '2023-04-10 10:46:31.041213', '2023-04-10 10:46:31.190599', '2023-04-10 10:46:31.304216', '2023-04-10 10:46:31.326941', '2023-04-10 10:46:31.469531', '2023-04-10 10:46:31.634377']	26-50	1	0	0	1	34	27.54	36.69	61.68	NA	34	27.54	36.69	801.8	2.7	32894.59	571.7	9.53	NA	2067.9	1142.71	987.08	1225.21	2.5
Charles	Lauren	7	blank	Olfactometer11	1.045735836	8	811	0	37	0	Walk	['2023-04-10 10:46:43.261874', '2023-04-10 10:46:47.850452', '2023-04-10 10:46:47.861986', '2023-04-10 10:46:48.047894', '2023-04-10 10:46:48.080784', '2023-04-10 10:46:48.208406', '2023-04-10 10:46:48.272135', '2023-04-10 10:46:48.419552']	26-50	0	1	0	1	31	26.41	33.94	55.15	NA	31	26.41	33.94	937.5	6.5	33832.09	588.2	9.8	NA	2123.05	1173.71	1013.49	1259.15	0
Charles	Lauren	7	Olfactometer11	Olfactometer11	1.21653223	8	808	1e-04	38	1e-04	Walk	['2023-04-10 10:47:00.425584', '2023-04-10 10:47:00.448508', '2023-04-10 10:47:00.612553', '2023-04-10 10:47:00.670687', '2023-04-10 10:47:00.888403', '2023-04-10 10:47:00.933254', '2023-04-10 10:47:01.183876', '2023-04-10 10:47:01.225734']	26-50	1	0	0	1	34.15	27.15	38.15	60.55	NA	34.15	27.15	38.15	787.17	2.4	34619.26	600.6	10.01	NA	2183.6	1207.86	1040.64	1297.3	3
Charles	Lauren	7	blank	All Clear	0.710525513	1	54	0	39	0	Walk	['2023-04-10 10:47:12.829077']	26-50	1	0	0	0	39.57	33.57	28.52	61.98	NA	39.57	33.57	28.52	1301.56	10.9	35920.82	621.5	10.36	NA	2245.58	1247.43	1074.21	1325.82	0
Charles	Lauren	7	Olfactometer11	Olfactometer11	1.004243135	8	812	3e-04	40	3e-04	Walk	['2023-04-10 10:47:34.390244', '2023-04-10 10:47:34.408014', '2023-04-10 10:47:34.525092', '2023-04-10 10:47:34.683568', '2023-04-10 10:47:34.709483', '2023-04-10 10:47:34.829546', '2023-04-10 10:47:35.001878', '2023-04-10 10:47:35.094498']	26-50	1	0	0	1	29.17	33.08	29.17	56.15	NA	29.17	33.08	29.17	673.84	2.2	36594.66	633.7	10.56	NA	2301.73	1276.6	1107.29	1354.99	3.5
Charles	Lauren	7	blank	All Clear	0.927814007	2	190	0	41	0	Walk	['2023-04-10 10:47:46.597704', '2023-04-10 10:47:46.629663']	26-50	1	0	0	0	31.86	25.77	34.59	56.64	NA	31.86	25.77	34.59	1245.97	11.7	37840.63	655.4	10.92	NA	2358.37	1308.46	1133.06	1389.58	0
Charles	Lauren	7	Olfactometer11	Olfactometer11	0.863932371	8	818	3e-05	42	3e-05	Walk	['2023-04-10 10:48:08.209341', '2023-04-10 10:48:08.341671', '2023-04-10 10:48:08.445212', '2023-04-10 10:48:08.501639', '2023-04-10 10:48:08.648800', '2023-04-10 10:48:08.730529', '2023-04-10 10:48:08.907521', '2023-04-10 10:48:08.916491']	26-50	1	0	0	1	30.08	27	28.67	52.08	NA	30.08	27	28.67	624.91	2	38465.54	667.4	11.12	NA	2410.45	1338.54	1160.06	1418.25	2.5
Charles	Lauren	7	blank	All Clear	10	0	0	0	43	0	Walk	[]	26-50	1	0	0	0	28.81	24.24	35.14	54.97	NA	28.81	24.24	35.14	1154.29	10.6	39619.83	688	11.47	NA	2465.42	1367.35	1184.3	1453.39	0
Charles	Lauren	7	Olfactometer11	Olfactometer11	1.181690454	8	815	1e-04	44	1e-04	Walk	['2023-04-10 10:48:41.344775', '2023-04-10 10:48:41.455406', '2023-04-10 10:48:41.512450', '2023-04-10 10:48:41.623183', '2023-04-10 10:48:41.766092', '2023-04-10 10:48:41.806897', '2023-04-10 10:48:41.925280', '2023-04-10 10:48:42.088235']	26-50	1	0	0	1	31.58	27.08	33.5	56.64	NA	31.58	27.08	33.5	679.66	2.2	40299.49	700.2	11.67	NA	2522.06	1398.93	1211.38	1486.89	3
Charles	Lauren	7	blank	All Clear	10	0	0	0	45	0	Walk	[]	26-50	1	0	0	0	27.95	24.86	30.76	51.23	NA	27.95	24.86	30.76	1075.82	10.8	41375.31	721	12.02	NA	2573.29	1426.88	1236.24	1517.65	0
Charles	Lauren	7	Olfactometer11	Olfactometer11	2.023351192	8	813	1e-05	46	1e-05	Walk	['2023-04-10 10:49:15.344124', '2023-04-10 10:49:15.376077', '2023-04-10 10:49:15.509916', '2023-04-10 10:49:15.639770', '2023-04-10 10:49:15.678372', '2023-04-10 10:49:15.817910', '2023-04-10 10:49:15.965385', '2023-04-10 10:49:16.015453']	26-50	1	0	0	1	29.38	30.69	39.23	63.18	NA	29.38	30.69	39.23	821.31	3.1	42196.62	734.1	12.24	NA	2636.47	1456.26	1266.93	1556.88	2
Charles	Lauren	7	Olfactometer11	Olfactometer11	1.383598804	8	814	3e-04	47	3e-04	Walk	['2023-04-10 10:49:27.950230', '2023-04-10 10:49:27.981112', '2023-04-10 10:49:28.129514', '2023-04-10 10:49:28.230403', '2023-04-10 10:49:28.357462', '2023-04-10 10:49:28.409178', '2023-04-10 10:49:28.547715', '2023-04-10 10:49:28.766301']	26-50	1	0	0	1	29.85	25.77	41.08	61.58	NA	29.85	25.77	41.08	800.5	2.8	42997.12	746.9	12.45	NA	2698.05	1486.11	1292.7	1597.96	3.5
Charles	Lauren	7	blank	All Clear	0.841339827	3	288	0	48	0	Walk	['2023-04-10 10:49:40.432456', '2023-04-10 10:49:40.649205', '2023-04-10 10:49:40.673128']	26-50	1	0	0	0	40.82	32.55	34.27	65.73	NA	40.82	32.55	34.27	1446.03	11.8	44443.15	768.7	12.81	NA	2763.78	1526.93	1325.25	1632.23	0
Charles	Lauren	7	blank	All Clear	10	0	0	0	49	0	Walk	[]	26-50	1	0	0	0	39.48	28.57	28.57	58.45	NA	39.48	28.57	28.57	1227.52	10.4	45670.67	789.1	13.15	NA	2822.23	1566.41	1353.82	1660.8	0
Charles	Lauren	7	Olfactometer11	Olfactometer11	1.171474695	8	816	3e-04	50	3e-04	Walk	['2023-04-10 10:50:23.140942', '2023-04-10 10:50:23.288624', '2023-04-10 10:50:23.378314', '2023-04-10 10:50:23.408188', '2023-04-10 10:50:23.567447', '2023-04-10 10:50:23.686154', '2023-04-10 10:50:23.829733', '2023-04-10 10:50:23.848668']	26-50	1	0	0	1	24	28.92	42.08	60.72	NA	24	28.92	42.08	728.63	1.9	46399.3	801	13.35	NA	2882.95	1590.41	1382.74	1702.88	3.5
Charles	Lauren	7	Olfactometer11	Olfactometer11	0.990763903	8	811	1e-05	51	1e-05	Walk	['2023-04-10 10:50:35.358191', '2023-04-10 10:50:35.479092', '2023-04-10 10:50:35.567754', '2023-04-10 10:50:35.630752', '2023-04-10 10:50:35.767029', '2023-04-10 10:50:35.846718', '2023-04-10 10:50:35.943374', '2023-04-10 10:50:36.122963']	51-75	1	0	0	1	34.17	29.83	35.25	62.48	NA	34.17	29.83	35.25	749.81	2.2	47149.11	813.2	13.55	NA	2945.43	1624.58	1412.57	1738.13	2
Charles	Lauren	7	Olfactometer11	Olfactometer11	1.289995909	8	816	1e-04	52	1e-04	Walk	['2023-04-10 10:50:47.983912', '2023-04-10 10:50:48.025433', '2023-04-10 10:50:48.240237', '2023-04-10 10:50:48.272752', '2023-04-10 10:50:48.361455', '2023-04-10 10:50:48.445694', '2023-04-10 10:50:48.567861', '2023-04-10 10:50:48.628903']	51-75	1	0	0	1	49	30.23	35.92	76.93	NA	49	30.23	35.92	1000.06	2.7	48149.17	825.9	13.77	NA	3022.36	1673.58	1442.8	1774.05	3
Charles	Lauren	7	Olfactometer11	Olfactometer11	5.068580389	8	810	3e-05	53	3e-05	Walk	['2023-04-10 10:51:04.228511', '2023-04-10 10:51:04.262405', '2023-04-10 10:51:04.328230', '2023-04-10 10:51:04.432709', '2023-04-10 10:51:04.533370', '2023-04-10 10:51:04.609143', '2023-04-10 10:51:04.711826', '2023-04-10 10:51:04.879756']	51-75	1	0	0	1	28.44	24.88	33.75	54.28	NA	28.44	24.88	33.75	868.41	6	49017.58	841.9	14.03	NA	3076.64	1702.02	1467.68	1807.8	2.5
Charles	Lauren	7	blank	All Clear	0.181022167	3	169	0	54	0	Walk	['2023-04-10 10:51:15.831422', '2023-04-10 10:51:16.589965', '2023-04-10 10:51:16.621856']	51-75	1	0	0	0	32.36	25.95	30.64	54.47	NA	32.36	25.95	30.64	1198.32	11.7	50215.9	863.6	14.39	NA	3131.11	1734.38	1493.63	1838.44	0
Charles	Lauren	7	Olfactometer11	Olfactometer11	1.608209848	8	808	1e-05	55	1e-05	Walk	['2023-04-10 10:51:38.872063', '2023-04-10 10:51:39.022658', '2023-04-10 10:51:39.077473', '2023-04-10 10:51:39.174244', '2023-04-10 10:51:39.334367', '2023-04-10 10:51:39.420811', '2023-04-10 10:51:39.440761', '2023-04-10 10:51:39.613444']	51-75	1	0	0	1	27	30.92	39.77	60.97	NA	27	30.92	39.77	792.58	2.6	51008.48	876.2	14.6	NA	3192.08	1761.38	1524.55	1878.21	2
Charles	Lauren	7	blank	Olfactometer11	1.781316042	8	812	0	56	0	Walk	['2023-04-10 10:51:52.007513', '2023-04-10 10:51:52.141843', '2023-04-10 10:51:52.201595', '2023-04-10 10:51:52.320452', '2023-04-10 10:51:52.425341', '2023-04-10 10:51:52.448330', '2023-04-10 10:51:52.624782', '2023-04-10 10:51:52.759414']	51-75	0	1	0	1	38.38	25.54	36.38	61.6	NA	38.38	25.54	36.38	800.83	2.8	51809.31	889	14.82	NA	3253.68	1799.76	1550.09	1914.59	0
Charles	Lauren	7	blank	All Clear	10	0	0	0	57	0	Walk	[]	51-75	1	0	0	0	42.4	24.3	31.9	61.84	NA	42.4	24.3	31.9	1236.72	10.4	53046.03	909.4	15.16	NA	3315.52	1842.16	1574.39	1946.49	0
Charles	Lauren	7	blank	All Clear	10	0	0	0	58	0	Walk	[]	51-75	1	0	0	0	48.14	26.38	28.24	65.22	NA	48.14	26.38	28.24	1369.61	11	54415.64	930.4	15.51	NA	3380.74	1890.3	1600.77	1974.73	0
Charles	Lauren	7	blank	All Clear	10	0	0	0	59	0	Walk	[]	51-75	1	0	0	0	38.38	25.86	26.67	57.67	NA	38.38	25.86	26.67	1211.11	10.5	55626.75	950.9	15.85	NA	3438.41	1928.68	1626.63	2001.4	0
Charles	Lauren	7	Olfactometer11	Olfactometer11	0.400364161	8	725	3e-05	60	3e-05	Walk	['2023-04-10 10:53:05.604558', '2023-04-10 10:53:05.626481', '2023-04-10 10:53:05.987469', '2023-04-10 10:53:06.128002', '2023-04-10 10:53:06.256572', '2023-04-10 10:53:06.321354', '2023-04-10 10:53:06.425004', '2023-04-10 10:53:06.448925']	51-75	1	0	0	1	28.33	26.08	35.5	55.59	NA	28.33	26.08	35.5	667.1	1.5	56293.85	962.4	16.04	NA	3494	1957.01	1652.71	2036.9	2.5
Charles	Lauren	7	Olfactometer11	Olfactometer11	0.865805864	8	810	1e-04	61	1e-04	Walk	['2023-04-10 10:53:17.950316', '2023-04-10 10:53:17.972208', '2023-04-10 10:53:18.106916', '2023-04-10 10:53:18.255472', '2023-04-10 10:53:18.266436', '2023-04-10 10:53:18.454209', '2023-04-10 10:53:18.592111', '2023-04-10 10:53:18.592111']	51-75	1	0	0	1	39.42	39.17	38.58	74.45	NA	39.42	39.17	38.58	893.44	1.6	57187.29	974	16.23	NA	3568.45	1996.43	1691.88	2075.48	3
Charles	Lauren	7	blank	All Clear	10	0	0	0	62	0	Walk	[]	51-75	1	0	0	0	43.6	28.15	27.05	60.15	NA	43.6	28.15	27.05	1203.05	10.2	58390.34	994.2	16.57	NA	3628.6	2040.03	1720.03	2102.53	0
Charles	Lauren	7	Olfactometer11	Olfactometer11	1.170060873	8	812	3e-04	63	3e-04	Walk	['2023-04-10 10:53:50.928681', '2023-04-10 10:53:51.060599', '2023-04-10 10:53:51.170194', '2023-04-10 10:53:51.277834', '2023-04-10 10:53:51.342612', '2023-04-10 10:53:51.449861', '2023-04-10 10:53:51.599362', '2023-04-10 10:53:51.647615']	51-75	1	0	0	1	32.23	25.85	36.46	57.97	NA	32.23	25.85	36.46	753.58	2.7	59143.92	1006.9	16.78	NA	3686.57	2072.26	1745.88	2138.99	3.5
Charles	Lauren	7	blank	All Clear	10	0	0	0	64	0	Walk	[]	51-75	1	0	0	0	45.45	30.4	30.45	64.92	NA	45.45	30.4	30.45	1298.37	10.3	60442.29	1027.2	17.12	NA	3751.49	2117.71	1776.28	2169.44	0
Charles	Lauren	7	blank	All Clear	10	0	0	0	65	0	Walk	[]	51-75	1	0	0	0	38.81	28.48	32.43	60	NA	38.81	28.48	32.43	1260	10.9	61702.29	1048.1	17.47	NA	3811.49	2156.52	1804.76	2201.87	0
Charles	Lauren	7	Olfactometer11	Olfactometer11	0.981731176	8	812	3e-05	66	3e-05	Walk	['2023-04-10 10:54:44.445783', '2023-04-10 10:54:44.559402', '2023-04-10 10:54:44.692960', '2023-04-10 10:54:44.725846', '2023-04-10 10:54:44.919928', '2023-04-10 10:54:44.972096', '2023-04-10 10:54:45.158089', '2023-04-10 10:54:45.183008']	51-75	1	0	0	1	37.5	30.17	38.25	64.72	NA	37.5	30.17	38.25	776.68	2.3	62478.97	1060.4	17.67	NA	3876.21	2194.02	1834.93	2240.12	2.5
Charles	Lauren	7	blank	All Clear	10	0	0	0	67	0	Walk	[]	51-75	1	0	0	0	43.81	28.76	31.43	63.94	NA	43.81	28.76	31.43	1342.73	10.9	63821.7	1081.3	18.02	NA	3940.15	2237.83	1863.69	2271.55	0
Charles	Lauren	7	Olfactometer11	Olfactometer11	1.009816408	8	821	1e-04	68	1e-04	Walk	['2023-04-10 10:55:17.532163', '2023-04-10 10:55:17.573875', '2023-04-10 10:55:17.735403', '2023-04-10 10:55:17.806230', '2023-04-10 10:55:17.945016', '2023-04-10 10:55:17.974062', '2023-04-10 10:55:18.161867', '2023-04-10 10:55:18.181790']	51-75	1	0	0	1	48.83	28.08	29.92	67.24	NA	48.83	28.08	29.92	806.83	2.2	64628.53	1093.5	18.23	NA	4007.39	2286.66	1891.77	2301.47	3
Charles	Lauren	7	Olfactometer11	Olfactometer11	4.420143366	8	809	1e-05	69	1e-05	Walk	['2023-04-10 10:55:33.221632', '2023-04-10 10:55:33.234588', '2023-04-10 10:55:33.243633', '2023-04-10 10:55:33.444570', '2023-04-10 10:55:33.477446', '2023-04-10 10:55:33.640847', '2023-04-10 10:55:33.705632', '2023-04-10 10:55:33.887464']	51-75	1	0	0	1	48.75	30.88	40.19	75.96	NA	48.75	30.88	40.19	1215.41	5.9	65843.94	1109.4	18.49	NA	4083.35	2335.41	1922.65	2341.66	2
Charles	Lauren	7	blank	All Clear	1.355937719	2	191	0	70	0	Walk	['2023-04-10 10:55:45.833970', '2023-04-10 10:55:45.863870']	51-75	1	0	0	0	32.27	22.18	28.36	50.5	NA	32.27	22.18	28.36	1110.95	12	66954.89	1131.4	18.86	NA	4133.85	2367.68	1944.83	2370.02	0
Charles	Lauren	7	blank	Olfactometer11	1.700916052	8	808	0	71	0	Walk	['2023-04-10 10:56:08.318136', '2023-04-10 10:56:08.422295', '2023-04-10 10:56:08.477760', '2023-04-10 10:56:08.674391', '2023-04-10 10:56:08.694320', '2023-04-10 10:56:08.785670', '2023-04-10 10:56:08.926471', '2023-04-10 10:56:08.957440']	51-75	0	1	0	1	32.85	19.46	33.69	54.22	NA	32.85	19.46	33.69	704.8	3	67659.69	1144.4	19.07	NA	4188.07	2400.53	1964.29	2403.71	0
Charles	Lauren	7	blank	All Clear	10	0	0	0	72	0	Walk	[]	51-75	1	0	0	0	31.48	17.95	30.05	50.18	NA	31.48	17.95	30.05	1053.72	10.6	68713.41	1165	19.42	NA	4238.25	2432.01	1982.24	2433.76	0
Charles	Lauren	7	Olfactometer11	Olfactometer11	2.346362829	8	815	3e-04	73	3e-04	Walk	['2023-04-10 10:56:42.528583', '2023-04-10 10:56:42.574405', '2023-04-10 10:56:42.607228', '2023-04-10 10:56:42.679879', '2023-04-10 10:56:42.822339', '2023-04-10 10:56:42.886384', '2023-04-10 10:56:42.918506', '2023-04-10 10:56:43.071001']	51-75	1	0	0	1	34.38	27.46	27.69	57.01	NA	34.38	27.46	27.69	741.07	3.2	69454.48	1178.2	19.64	NA	4295.26	2466.39	2009.7	2461.45	3.5
Charles	Lauren	7	Olfactometer11	Olfactometer11	1.968116045	8	809	3e-04	74	3e-04	Walk	['2023-04-10 10:56:55.621627', '2023-04-10 10:56:55.643552', '2023-04-10 10:56:55.833046', '2023-04-10 10:56:55.862943', '2023-04-10 10:56:56.013868', '2023-04-10 10:56:56.143758', '2023-04-10 10:56:56.208018', '2023-04-10 10:56:56.257857']	51-75	1	0	0	1	29.14	29.43	35.29	58.06	NA	29.14	29.43	35.29	812.88	3.3	70267.36	1191.5	19.86	NA	4353.32	2495.53	2039.13	2496.74	3.5
Charles	Lauren	7	blank	All Clear	10	0	0	0	75	0	Walk	[]	51-75	1	0	0	0	39.85	24.6	23.3	54.39	NA	39.85	24.6	23.3	1087.77	10.1	71355.13	1211.6	20.19	NA	4407.71	2535.38	2063.73	2520.04	0
Charles	Lauren	7	blank	All Clear	10	0	0	0	76	0	Walk	[]	76-100	1	0	0	0	39	21.57	28.05	55.75	NA	39	21.57	28.05	1170.84	10.6	72525.97	1232.2	20.54	NA	4463.46	2574.38	2085.3	2548.09	0
Charles	Lauren	7	Olfactometer11	Olfactometer11	1.827445507	8	819	3e-05	77	3e-05	Walk	['2023-04-10 10:57:49.978035', '2023-04-10 10:57:49.996892', '2023-04-10 10:57:50.231284', '2023-04-10 10:57:50.270158', '2023-04-10 10:57:50.290101', '2023-04-10 10:57:50.430769', '2023-04-10 10:57:50.614723', '2023-04-10 10:57:50.716454']	76-100	1	0	0	1	34.38	24.77	29.38	54.43	NA	34.38	24.77	29.38	707.62	2.8	73233.59	1245	20.75	NA	4517.89	2608.76	2110.07	2577.47	2.5
Charles	Lauren	7	Olfactometer11	Olfactometer11	1.369475603	8	812	1e-05	78	1e-05	Walk	['2023-04-10 10:58:02.601174', '2023-04-10 10:58:02.686934', '2023-04-10 10:58:02.818449', '2023-04-10 10:58:02.920172', '2023-04-10 10:58:02.997848', '2023-04-10 10:58:03.131565', '2023-04-10 10:58:03.278025', '2023-04-10 10:58:03.287024']	76-100	1	0	0	1	36.5	27.92	36.5	65.54	NA	36.5	27.92	36.5	786.53	2.3	74020.12	1257.3	20.96	NA	4583.43	2645.26	2137.99	2613.97	2
Charles	Lauren	7	Olfactometer11	Olfactometer11	0.931973696	8	818	1e-04	79	1e-04	Walk	['2023-04-10 10:58:14.779709', '2023-04-10 10:58:14.909906', '2023-04-10 10:58:15.003714', '2023-04-10 10:58:15.023320', '2023-04-10 10:58:15.170414', '2023-04-10 10:58:15.341725', '2023-04-10 10:58:15.359666', '2023-04-10 10:58:15.504570']	76-100	1	0	0	1	26.54	26.54	34.15	55.46	NA	26.54	26.54	34.15	720.99	2.6	74741.11	1269.9	21.17	NA	4638.89	2671.8	2164.53	2648.12	3
Charles	Lauren	7	blank	All Clear	10	0	0	0	80	0	Walk	[]	76-100	1	0	0	0	34.7	26.4	29.7	55.3	NA	34.7	26.4	29.7	1106.01	10.3	75847.12	1290.2	21.5	NA	4694.19	2706.5	2190.93	2677.82	0
Charles	Lauren	7	blank	All Clear	10	0	0	0	81	0	Walk	[]	76-100	1	0	0	0	30.19	20.95	26.67	47.43	NA	30.19	20.95	26.67	996.07	10.9	76843.19	1311.1	21.85	NA	4741.62	2736.69	2211.88	2704.49	0
Charles	Lauren	7	Olfactometer11	Olfactometer11	1.379365444	8	810	3e-04	82	3e-04	Walk	['2023-04-10 10:59:08.785736', '2023-04-10 10:59:08.930237', '2023-04-10 10:59:08.981747', '2023-04-10 10:59:09.094816', '2023-04-10 10:59:09.187443', '2023-04-10 10:59:09.280430', '2023-04-10 10:59:09.351550', '2023-04-10 10:59:09.487667']	76-100	1	0	0	1	28.54	24.77	30.31	52.01	NA	28.54	24.77	30.31	676.11	2.5	77519.3	1323.6	22.06	NA	4793.63	2765.23	2236.65	2734.8	3.5
Charles	Lauren	7	Olfactometer11	Olfactometer11	3.998369217	8	814	1e-05	83	1e-05	Walk	['2023-04-10 10:59:24.023988', '2023-04-10 10:59:24.042927', '2023-04-10 10:59:24.074822', '2023-04-10 10:59:24.224556', '2023-04-10 10:59:24.346153', '2023-04-10 10:59:24.379355', '2023-04-10 10:59:24.519823', '2023-04-10 10:59:24.632603']	76-100	1	0	0	1	25.47	27.27	29.07	51.42	NA	25.47	27.27	29.07	771.24	4.7	78290.54	1338.3	22.31	NA	4845.05	2790.7	2263.92	2763.87	2
Charles	Lauren	7	blank	All Clear	10	0	0	0	84	0	Walk	[]	76-100	1	0	0	0	27.4	20.2	27.15	45.85	NA	27.4	20.2	27.15	916.97	10.3	79207.51	1358.6	22.64	NA	4890.9	2818.1	2284.12	2791.02	0
Charles	Lauren	7	blank	All Clear	10	0	0	0	85	0	Walk	[]	76-100	1	0	0	0	24.86	18.29	25.81	42.19	NA	24.86	18.29	25.81	886	3	80093.51	1371.6	22.86	NA	4933.09	2842.96	2302.41	2816.83	0
Charles	Lauren	7	Olfactometer11	Olfactometer11	1.306570768	8	817	1e-04	86	1e-04	Walk	['2023-04-10 11:00:17.637535', '2023-04-10 11:00:17.814975', '2023-04-10 11:00:17.834896', '2023-04-10 11:00:17.907657', '2023-04-10 11:00:18.044196', '2023-04-10 11:00:18.227632', '2023-04-10 11:00:18.247564', '2023-04-10 11:00:18.377131']	76-100	1	0	0	1	25.42	22.75	35.83	52.39	NA	25.42	22.75	35.83	628.73	2.4	80722.24	1384	23.07	NA	4985.48	2868.38	2325.16	2852.66	3
Charles	Lauren	7	blank	All Clear	10	0	0	0	87	0	Walk	[]	76-100	1	0	0	0	27.43	23.14	24.19	46.28	NA	27.43	23.14	24.19	971.78	10.9	81694.02	1404.9	23.42	NA	5031.76	2895.81	2348.3	2876.85	0
Charles	Lauren	7	Olfactometer11	Olfactometer11	1.290230513	8	815	3e-05	88	3e-05	Walk	['2023-04-10 11:00:50.689668', '2023-04-10 11:00:50.839430', '2023-04-10 11:00:50.880299', '2023-04-10 11:00:50.998896', '2023-04-10 11:00:51.141839', '2023-04-10 11:00:51.181870', '2023-04-10 11:00:51.312585', '2023-04-10 11:00:51.412308']	76-100	1	0	0	1	26.31	24.54	32.54	52.68	NA	26.31	24.54	32.54	684.84	2.5	82378.86	1417.4	23.62	NA	5084.44	2922.12	2372.84	2909.39	2.5
Charles	Lauren	7	blank	All Clear	10	0	0	0	89	0	Walk	[]	76-100	1	0	0	0	27.75	20.35	24.85	44.66	NA	27.75	20.35	24.85	893.11	10.1	83271.97	1437.5	23.96	NA	5129.1	2949.87	2393.19	2934.24	0
Charles	Lauren	7	Olfactometer11	Olfactometer11	1.401006222	8	813	1e-05	90	1e-05	Walk	['2023-04-10 11:01:24.046717', '2023-04-10 11:01:24.085593', '2023-04-10 11:01:24.246752', '2023-04-10 11:01:24.353737', '2023-04-10 11:01:24.484410', '2023-04-10 11:01:24.526501', '2023-04-10 11:01:24.639125', '2023-04-10 11:01:24.753599']	76-100	1	0	0	1	21.69	30.85	35.77	57.67	NA	21.69	30.85	35.77	749.76	2.8	84021.73	1450.3	24.17	NA	5186.77	2971.56	2424.04	2970.01	2
Charles	Lauren	7	Olfactometer11	Olfactometer11	2.498247862	8	810	3e-05	91	3e-05	Walk	['2023-04-10 11:01:37.925094', '2023-04-10 11:01:37.945590', '2023-04-10 11:01:38.021665', '2023-04-10 11:01:38.161285', '2023-04-10 11:01:38.272911', '2023-04-10 11:01:38.295836', '2023-04-10 11:01:38.508437', '2023-04-10 11:01:38.575761']	76-100	1	0	0	1	26.5	24.14	32.29	52.24	NA	26.5	24.14	32.29	731.42	3.7	84753.15	1464	24.4	NA	5239.01	2998.06	2448.18	3002.3	2.5
Charles	Lauren	7	Olfactometer11	Olfactometer11	1.0427351	8	816	1e-04	92	1e-04	Walk	['2023-04-10 11:01:50.455811', '2023-04-10 11:01:50.499701', '2023-04-10 11:01:50.687315', '2023-04-10 11:01:50.726645', '2023-04-10 11:01:50.768132', '2023-04-10 11:01:51.035012', '2023-04-10 11:01:51.080725', '2023-04-10 11:01:51.126016']	76-100	1	0	0	1	21.38	24.62	29.62	45.9	NA	21.38	24.62	29.62	596.7	2.3	85349.85	1476.3	24.61	NA	5284.91	3019.44	2472.8	3031.92	3
Charles	Lauren	7	blank	All Clear	10	0	0	0	93	0	Walk	[]	76-100	1	0	0	0	30.4	24.25	23.1	47.46	NA	30.4	24.25	23.1	949.25	10.3	86299.1	1496.6	24.94	NA	5332.37	3049.84	2497.05	3055.02	0
Charles	Lauren	7	Olfactometer11	Olfactometer11	1.374140501	8	811	3e-04	94	3e-04	Walk	['2023-04-10 11:02:24.251790', '2023-04-10 11:02:24.343480', '2023-04-10 11:02:24.502950', '2023-04-10 11:02:24.535447', '2023-04-10 11:02:24.646126', '2023-04-10 11:02:24.804589', '2023-04-10 11:02:24.873397', '2023-04-10 11:02:25.020713']	76-100	1	0	0	1	35	26	31	56.66	NA	35	26	31	736.55	3.1	87035.65	1509.7	25.16	NA	5389.03	3084.84	2523.05	3086.02	3.5
Charles	Lauren	7	blank	All Clear	10	0	0	0	95	0	Walk	[]	76-100	1	0	0	0	34.62	24.95	26.95	52.56	NA	34.62	24.95	26.95	1103.72	10.9	88139.37	1530.6	25.51	NA	5441.59	3119.46	2548	3112.97	0
Charles	Lauren	7	blank	All Clear	10	0	0	0	96	0	Walk	[]	76-100	1	0	0	0	26.76	23.81	25.9	45.72	NA	26.76	23.81	25.9	960.02	10.5	89099.39	1551.1	25.85	NA	5487.31	3146.22	2571.81	3138.87	0
Charles	Lauren	7	blank	All Clear	10	0	0	0	97	0	Walk	[]	76-100	1	0	0	0	29.6	21.9	28.25	48.99	NA	29.6	21.9	28.25	979.74	10.1	90079.13	1571.2	26.19	NA	5536.3	3175.82	2593.71	3167.12	0
Charles	Lauren	7	blank	All Clear	10	0	0	0	98	0	Walk	[]	76-100	1	0	0	0	22.43	18.1	25.95	41.01	NA	22.43	18.1	25.95	861.3	10.6	90940.43	1591.8	26.53	NA	5577.31	3198.25	2611.81	3193.07	0
Charles	Lauren	7	Olfactometer11	Olfactometer11	1.80760479	8	813	3e-05	99	3e-05	Walk	['2023-04-10 11:03:59.958826', '2023-04-10 11:04:00.057922', '2023-04-10 11:04:00.176479', '2023-04-10 11:04:00.295081', '2023-04-10 11:04:00.441742', '2023-04-10 11:04:00.461752', '2023-04-10 11:04:00.647757', '2023-04-10 11:04:00.710437']	76-100	1	0	0	1	34	28.46	34.62	60.06	NA	34	28.46	34.62	780.72	2.8	91721.15	1604.6	26.74	NA	5637.37	3232.25	2640.27	3227.69	2.5
Charles	Lauren	7	Olfactometer11	Olfactometer11	1.19647646	8	813	1e-04	100	1e-04	Walk	['2023-04-10 11:04:12.485744', '2023-04-10 11:04:12.587703', '2023-04-10 11:04:12.735059', '2023-04-10 11:04:12.773930', '2023-04-10 11:04:12.871009', '2023-04-10 11:04:13.023075', '2023-04-10 11:04:13.033981', '2023-04-10 11:04:13.208971']	76-100	1	0	0	1	8	23.67	35.33	44.18	NA	8	23.67	35.33	132.53	2.3	91853.68	1616.9	26.95	NA	5681.55	3240.25	2663.94	3263.02	3
Charles	Lauren	8	blank	Olfactometer11	1.577652216	8	809	0	1	0	Trot	['2023-04-12 09:02:10.907133', '2023-04-12 09:02:11.046853', '2023-04-12 09:02:11.132257', '2023-04-12 09:02:11.191128', '2023-04-12 09:02:11.344002', '2023-04-12 09:02:11.422360', '2023-04-12 09:02:11.474464', '2023-04-12 09:02:11.708743']	0-25	0	1	0	1	38.08	36.15	25.38	61.41	120.15	38.08	36.15	25.38	798.37	2.8	798.37	12.8	0.21	120.15	61.41	38.08	36.15	25.38	0
Charles	Lauren	8	blank	All Clear	10	0	0	0	2	0	Trot	[]	0-25	1	0	0	0	33.95	33.62	17.1	52.87	122.76	33.95	33.62	17.1	1110.18	10.6	1908.55	33.4	0.56	122.76	114.28	72.03	69.77	42.48	0
Charles	Lauren	8	blank	All Clear	10	0	0	0	3	0	Trot	[]	0-25	1	0	0	0	34	39.2	15.7	56.49	115.15	34	39.2	15.7	1129.77	10.2	3038.32	53.6	0.89	115.15	170.77	106.03	108.97	58.18	0
Charles	Lauren	8	Olfactometer11	Olfactometer11	1.745784283	8	825	1e-04	4	1e-04	Trot	['2023-04-12 09:03:05.499150', '2023-04-12 09:03:05.534300', '2023-04-12 09:03:05.718165', '2023-04-12 09:03:05.812688', '2023-04-12 09:03:05.844203', '2023-04-12 09:03:05.970491', '2023-04-12 09:03:06.090997', '2023-04-12 09:03:06.212902']	0-25	1	0	0	1	29.23	40.77	26.54	59.01	114	29.23	40.77	26.54	767.09	3.3	3805.41	66.9	1.11	114	229.78	135.26	149.74	84.72	3
Charles	Lauren	8	Olfactometer11	Olfactometer11	1.411584854	8	814	3e-05	5	3e-05	Trot	['2023-04-12 09:03:18.209998', '2023-04-12 09:03:18.290371', '2023-04-12 09:03:18.427616', '2023-04-12 09:03:18.457997', '2023-04-12 09:03:18.572329', '2023-04-12 09:03:18.711595', '2023-04-12 09:03:18.839544', '2023-04-12 09:03:18.878274']	0-25	1	0	0	1	38.92	48.46	26.38	69.15	113.85	38.92	48.46	26.38	898.89	3	4704.3	79.9	1.33	113.85	298.93	174.18	198.2	111.1	2.5
Charles	Lauren	8	Olfactometer11	Olfactometer11	1.353039742	8	822	1e-05	6	1e-05	Trot	['2023-04-12 09:03:30.938939', '2023-04-12 09:03:30.970861', '2023-04-12 09:03:31.106923', '2023-04-12 09:03:31.241476', '2023-04-12 09:03:31.263447', '2023-04-12 09:03:31.434009', '2023-04-12 09:03:31.538760', '2023-04-12 09:03:31.653237']	0-25	1	0	0	1	41.46	44.23	25.38	67.51	109.08	41.46	44.23	25.38	877.6	2.8	5581.9	92.7	1.54	109.08	366.44	215.64	242.43	136.48	2
Charles	Lauren	8	Olfactometer11	Olfactometer11	1.879112482	8	808	3e-04	7	3e-04	Trot	['2023-04-12 09:03:44.187677', '2023-04-12 09:03:44.260330', '2023-04-12 09:03:44.289228', '2023-04-12 09:03:44.441310', '2023-04-12 09:03:44.554500', '2023-04-12 09:03:44.620570', '2023-04-12 09:03:44.720464', '2023-04-12 09:03:44.859243']	0-25	1	0	0	1	37.69	44.15	28.54	67.23	108	37.69	44.15	28.54	874.02	2.9	6455.92	105.6	1.76	108	433.67	253.33	286.58	165.02	3.5
Charles	Lauren	8	blank	All Clear	1.586809635	5	428	0	8	0	Trot	['2023-04-12 09:03:57.034744', '2023-04-12 09:03:57.138517', '2023-04-12 09:03:57.298586', '2023-04-12 09:03:57.339267', '2023-04-12 09:03:57.404155']	0-25	1	0	0	0	33.22	39.48	18.35	56.41	104.87	33.22	39.48	18.35	1297.54	12.4	7753.46	128	2.13	104.87	490.08	286.55	326.06	183.37	0
Charles	Lauren	8	Olfactometer11	Olfactometer11	1.395662308	8	817	1e-04	9	1e-04	Trot	['2023-04-12 09:04:19.353331', '2023-04-12 09:04:19.415277', '2023-04-12 09:04:19.586704', '2023-04-12 09:04:19.675986', '2023-04-12 09:04:19.721910', '2023-04-12 09:04:19.877717', '2023-04-12 09:04:20.022745', '2023-04-12 09:04:20.100813']	0-25	1	0	0	1	41.92	42.08	23.58	64.86	101	41.92	42.08	23.58	778.27	2.2	8531.73	140.2	2.34	101	554.94	328.47	368.14	206.95	3
Charles	Lauren	8	blank	All Clear	10	0	0	0	10	0	Trot	[]	0-25	1	0	0	0	29.1	37.71	17.48	52.01	98.89	29.1	37.71	17.48	1092.19	10.9	9623.92	161.1	2.69	98.89	606.95	357.57	405.85	224.43	0
Charles	Lauren	8	Olfactometer11	Olfactometer11	2.223562002	8	812	3e-05	11	3e-05	Trot	['2023-04-12 09:04:53.571214', '2023-04-12 09:04:53.603129', '2023-04-12 09:04:53.810317', '2023-04-12 09:04:53.836165', '2023-04-12 09:04:53.929927', '2023-04-12 09:04:54.034765', '2023-04-12 09:04:54.178669', '2023-04-12 09:04:54.234463']	0-25	1	0	0	1	34.62	52.77	28.92	72.02	94.15	34.62	52.77	28.92	936.22	3.3	10560.14	174.4	2.91	94.15	678.97	392.19	458.62	253.35	2.5
Charles	Lauren	8	Olfactometer11	Olfactometer11	1.151576519	8	814	1e-05	12	1e-05	Trot	['2023-04-12 09:05:05.857783', '2023-04-12 09:05:05.976399', '2023-04-12 09:05:06.035907', '2023-04-12 09:05:06.169381', '2023-04-12 09:05:06.273306', '2023-04-12 09:05:06.350717', '2023-04-12 09:05:06.458421', '2023-04-12 09:05:06.588798']	0-25	1	0	0	1	29.08	49.85	23.62	63.77	92	29.08	49.85	23.62	829.03	2.7	11389.17	187.1	3.12	92	742.74	421.27	508.47	276.97	2
Charles	Lauren	8	blank	All Clear	1.228850842	7	628	0	13	0	Trot	['2023-04-12 09:05:18.339601', '2023-04-12 09:05:18.463455', '2023-04-12 09:05:18.539539', '2023-04-12 09:05:18.648926', '2023-04-12 09:05:18.760205', '2023-04-12 09:05:18.866913', '2023-04-12 09:05:18.892839']	0-25	1	0	0	0	26.77	43.23	19.55	55.34	94.41	26.77	43.23	19.55	1217.39	12	12606.56	209.1	3.49	94.41	798.08	448.04	551.7	296.52	0
Charles	Lauren	8	blank	All Clear	10	0	0	0	14	0	Trot	[]	0-25	1	0	0	0	26.35	38.3	13.7	50.29	99.25	26.35	38.3	13.7	1005.79	10.4	13612.35	229.5	3.83	99.25	848.37	474.39	590	310.22	0
Charles	Lauren	8	Olfactometer11	Olfactometer11	1.377928972	8	811	3e-04	15	3e-04	Trot	['2023-04-12 09:06:01.267504', '2023-04-12 09:06:01.410698', '2023-04-12 09:06:01.435047', '2023-04-12 09:06:01.591631', '2023-04-12 09:06:01.678456', '2023-04-12 09:06:01.709059', '2023-04-12 09:06:01.821285', '2023-04-12 09:06:01.953074']	0-25	1	0	0	1	38.23	41.08	19.54	61.62	101	38.23	41.08	19.54	801	3	14413.35	242.5	4.04	101	909.99	512.62	631.08	329.76	3.5
Charles	Lauren	8	blank	All Clear	0.06273365	7	632	0	16	0	Trot	['2023-04-12 09:06:12.495331', '2023-04-12 09:06:12.675541', '2023-04-12 09:06:12.685510', '2023-04-12 09:06:14.585376', '2023-04-12 09:06:14.674299', '2023-04-12 09:06:14.739052', '2023-04-12 09:06:14.876155']	0-25	1	0	0	0	35.09	42.09	19.52	59.61	101.65	35.09	42.09	19.52	1371.1	13	15784.45	265.5	4.43	101.65	969.6	547.71	673.17	349.28	0
Charles	Lauren	8	Olfactometer11	Olfactometer11	1.528669119	8	811	3e-05	17	3e-05	Trot	['2023-04-12 09:06:37.076100', '2023-04-12 09:06:37.234714', '2023-04-12 09:06:37.337500', '2023-04-12 09:06:37.452217', '2023-04-12 09:06:37.473150', '2023-04-12 09:06:37.617383', '2023-04-12 09:06:37.767327', '2023-04-12 09:06:37.774303']	0-25	1	0	0	1	30.38	49.46	20.08	63.35	118	30.38	49.46	20.08	823.49	2.9	16607.94	278.4	4.64	118	1032.95	578.09	722.63	369.36	2.5
Charles	Lauren	8	Olfactometer11	Olfactometer11	2.865265608	8	813	1e-05	18	1e-05	Trot	['2023-04-12 09:06:51.156105', '2023-04-12 09:06:51.176026', '2023-04-12 09:06:51.307585', '2023-04-12 09:06:51.414659', '2023-04-12 09:06:51.451470', '2023-04-12 09:06:51.566437', '2023-04-12 09:06:51.750186', '2023-04-12 09:06:51.858788']	0-25	1	0	0	1	27.71	53.93	24.79	68.19	123.83	27.71	53.93	24.79	954.71	3.9	17562.65	292.3	4.87	123.83	1101.14	605.8	776.56	394.15	2
Charles	Lauren	8	blank	All Clear	4.151196718	7	655	0	19	0	Trot	['2023-04-12 09:07:06.579724', '2023-04-12 09:07:06.589621', '2023-04-12 09:07:06.742203', '2023-04-12 09:07:06.763189', '2023-04-12 09:07:06.907718', '2023-04-12 09:07:07.012302', '2023-04-12 09:07:07.042200']	0-25	1	0	0	0	21.12	44.2	16.76	52.96	126	21.12	44.2	16.76	1323.96	15.1	18886.61	317.4	5.29	126	1154.1	626.92	820.76	410.91	0
Charles	Lauren	8	blank	All Clear	10	0	0	0	20	0	Trot	[]	0-25	1	0	0	0	27.14	41.14	18.57	54.43	126	27.14	41.14	18.57	1142.94	10.9	20029.55	338.3	5.64	126	1208.53	654.06	861.9	429.48	0
Charles	Lauren	8	Olfactometer11	Olfactometer11	2.380873203	8	810	3e-04	21	3e-04	Trot	['2023-04-12 09:07:50.678261', '2023-04-12 09:07:50.710150', '2023-04-12 09:07:50.836781', '2023-04-12 09:07:50.847744', '2023-04-12 09:07:50.981989', '2023-04-12 09:07:51.075319', '2023-04-12 09:07:51.250733', '2023-04-12 09:07:51.281630']	0-25	1	0	0	1	34.38	42.38	25.38	62.16	126	34.38	42.38	25.38	808.13	3.3	20837.68	351.6	5.86	126	1270.69	688.44	904.28	454.86	3.5
Charles	Lauren	8	blank	All Clear	10	0	0	0	22	0	Trot	[]	0-25	1	0	0	0	35.43	45	20.62	63.77	126	35.43	45	20.62	1339.07	11	22176.75	372.6	6.21	126	1334.46	723.87	949.28	475.48	0
Charles	Lauren	8	Olfactometer11	Olfactometer11	1.974830151	8	811	1e-04	23	1e-04	Trot	['2023-04-12 09:08:24.411220', '2023-04-12 09:08:24.571157', '2023-04-12 09:08:24.669408', '2023-04-12 09:08:24.750068', '2023-04-12 09:08:24.835781', '2023-04-12 09:08:24.998237', '2023-04-12 09:08:25.037107', '2023-04-12 09:08:25.129799']	0-25	1	0	0	1	33.08	38.77	24.69	60.23	125.62	33.08	38.77	24.69	783.01	3.2	22959.76	385.8	6.43	125.62	1394.69	756.95	988.05	500.17	3
Charles	Lauren	8	blank	All Clear	10	0	0	0	24	0	Trot	[]	0-25	1	0	0	0	26.62	27.1	18.24	44.01	125	26.62	27.1	18.24	924.29	10.7	23884.05	406.5	6.78	125	1438.7	783.57	1015.15	518.41	0
Charles	Lauren	8	blank	All Clear	10	0	0	0	25	0	Trot	[]	0-25	1	0	0	0	29.2	37.75	15.65	51.85	124.95	29.2	37.75	15.65	1036.92	10.2	24920.97	426.7	7.11	124.95	1490.55	812.77	1052.9	534.06	0
Charles	Lauren	8	blank	All Clear	10	0	0	0	26	0	Trot	[]	26-50	1	0	0	0	30.24	40.81	18.29	56.52	132.09	30.24	40.81	18.29	1186.87	10.7	26107.84	447.4	7.46	132.09	1547.07	843.01	1093.71	552.35	0
Charles	Lauren	8	Olfactometer11	Olfactometer11	1.686791182	8	822	1e-04	27	1e-04	Trot	['2023-04-12 09:09:38.792785', '2023-04-12 09:09:38.916177', '2023-04-12 09:09:39.042021', '2023-04-12 09:09:39.065938', '2023-04-12 09:09:39.287076', '2023-04-12 09:09:39.351300', '2023-04-12 09:09:39.498330', '2023-04-12 09:09:39.520521']	26-50	1	0	0	1	30.69	37.15	19.54	53.64	120.31	30.69	37.15	19.54	697.38	2.6	26805.22	460	7.67	120.31	1600.71	873.7	1130.86	571.89	3
Charles	Lauren	8	Olfactometer11	Olfactometer11	1.288503885	8	810	3e-05	28	3e-05	Trot	['2023-04-12 09:09:51.400985', '2023-04-12 09:09:51.529284', '2023-04-12 09:09:51.666204', '2023-04-12 09:09:51.789245', '2023-04-12 09:09:51.827118', '2023-04-12 09:09:51.942736', '2023-04-12 09:09:52.066279', '2023-04-12 09:09:52.110969']	26-50	1	0	0	1	26.42	35.17	17.83	49.94	120	26.42	35.17	17.83	599.25	2.2	27404.47	472.2	7.87	120	1650.65	900.12	1166.03	589.72	2.5
Charles	Lauren	8	Olfactometer11	Olfactometer11	1.251392365	8	815	1e-05	29	1e-05	Trot	['2023-04-12 09:10:03.888060', '2023-04-12 09:10:04.027044', '2023-04-12 09:10:04.035095', '2023-04-12 09:10:04.233923', '2023-04-12 09:10:04.309771', '2023-04-12 09:10:04.319809', '2023-04-12 09:10:04.507548', '2023-04-12 09:10:04.615585']	26-50	1	0	0	1	30.62	43.54	13.46	56.88	121.08	30.62	43.54	13.46	739.5	2.7	28143.97	484.9	8.08	121.08	1707.53	930.74	1209.57	603.18	2
Charles	Lauren	8	blank	All Clear	10	0	0	0	30	0	Trot	[]	26-50	1	0	0	0	26.4	34.5	13.25	47.34	121	26.4	34.5	13.25	946.73	10.1	29090.7	505	8.42	121	1754.87	957.14	1244.07	616.43	0
Charles	Lauren	8	blank	All Clear	10	0	0	0	31	0	Trot	[]	26-50	1	0	0	0	24.86	37.29	24.95	53.71	119.14	24.86	37.29	24.95	1127.83	10.6	30218.53	525.6	8.76	119.14	1808.58	982	1281.36	641.38	0
Charles	Lauren	8	blank	All Clear	10	0	0	0	32	0	Trot	[]	26-50	1	0	0	0	30.5	28.25	20.2	48.29	117.35	30.5	28.25	20.2	965.77	10.2	31184.3	545.8	9.1	117.35	1856.87	1012.5	1309.61	661.58	0
Charles	Lauren	8	Olfactometer11	Olfactometer11	1.718926668	8	812	3e-04	33	3e-04	Trot	['2023-04-12 09:11:18.267062', '2023-04-12 09:11:18.375689', '2023-04-12 09:11:18.456946', '2023-04-12 09:11:18.645798', '2023-04-12 09:11:18.709761', '2023-04-12 09:11:18.761418', '2023-04-12 09:11:18.907987', '2023-04-12 09:11:19.011263']	26-50	1	0	0	1	24.92	35.46	20.23	48.81	122.54	24.92	35.46	20.23	634.54	3.1	31818.84	558.9	9.32	122.54	1905.68	1037.42	1345.07	681.81	3.5
Charles	Lauren	8	Olfactometer11	Olfactometer11	1.104912519	8	808	3e-05	34	3e-05	Trot	['2023-04-12 09:11:30.642085', '2023-04-12 09:11:30.680293', '2023-04-12 09:11:30.834246', '2023-04-12 09:11:30.961975', '2023-04-12 09:11:30.980233', '2023-04-12 09:11:31.121550', '2023-04-12 09:11:31.264683', '2023-04-12 09:11:31.274715']	26-50	1	0	0	1	29.5	43.08	18.25	57.38	123.17	29.5	43.08	18.25	688.59	2.4	32507.43	571.3	9.52	123.17	1963.06	1066.92	1388.15	700.06	2.5
Charles	Lauren	8	blank	All Clear	1.560265541	6	539	0	35	0	Trot	['2023-04-12 09:11:43.434164', '2023-04-12 09:11:43.536932', '2023-04-12 09:11:43.609595', '2023-04-12 09:11:43.777696', '2023-04-12 09:11:43.882093', '2023-04-12 09:11:43.911189']	26-50	1	0	0	0	30.78	36.91	19.35	54.37	118	30.78	36.91	19.35	1250.42	13	33757.85	594.3	9.91	118	2017.43	1097.7	1425.06	719.41	0
Charles	Lauren	8	Olfactometer11	Olfactometer11	1.789398432	8	812	1e-05	36	1e-05	Trot	['2023-04-12 09:12:06.220390', '2023-04-12 09:12:06.343991', '2023-04-12 09:12:06.446987', '2023-04-12 09:12:06.570117', '2023-04-12 09:12:06.650191', '2023-04-12 09:12:06.761591', '2023-04-12 09:12:06.784514', '2023-04-12 09:12:06.958974']	26-50	1	0	0	1	39.23	51.08	24.31	70.98	122.78	39.23	51.08	24.31	922.78	3	34680.63	607.3	10.12	122.78	2088.41	1136.93	1476.14	743.72	2
Charles	Lauren	8	blank	All Clear	10	0	0	0	37	0	Trot	[]	26-50	1	0	0	0	28.19	41.19	18.38	54.23	119	28.19	41.19	18.38	1138.85	10.6	35819.48	627.9	10.47	119	2142.64	1165.12	1517.33	762.1	0
Charles	Lauren	8	Olfactometer11	Olfactometer11	1.863146544	8	812	3e-04	38	3e-04	Trot	['2023-04-12 09:12:39.825866', '2023-04-12 09:12:39.899619', '2023-04-12 09:12:40.075361', '2023-04-12 09:12:40.108178', '2023-04-12 09:12:40.229263', '2023-04-12 09:12:40.330532', '2023-04-12 09:12:40.349412', '2023-04-12 09:12:40.484956']	26-50	1	0	0	1	29.23	37.38	22.69	54.16	120.85	29.23	37.38	22.69	704.12	2.6	36523.6	640.5	10.68	120.85	2196.8	1194.35	1554.71	784.79	3.5
Charles	Lauren	8	blank	All Clear	10	0	0	0	39	0	Trot	[]	26-50	1	0	0	0	40.1	36.55	18.4	59.5	129.2	40.1	36.55	18.4	1190	10.1	37713.6	660.6	11.01	129.2	2256.3	1234.45	1591.26	803.19	0
Charles	Lauren	8	Olfactometer11	Olfactometer11	1.46496439	8	812	1e-04	40	1e-04	Trot	['2023-04-12 09:13:13.005266', '2023-04-12 09:13:13.105445', '2023-04-12 09:13:13.172327', '2023-04-12 09:13:13.305561', '2023-04-12 09:13:13.367103', '2023-04-12 09:13:13.528823', '2023-04-12 09:13:13.578186', '2023-04-12 09:13:13.778923']	26-50	1	0	0	1	32.77	43	16.46	58.48	119.85	32.77	43	16.46	760.29	2.9	38473.89	673.5	11.23	119.85	2314.78	1267.22	1634.26	819.65	3
Charles	Lauren	8	blank	All Clear	10	0	0	0	41	0	Trot	[]	26-50	1	0	0	0	26.19	37.05	20.43	51.96	120.24	26.19	37.05	20.43	1091.09	10.5	39564.98	694	11.57	120.24	2366.74	1293.41	1671.31	840.08	0
Charles	Lauren	8	Olfactometer11	Olfactometer11	1.82357955	8	808	1e-05	42	1e-05	Trot	['2023-04-12 09:13:46.795244', '2023-04-12 09:13:46.823151', '2023-04-12 09:13:46.981825', '2023-04-12 09:13:47.106538', '2023-04-12 09:13:47.136435', '2023-04-12 09:13:47.307110', '2023-04-12 09:13:47.372276', '2023-04-12 09:13:47.435432']	26-50	1	0	0	1	28.46	43.69	22.69	58.93	115.92	28.46	43.69	22.69	766.15	2.5	40331.13	706.5	11.78	115.92	2425.67	1321.87	1715	862.77	2
Charles	Lauren	8	Olfactometer11	Olfactometer11	1.764999628	8	814	3e-05	43	3e-05	Trot	['2023-04-12 09:13:59.759000', '2023-04-12 09:13:59.873192', '2023-04-12 09:13:59.898178', '2023-04-12 09:14:00.055840', '2023-04-12 09:14:00.179479', '2023-04-12 09:14:00.211452', '2023-04-12 09:14:00.341266', '2023-04-12 09:14:00.512869']	26-50	1	0	0	1	32.85	40.31	20	58.52	112.92	32.85	40.31	20	760.71	2.6	41091.84	719.1	11.99	112.92	2484.19	1354.72	1755.31	882.77	2.5
Charles	Lauren	8	blank	All Clear	10	0	0	0	44	0	Trot	[]	26-50	1	0	0	0	29.25	41.35	13.3	54.24	119.5	29.25	41.35	13.3	1084.76	10.1	42176.6	739.2	12.32	119.5	2538.43	1383.97	1796.66	896.07	0
Charles	Lauren	8	Olfactometer11	Olfactometer11	2.176211834	8	815	3e-04	45	3e-04	Trot	['2023-04-12 09:14:33.777779', '2023-04-12 09:14:33.801763', '2023-04-12 09:14:33.884044', '2023-04-12 09:14:34.011583', '2023-04-12 09:14:34.061314', '2023-04-12 09:14:34.171363', '2023-04-12 09:14:34.309108', '2023-04-12 09:14:34.451659']	26-50	1	0	0	1	31.57	34.36	15	50.22	120.17	31.57	34.36	15	703.08	3.6	42879.68	752.8	12.55	120.17	2588.65	1415.54	1831.02	911.07	3.5
Charles	Lauren	8	Olfactometer11	Olfactometer11	2.949191332	8	808	1e-04	46	1e-04	Trot	['2023-04-12 09:14:47.971196', '2023-04-12 09:14:47.998328', '2023-04-12 09:14:48.121794', '2023-04-12 09:14:48.219277', '2023-04-12 09:14:48.338241', '2023-04-12 09:14:48.394928', '2023-04-12 09:14:48.577838', '2023-04-12 09:14:48.695764']	26-50	1	0	0	1	27.14	34.36	14.36	47.73	122.43	27.14	34.36	14.36	668.22	3.7	43547.9	766.5	12.78	122.43	2636.38	1442.68	1865.38	925.43	3
Charles	Lauren	8	blank	All Clear	10	0	0	0	47	0	Trot	[]	26-50	1	0	0	0	22.2	35.3	16.15	46.97	120.6	22.2	35.3	16.15	939.34	10.4	44487.24	786.9	13.12	120.6	2683.35	1464.88	1900.68	941.58	0
Charles	Lauren	8	Olfactometer11	Olfactometer11	2.397033691	8	813	1e-04	48	1e-04	Trot	['2023-04-12 09:15:22.304017', '2023-04-12 09:15:22.329957', '2023-04-12 09:15:22.538161', '2023-04-12 09:15:22.557104', '2023-04-12 09:15:22.682081', '2023-04-12 09:15:22.795083', '2023-04-12 09:15:22.820996', '2023-04-12 09:15:22.977832']	26-50	1	0	0	1	22.29	35.43	12.5	45.51	121	22.29	35.43	12.5	637.19	4	45124.43	800.9	13.35	121	2728.86	1487.17	1936.11	954.08	3
Charles	Lauren	8	blank	All Clear	10	0	0	0	49	0	Trot	[]	26-50	1	0	0	0	15.9	41.2	10.7	46.53	119.95	15.9	41.2	10.7	930.52	10.5	46054.95	821.4	13.69	119.95	2775.39	1503.07	1977.31	964.78	0
Charles	Lauren	8	blank	All Clear	10	0	0	0	50	0	Trot	[]	26-50	1	0	0	0	32.76	39.71	13.95	56.95	119.48	32.76	39.71	13.95	1195.87	11	47250.82	842.4	14.04	119.48	2832.34	1535.83	2017.02	978.73	0
Charles	Lauren	8	blank	All Clear	10	0	0	0	51	0	Trot	[]	51-75	1	0	0	0	57.19	34.86	33.19	77.37	114	57.19	34.86	33.19	1624.87	10.5	48875.69	862.9	14.38	114	2909.71	1593.02	2051.88	1011.92	0
Charles	Lauren	8	Olfactometer11	All Clear	10	0	0	3e-05	52	3e-05	Trot	[]	51-75	0	0	1	0	46.95	32.7	14.15	60.68	110	46.95	32.7	14.15	1213.52	10.1	50089.21	883	14.72	110	2970.39	1639.97	2084.58	1026.07	2.5
Charles	Lauren	8	Olfactometer11	Olfactometer11	5.661839247	8	762	1e-05	53	1e-05	Trot	['2023-04-12 09:17:01.194410', '2023-04-12 09:17:01.219335', '2023-04-12 09:17:01.328136', '2023-04-12 09:17:01.447050', '2023-04-12 09:17:01.562375', '2023-04-12 09:17:01.594281', '2023-04-12 09:17:01.683869', '2023-04-12 09:17:06.140400']	51-75	1	0	0	1	39.81	48.19	24.81	69.91	114.64	39.81	48.19	24.81	1468.15	11.2	51557.36	904.2	15.07	114.64	3040.3	1679.78	2132.77	1050.88	2
Charles	Lauren	8	blank	All Clear	10	0	0	0	54	0	Trot	[]	51-75	1	0	0	0	38.05	31.67	20.1	58.09	118.38	38.05	31.67	20.1	1219.79	10.7	52777.15	924.9	15.42	118.38	3098.39	1717.83	2164.44	1070.98	0
Charles	Lauren	8	Olfactometer11	Olfactometer11	1.862377405	8	808	3e-04	55	3e-04	Trot	['2023-04-12 09:17:38.982623', '2023-04-12 09:17:39.077531', '2023-04-12 09:17:39.212650', '2023-04-12 09:17:39.303883', '2023-04-12 09:17:39.354469', '2023-04-12 09:17:39.470086', '2023-04-12 09:17:39.619620', '2023-04-12 09:17:39.644469']	51-75	1	0	0	1	32.77	42.54	15.46	58.08	118.92	32.77	42.54	15.46	755.07	2.8	53532.22	937.7	15.63	118.92	3156.47	1750.6	2206.98	1086.44	3.5
Charles	Lauren	8	blank	All Clear	10	0	0	0	56	0	Trot	[]	51-75	1	0	0	0	24.55	33.85	15.55	46.39	120.8	24.55	33.85	15.55	927.79	10.3	54460.01	958	15.97	120.8	3202.86	1775.15	2240.83	1101.99	0
Charles	Lauren	8	Olfactometer11	All Clear	4.361557245	7	632	3e-05	57	3e-05	Trot	['2023-04-12 09:18:15.183866', '2023-04-12 09:18:15.230926', '2023-04-12 09:18:15.257870', '2023-04-12 09:18:15.406167', '2023-04-12 09:18:15.520394', '2023-04-12 09:18:15.583441', '2023-04-12 09:18:15.727216']	51-75	0	0	1	0	22.08	38.54	9.04	46.57	118.88	22.08	38.54	9.04	1210.74	15.8	55670.75	983.8	16.4	118.88	3249.43	1797.23	2279.37	1111.03	2.5
Charles	Lauren	8	blank	All Clear	10	0	0	0	58	0	Trot	[]	51-75	1	0	0	0	24.9	25.2	6.25	37.28	119.15	24.9	25.2	6.25	745.69	10.3	56416.44	1004.1	16.74	119.15	3286.71	1822.13	2304.57	1117.28	0
Charles	Lauren	8	blank	All Clear	10	0	0	0	59	0	Trot	[]	51-75	1	0	0	0	34.33	27.29	11.52	47.51	118	34.33	27.29	11.52	997.71	10.8	57414.15	1024.9	17.08	118	3334.22	1856.46	2331.86	1128.8	0
Charles	Lauren	8	Olfactometer11	Olfactometer11	1.579181433	8	810	1e-05	60	1e-05	Trot	['2023-04-12 09:19:18.885394', '2023-04-12 09:19:19.003947', '2023-04-12 09:19:19.046404', '2023-04-12 09:19:19.235243', '2023-04-12 09:19:19.340026', '2023-04-12 09:19:19.350914', '2023-04-12 09:19:19.464594', '2023-04-12 09:19:19.644600']	51-75	1	0	0	1	34.15	62.69	42.08	85.74	118	34.15	62.69	42.08	1114.68	2.7	58528.83	1037.6	17.29	118	3419.96	1890.61	2394.55	1170.88	2
Charles	Lauren	8	blank	All Clear	10	0	0	0	61	0	Trot	[]	51-75	1	0	0	0	28.3	39.65	21.5	55.71	118	28.3	39.65	21.5	1114.19	10.2	59643.02	1057.8	17.63	118	3475.67	1918.91	2434.2	1192.38	0
Charles	Lauren	8	blank	All Clear	10	0	0	0	62	0	Trot	[]	51-75	1	0	0	0	30.05	47.29	27.1	65.48	116.29	30.05	47.29	27.1	1375.16	10.8	61018.18	1078.6	17.98	116.29	3541.15	1948.96	2481.49	1219.48	0
Charles	Lauren	8	blank	All Clear	10	0	0	0	63	0	Trot	[]	51-75	1	0	0	0	22.85	45.95	17.4	55.78	116.05	22.85	45.95	17.4	1115.67	10.4	62133.85	1099	18.32	116.05	3596.93	1971.81	2527.44	1236.88	0
Charles	Lauren	8	blank	All Clear	10	0	0	0	64	0	Trot	[]	51-75	1	0	0	0	24.48	41.76	35.9	65.98	118.86	24.48	41.76	35.9	1385.62	10.9	63519.47	1119.9	18.67	118.86	3662.91	1996.29	2569.2	1272.78	0
Charles	Lauren	8	Olfactometer11	All Clear	10	0	0	3e-04	65	3e-04	Trot	[]	51-75	0	0	1	0	20.05	38.52	38.76	61.99	115.71	20.05	38.52	38.76	1301.88	10.5	64821.35	1140.4	19.01	115.71	3724.9	2016.34	2607.72	1311.54	3.5
Charles	Lauren	8	Olfactometer11	Olfactometer11	2.599385023	8	816	1e-04	66	1e-04	Trot	['2023-04-12 09:21:15.587330', '2023-04-12 09:21:15.640605', '2023-04-12 09:21:15.734996', '2023-04-12 09:21:15.829817', '2023-04-12 09:21:15.979106', '2023-04-12 09:21:16.028994', '2023-04-12 09:21:16.114983', '2023-04-12 09:21:16.282665']	51-75	1	0	0	1	19.85	40.92	21.08	52.15	120.54	19.85	40.92	21.08	677.96	3.3	65499.31	1153.7	19.23	120.54	3777.05	2036.19	2648.64	1332.62	3
Charles	Lauren	8	Olfactometer11	All Clear	10	0	0	1e-05	67	1e-05	Trot	[]	51-75	0	0	1	0	10.9	40.95	19.48	47.27	124.62	10.9	40.95	19.48	992.57	11	66491.88	1174.7	19.58	124.62	3824.32	2047.09	2689.59	1352.1	2
Charles	Lauren	8	Olfactometer11	All Clear	10	0	0	3e-05	68	3e-05	Trot	[]	51-75	0	0	1	0	10.57	41.29	20.29	47.58	121.13	10.57	41.29	20.29	999.15	10.6	67491.03	1195.3	19.92	121.13	3871.9	2057.66	2730.88	1372.39	2.5
Charles	Lauren	8	Olfactometer11	Olfactometer11	4.634153843	8	814	3e-04	69	3e-04	Trot	['2023-04-12 09:22:12.776894', '2023-04-12 09:22:12.805074', '2023-04-12 09:22:12.882999', '2023-04-12 09:22:13.008976', '2023-04-12 09:22:13.144792', '2023-04-12 09:22:13.250665', '2023-04-12 09:22:13.303336', '2023-04-12 09:22:13.449867']	51-75	1	0	0	1	13.63	36.31	24.56	48.4	118	13.63	36.31	24.56	774.47	5.5	68265.5	1210.8	20.18	118	3920.3	2071.29	2767.19	1396.95	3.5
Charles	Lauren	8	blank	All Clear	10	0	0	0	70	0	Trot	[]	51-75	1	0	0	0	13.35	42.25	7.85	46.29	118	13.35	42.25	7.85	925.71	10.1	69191.21	1230.9	20.52	118	3966.59	2084.64	2809.44	1404.8	0
Charles	Lauren	8	Olfactometer11	Olfactometer11	2.063833237	8	814	1e-04	71	1e-04	Trot	['2023-04-12 09:22:46.742927', '2023-04-12 09:22:46.789952', '2023-04-12 09:22:46.827364', '2023-04-12 09:22:46.977264', '2023-04-12 09:22:47.076630', '2023-04-12 09:22:47.129506', '2023-04-12 09:22:47.251598', '2023-04-12 09:22:47.389636']	51-75	1	0	0	1	24.85	37.46	21.08	54.34	118	24.85	37.46	21.08	706.38	3.4	69897.59	1244.3	20.74	118	4020.93	2109.49	2846.9	1425.88	3
Charles	Lauren	8	blank	All Clear	10	0	0	0	72	0	Trot	[]	51-75	1	0	0	0	20.9	37.29	15.57	47.52	120.62	20.9	37.29	15.57	997.93	11	70895.52	1265.3	21.09	120.62	4068.45	2130.39	2884.19	1441.45	0
Charles	Lauren	8	Olfactometer11	Olfactometer11	2.401556015	8	812	1e-04	73	1e-04	Trot	['2023-04-12 09:23:20.918070', '2023-04-12 09:23:20.938074', '2023-04-12 09:23:20.946033', '2023-04-12 09:23:21.126788', '2023-04-12 09:23:21.256819', '2023-04-12 09:23:21.273765', '2023-04-12 09:23:21.386035', '2023-04-12 09:23:21.548579']	51-75	1	0	0	1	23.64	42.5	21.57	55.36	122.57	23.64	42.5	21.57	775.03	3.7	71670.55	1279	21.32	122.57	4123.81	2154.03	2926.69	1463.02	3
Charles	Lauren	8	Olfactometer11	All Clear	10	0	0	1e-05	74	1e-05	Trot	[]	51-75	0	0	1	0	5.8	38.85	6.45	40.45	121.2	5.8	38.85	6.45	809.08	10.2	72479.63	1299.2	21.65	121.2	4164.26	2159.83	2965.54	1469.47	2
Charles	Lauren	8	Olfactometer11	Olfactometer11	2.700259209	8	810	3e-04	75	3e-04	Trot	['2023-04-12 09:23:55.349699', '2023-04-12 09:23:55.378451', '2023-04-12 09:23:55.503009', '2023-04-12 09:23:55.679709', '2023-04-12 09:23:55.711216', '2023-04-12 09:23:55.801053', '2023-04-12 09:23:55.906928', '2023-04-12 09:23:56.018349']	51-75	1	0	0	1	30.86	38.64	22.43	57.16	120.21	30.86	38.64	22.43	800.2	4.1	73279.83	1313.3	21.89	120.21	4221.42	2190.69	3004.18	1491.9	3.5
Charles	Lauren	8	blank	All Clear	10	0	0	0	76	0	Trot	[]	76-100	1	0	0	0	14.35	33	12.9	39.28	120.1	14.35	33	12.9	785.52	10.6	74065.35	1333.9	22.23	120.1	4260.7	2205.04	3037.18	1504.8	0
Charles	Lauren	8	Olfactometer11	All Clear	10	0	0	3e-05	77	3e-05	Trot	[]	76-100	0	0	1	0	19.33	35.14	10.52	42.74	120.91	19.33	35.14	10.52	897.44	11	74962.79	1354.9	22.58	120.91	4303.44	2224.37	3072.32	1515.32	2.5
Charles	Lauren	8	blank	All Clear	10	0	0	0	78	0	Trot	[]	76-100	1	0	0	0	11.7	35.6	19.1	43.67	121.15	11.7	35.6	19.1	873.46	10.5	75836.25	1375.4	22.92	121.15	4347.11	2236.07	3107.92	1534.42	0
Charles	Lauren	8	blank	All Clear	10	0	0	0	79	0	Trot	[]	76-100	1	0	0	0	18.29	36.62	26.33	54.19	119.33	18.29	36.62	26.33	1138	11	76974.25	1396.4	23.27	119.33	4401.3	2254.36	3144.54	1560.75	0
Charles	Lauren	8	blank	All Clear	10	0	0	0	80	0	Trot	[]	76-100	1	0	0	0	13.19	35.57	11.71	41.19	122.52	13.19	35.57	11.71	865.05	10.5	77839.3	1416.9	23.62	122.52	4442.49	2267.55	3180.11	1572.46	0
Charles	Lauren	8	blank	All Clear	10	0	0	0	81	0	Trot	[]	76-100	1	0	0	0	23.4	38.1	19.8	51.58	120.1	23.4	38.1	19.8	1031.5	10.1	78870.8	1437	23.95	120.1	4494.07	2290.95	3218.21	1592.26	0
Charles	Lauren	8	Olfactometer11	Olfactometer11	4.565383196	8	809	1e-04	82	1e-04	Trot	['2023-04-12 09:26:14.095967', '2023-04-12 09:26:14.138823', '2023-04-12 09:26:14.333917', '2023-04-12 09:26:14.366808', '2023-04-12 09:26:14.480859', '2023-04-12 09:26:14.585641', '2023-04-12 09:26:14.726716', '2023-04-12 09:26:14.754622']	76-100	1	0	0	1	23.94	35.56	21.94	51.22	118.75	23.94	35.56	21.94	819.51	5.8	79690.31	1452.8	24.21	118.75	4545.29	2314.89	3253.77	1614.2	3
Charles	Lauren	8	Olfactometer11	All Clear	10	0	0	3e-05	83	3e-05	Trot	[]	76-100	0	0	1	0	8.5	40.55	11.45	43.82	118	8.5	40.55	11.45	876.43	10.3	80566.74	1473.1	24.55	118	4589.11	2323.39	3294.32	1625.65	2.5
Charles	Lauren	8	Olfactometer11	All Clear	10	0	0	1e-05	84	1e-05	Trot	[]	76-100	0	0	1	0	13.24	41.24	7	45.02	120	13.24	41.24	7	945.48	10.9	81512.22	1494	24.9	120	4634.13	2336.63	3335.56	1632.65	2
Charles	Lauren	8	blank	All Clear	10	0	0	0	85	0	Trot	[]	76-100	1	0	0	0	12.5	38.35	12.4	43.26	120	12.5	38.35	12.4	865.21	10.3	82377.43	1514.3	25.24	120	4677.39	2349.13	3373.91	1645.05	0
Charles	Lauren	8	blank	All Clear	10	0	0	0	86	0	Trot	[]	76-100	1	0	0	0	17.19	40.19	8.71	45.45	118.76	17.19	40.19	8.71	954.35	10.9	83331.78	1535.2	25.59	118.76	4722.84	2366.32	3414.1	1653.76	0
Charles	Lauren	8	blank	All Clear	10	0	0	0	87	0	Trot	[]	76-100	1	0	0	0	15.65	41.5	9.55	46.99	117.8	15.65	41.5	9.55	939.74	10.4	84271.52	1555.6	25.93	117.8	4769.83	2381.97	3455.6	1663.31	0
Charles	Lauren	8	Olfactometer11	Olfactometer11	8.203776598	8	784	3e-04	88	3e-04	Trot	['2023-04-12 09:28:16.019237', '2023-04-12 09:28:16.087931', '2023-04-12 09:28:16.135939', '2023-04-12 09:28:16.180855', '2023-04-12 09:28:16.308845', '2023-04-12 09:28:16.483852', '2023-04-12 09:28:16.492812', '2023-04-12 09:28:16.666324']	76-100	1	0	0	1	18.35	37.7	23.4	50.41	119.25	18.35	37.7	23.4	1008.18	9.7	85279.7	1575.3	26.26	119.25	4820.24	2400.32	3493.3	1686.71	3.5
Charles	Lauren	8	Olfactometer11	All Clear	10	0	0	3e-05	89	3e-05	Trot	[]	76-100	0	0	1	0	17.25	42.1	21	52.5	122.65	17.25	42.1	21	1050.06	10.4	86329.76	1595.7	26.6	122.65	4872.74	2417.57	3535.4	1707.71	2.5
Charles	Lauren	8	blank	All Clear	10	0	0	0	90	0	Trot	[]	76-100	1	0	0	0	17.24	39.86	15	47.8	127.1	17.24	39.86	15	1003.75	10.9	87333.51	1616.6	26.94	127.1	4920.54	2434.81	3575.26	1722.71	0
Charles	Lauren	8	Olfactometer11	All Clear	10	0	0	1e-05	91	1e-05	Trot	[]	76-100	0	0	1	0	20.48	41.14	10.29	48.52	129.19	20.48	41.14	10.29	1019.02	10.4	88352.53	1637	27.28	129.19	4969.06	2455.29	3616.4	1733	2
Charles	Lauren	8	blank	All Clear	10	0	0	0	92	0	Trot	[]	76-100	1	0	0	0	15.85	38.7	9.4	43.97	128	15.85	38.7	9.4	879.45	10	89231.98	1657	27.62	128	5013.03	2471.14	3655.1	1742.4	0
Charles	Lauren	8	blank	All Clear	10	0	0	0	93	0	Trot	[]	76-100	1	0	0	0	23.35	37.3	8.2	45.91	119.46	23.35	37.3	8.2	918.15	10.5	90150.13	1677.5	27.96	119.46	5058.94	2494.49	3692.4	1750.6	0
Charles	Lauren	8	Olfactometer11	All Clear	10	0	0	3e-04	94	3e-04	Trot	[]	76-100	0	0	1	0	19.67	37.33	19.14	48.64	119.29	19.67	37.33	19.14	1021.43	10.9	91171.56	1698.4	28.31	119.29	5107.58	2514.16	3729.73	1769.74	3.5
Charles	Lauren	8	blank	All Clear	10	0	0	0	95	0	Trot	[]	76-100	1	0	0	0	6.15	37.6	17.2	43.11	119	6.15	37.6	17.2	862.21	10.4	92033.77	1718.8	28.65	119	5150.69	2520.31	3767.33	1786.94	0
Charles	Lauren	8	Olfactometer11	All Clear	10	0	0	1e-04	96	1e-04	Trot	[]	76-100	0	0	1	0	19.95	39.05	22.33	51.76	125.81	19.95	39.05	22.33	1086.94	11	93120.71	1739.8	29	125.81	5202.45	2540.26	3806.38	1809.27	3
Charles	Lauren	8	Olfactometer11	All Clear	10	0	0	1e-05	97	1e-05	Trot	[]	76-100	0	0	1	0	6.95	37.7	5.1	39.39	120.3	6.95	37.7	5.1	787.75	10.5	93908.46	1760.3	29.34	120.3	5241.84	2547.21	3844.08	1814.37	2
Charles	Lauren	8	blank	All Clear	10	0	0	0	98	0	Trot	[]	76-100	1	0	0	0	20.05	36.95	28.14	56.35	123	20.05	36.95	28.14	1183.38	11	95091.84	1781.3	29.69	123	5298.19	2567.26	3881.03	1842.51	0
Charles	Lauren	8	Olfactometer11	All Clear	10	0	0	3e-05	99	3e-05	Trot	[]	76-100	0	0	1	0	10.67	37.19	13.62	42.48	121.9	10.67	37.19	13.62	892.13	10.6	95983.97	1801.9	30.03	121.9	5340.67	2577.93	3918.22	1856.13	2.5
Charles	Lauren	8	blank	All Clear	10	0	0	0	100	0	Trot	[]	76-100	1	0	0	0	8.45	38.45	16.09	43.73	120.75	8.45	38.45	16.09	481.06	10.2	96465.03	1822.1	30.37	120.75	5384.4	2586.38	3956.67	1872.22	0
Charles	Edgar	9	Olfactometer11	Olfactometer11	4.510080099	8	812	3e-06	1	3e-06	Trot	['2023-04-19 11:24:37.213413', '2023-04-19 11:24:37.254407', '2023-04-19 11:24:37.346945', '2023-04-19 11:24:37.497113', '2023-04-19 11:24:37.586113', '2023-04-19 11:24:37.624089', '2023-04-19 11:24:37.769685', '2023-04-19 11:24:37.841898']	0-25	1	0	0	1	35.31	39.31	23.63	60.28	99.81	35.31	39.31	23.63	964.49	5.9	964.49	15.9	0.27	99.81	60.28	35.31	39.31	23.63	1.5
Charles	Edgar	9	blank	All Clear	2.594640255	7	667	0	2	0	Trot	['2023-04-19 11:24:50.948408', '2023-04-19 11:24:50.984009', '2023-04-19 11:24:51.119169', '2023-04-19 11:24:51.155176', '2023-04-19 11:24:51.281439', '2023-04-19 11:24:51.381333', '2023-04-19 11:24:51.411329']	0-25	1	0	0	0	36.57	37.17	21.65	59.3	116	36.57	37.17	21.65	1363.89	13.5	2328.38	39.4	0.66	116	119.58	71.88	76.48	45.28	0
Charles	Edgar	9	blank	All Clear	10	0	0	0	3	0	Trot	[]	0-25	1	0	0	0	39.62	43.86	25.29	66.86	115	39.62	43.86	25.29	1404.07	11	3732.45	60.4	1.01	115	186.44	111.5	120.34	70.57	0
Charles	Edgar	9	blank	All Clear	10	0	0	0	4	0	Trot	[]	0-25	1	0	0	0	39.95	46.14	29.81	72.88	112.81	39.95	46.14	29.81	1530.5	10.6	5262.95	81	1.35	112.81	259.32	151.45	166.48	100.38	0
Charles	Edgar	9	Olfactometer11	All Clear	10	0	0	1e-06	5	1e-06	Trot	[]	0-25	0	0	1	0	37.1	36.35	26.85	60.99	109.85	37.1	36.35	26.85	1219.82	10.1	6482.77	101.1	1.68	109.85	320.31	188.55	202.83	127.23	1
Charles	Edgar	9	blank	All Clear	10	0	0	0	6	0	Trot	[]	0-25	1	0	0	0	36.21	36.96	21.88	58.18	120.25	36.21	36.96	21.88	1396.26	10.6	7879.03	121.7	2.03	120.25	378.49	224.76	239.79	149.11	0
Charles	Edgar	9	Olfactometer11	All Clear	1.909198284	5	446	3e-07	7	0	Trot	['2023-04-19 11:26:39.171714', '2023-04-19 11:26:39.341642', '2023-04-19 11:26:39.389464', '2023-04-19 11:26:39.510530', '2023-04-19 11:26:39.510530']	0-25	0	0	1	0	35.13	36.48	17.57	55.67	120.43	35.13	36.48	17.57	1280.5	12.6	9159.53	144.3	2.4	120.43	434.16	259.89	276.27	166.68	-0.5
Charles	Edgar	9	blank	All Clear	10	0	0	0	8	0	Trot	[]	0-25	1	0	0	0	39.8	39.2	24.65	63.8	119.55	39.8	39.2	24.65	1276.03	10.2	10435.56	164.5	2.74	119.55	497.96	299.69	315.47	191.33	0
Charles	Edgar	9	Olfactometer11	All Clear	1.667458296	6	563	1e-05	9	1e-05	Trot	['2023-04-19 11:27:22.403190', '2023-04-19 11:27:22.465570', '2023-04-19 11:27:22.583534', '2023-04-19 11:27:22.795025', '2023-04-19 11:27:22.802886', '2023-04-19 11:27:22.803265']	0-25	0	0	1	0	30.96	38.26	15.3	53.06	118.33	30.96	38.26	15.3	1220.48	12.9	11656.04	187.4	3.12	118.33	551.02	330.65	353.73	206.63	2
Charles	Edgar	9	Olfactometer11	All Clear	10	0	0	3e-06	10	3e-06	Trot	[]	0-25	0	0	1	0	37.2	35.5	13.9	55.88	118	37.2	35.5	13.9	1117.67	10.4	12773.71	207.8	3.46	118	606.9	367.85	389.23	220.53	1.5
Charles	Edgar	9	blank	All Clear	10	0	0	0	11	0	Trot	[]	0-25	1	0	0	0	41.71	33	23.5	60.73	118.88	41.71	33	23.5	1457.52	11	14231.23	228.8	3.81	118.88	667.63	409.56	422.23	244.03	0
Charles	Edgar	9	Olfactometer11	All Clear	10	0	0	1e-06	12	1e-06	Trot	[]	0-25	0	0	1	0	32.86	32.43	15.05	50.35	118.9	32.86	32.43	15.05	1057.38	10.7	15288.61	249.5	4.16	118.9	717.98	442.42	454.66	259.08	1
Charles	Edgar	9	blank	All Clear	10	0	0	0	13	0	Trot	[]	0-25	1	0	0	0	40.4	36.9	16.95	59.23	119.5	40.4	36.9	16.95	1184.65	10.3	16473.26	269.8	4.5	119.5	777.21	482.82	491.56	276.03	0
Charles	Edgar	9	blank	All Clear	10	0	0	0	14	0	Trot	[]	0-25	1	0	0	0	34.86	32.19	15.33	51.62	122.19	34.86	32.19	15.33	1083.94	10.8	17557.2	290.6	4.84	122.19	828.83	517.68	523.75	291.36	0
Charles	Edgar	9	blank	All Clear	10	0	0	0	15	0	Trot	[]	0-25	1	0	0	0	33.45	34.9	18.85	53.7	121.7	33.45	34.9	18.85	1074.04	10	18631.24	310.6	5.18	121.7	882.53	551.13	558.65	310.21	0
Charles	Edgar	9	Olfactometer11	All Clear	10	0	0	3e-07	16	0	Trot	[]	0-25	0	0	1	0	31.58	32.83	17.29	50.51	120.75	31.58	32.83	17.29	1212.33	10.6	19843.57	331.2	5.52	120.75	933.04	582.71	591.48	327.5	-0.5
Charles	Edgar	9	Olfactometer11	All Clear	10	0	0	1e-05	17	1e-05	Trot	[]	0-25	0	0	1	0	37.2	27.7	14.3	50.05	118.67	37.2	27.7	14.3	1000.99	10.3	20844.56	351.5	5.86	118.67	983.09	619.91	619.18	341.8	2
Charles	Edgar	9	blank	All Clear	10	0	0	0	18	0	Trot	[]	0-25	1	0	0	0	34.76	38	17.95	57.03	118.95	34.76	38	17.95	1197.73	10.9	22042.29	372.4	6.21	118.95	1040.12	654.67	657.18	359.75	0
Charles	Edgar	9	Olfactometer11	All Clear	10	0	0	3e-06	19	3e-06	Trot	[]	0-25	0	0	1	0	31.29	32.62	18.29	50.43	119.43	31.29	32.62	18.29	1058.98	10.6	23101.27	393	6.55	119.43	1090.55	685.96	689.8	378.04	1.5
Charles	Edgar	9	Olfactometer11	All Clear	10	0	0	1e-06	20	1e-06	Trot	[]	0-25	0	0	1	0	31.9	29.65	15.3	48.29	118.95	31.9	29.65	15.3	965.73	10.3	24067	413.3	6.89	118.95	1138.84	717.86	719.45	393.34	1
Charles	Edgar	9	Olfactometer11	All Clear	10	0	0	1e-05	21	1e-05	Trot	[]	0-25	0	0	1	0	28	33.63	19.13	49.78	118.46	28	33.63	19.13	1194.62	10.8	25261.62	434.1	7.23	118.46	1188.62	745.86	753.08	412.47	2
Charles	Edgar	9	Olfactometer11	All Clear	10	0	0	3e-07	22	0	Trot	[]	0-25	0	0	1	0	33.76	28.24	16.1	48.35	118.67	33.76	28.24	16.1	1015.4	10.4	26277.02	454.5	7.57	118.67	1236.97	779.62	781.32	428.57	-0.5
Charles	Edgar	9	blank	All Clear	10	0	0	0	23	0	Trot	[]	0-25	1	0	0	0	30.1	37.65	18.45	53.93	119	30.1	37.65	18.45	1078.62	10	27355.64	474.5	7.91	119	1290.9	809.72	818.97	447.02	0
Charles	Edgar	9	Olfactometer11	All Clear	10	0	0	3e-06	24	3e-06	Trot	[]	0-25	0	0	1	0	32.43	43.52	18.29	59.37	120.27	32.43	43.52	18.29	1246.84	10.6	28602.48	495.1	8.25	120.27	1350.27	842.15	862.49	465.31	1.5
Charles	Edgar	9	Olfactometer11	All Clear	10	0	0	1e-06	25	1e-06	Trot	[]	0-25	0	0	1	0	26.65	35.1	16.55	48.97	119	26.65	35.1	16.55	979.32	10.2	29581.8	515.3	8.59	119	1399.24	868.8	897.59	481.86	1
Charles	Edgar	9	blank	All Clear	10	0	0	0	26	0	Trot	[]	26-50	1	0	0	0	26.25	36.17	24.54	53.29	118.92	26.25	36.17	24.54	1278.88	10.7	30860.68	536	8.93	118.92	1452.53	895.05	933.76	506.4	0
Charles	Edgar	9	Olfactometer11	All Clear	10	0	0	3e-07	27	0	Trot	[]	26-50	0	0	1	0	31.24	41.24	20.24	58.54	117.81	31.24	41.24	20.24	1229.44	10.5	32090.12	556.5	9.27	117.81	1511.07	926.29	975	526.64	-0.5
Charles	Edgar	9	blank	All Clear	10	0	0	0	28	0	Trot	[]	26-50	1	0	0	0	29.3	37.05	15.65	51.64	117.4	29.3	37.05	15.65	1032.84	10.1	33122.96	576.6	9.61	117.4	1562.71	955.59	1012.05	542.29	0
Charles	Edgar	9	blank	All Clear	10	0	0	0	29	0	Trot	[]	26-50	1	0	0	0	27.33	37.29	17.19	50.66	118	27.33	37.29	17.19	1063.82	10.7	34186.78	597.3	9.95	118	1613.37	982.92	1049.34	559.48	0
Charles	Edgar	9	blank	All Clear	10	0	0	0	30	0	Trot	[]	26-50	1	0	0	0	30.1	40.95	20.35	56.05	118.5	30.1	40.95	20.35	1120.9	10.1	35307.68	617.4	10.29	118.5	1669.42	1013.02	1090.29	579.83	0
Charles	Edgar	9	blank	All Clear	10	0	0	0	31	0	Trot	[]	26-50	1	0	0	0	33.17	37.29	16	54.62	118.71	33.17	37.29	16	1310.98	10.7	36618.66	638.1	10.63	118.71	1724.04	1046.19	1127.58	595.83	0
Charles	Edgar	9	blank	All Clear	10	0	0	0	32	0	Trot	[]	26-50	1	0	0	0	26.7	36.65	19.25	50.4	119.15	26.7	36.65	19.25	1008.05	10.4	37626.71	658.5	10.98	119.15	1774.44	1072.89	1164.23	615.08	0
Charles	Edgar	9	Olfactometer11	Olfactometer11	5.163955927	8	741	1e-05	33	1e-05	Trot	['2023-04-19 11:35:57.077269', '2023-04-19 11:35:57.130051', '2023-04-19 11:35:57.190178', '2023-04-19 11:35:57.314862', '2023-04-19 11:35:57.378182', '2023-04-19 11:35:57.522672', '2023-04-19 11:35:57.624382', '2023-04-19 11:35:57.624382']	26-50	1	0	0	1	25.35	36.47	20.29	51.39	118.18	25.35	36.47	20.29	873.66	6.7	38500.37	675.2	11.25	118.18	1825.83	1098.24	1200.7	635.37	2
Charles	Edgar	9	Olfactometer11	Olfactometer11	2.759306669	8	809	3e-06	34	3e-06	Trot	['2023-04-19 11:36:11.017897', '2023-04-19 11:36:11.101901', '2023-04-19 11:36:11.128876', '2023-04-19 11:36:11.289792', '2023-04-19 11:36:11.327483', '2023-04-19 11:36:11.531619', '2023-04-19 11:36:11.538779', '2023-04-19 11:36:11.678560']	26-50	1	0	0	1	28.86	34.57	16.5	51.63	114.86	28.86	34.57	16.5	722.79	3.7	39223.16	688.9	11.48	114.86	1877.46	1127.1	1235.27	651.87	1.5
Charles	Edgar	9	Olfactometer11	Olfactometer11	1.569056034	8	808	1e-06	35	1e-06	Trot	['2023-04-19 11:36:23.651096', '2023-04-19 11:36:23.657611', '2023-04-19 11:36:23.810830', '2023-04-19 11:36:23.817772', '2023-04-19 11:36:23.960698', '2023-04-19 11:36:24.088142', '2023-04-19 11:36:24.088142', '2023-04-19 11:36:24.280242']	26-50	1	0	0	1	30.83	36.67	14.75	52.21	120	30.83	36.67	14.75	626.46	2.4	39849.62	701.3	11.69	120	1929.67	1157.93	1271.94	666.62	1
Charles	Edgar	9	blank	Olfactometer11	1.639014482	8	766	0	36	0	Trot	['2023-04-19 11:36:36.521124', '2023-04-19 11:36:36.617090', '2023-04-19 11:36:36.703291', '2023-04-19 11:36:36.760448', '2023-04-19 11:36:36.921483', '2023-04-19 11:36:36.953629', '2023-04-19 11:36:39.714050', '2023-04-19 11:36:39.805843']	26-50	0	1	0	1	24.26	36.74	17.63	50.06	119.58	24.26	36.74	17.63	951.21	5.8	40800.83	717.1	11.95	119.58	1979.73	1182.19	1308.68	684.25	0
Charles	Edgar	9	blank	Olfactometer11	2.357862711	8	812	0	37	0	Trot	['2023-04-19 11:36:55.890739', '2023-04-19 11:36:55.954887', '2023-04-19 11:36:56.019990', '2023-04-19 11:36:56.165830', '2023-04-19 11:36:56.284384', '2023-04-19 11:36:56.289392', '2023-04-19 11:36:56.426875', '2023-04-19 11:36:56.594726']	26-50	0	1	0	1	27	26.21	14.57	41.87	117.14	27	26.21	14.57	586.19	3.6	41387.02	730.7	12.18	117.14	2021.6	1209.19	1334.89	698.82	0
Charles	Edgar	9	Olfactometer11	All Clear	10	0	0	1e-05	38	1e-05	Trot	[]	26-50	0	0	1	0	31	36.45	19.75	54.33	118.95	31	36.45	19.75	1086.61	10.2	42473.63	750.9	12.52	118.95	2075.93	1240.19	1371.34	718.57	2
Charles	Edgar	9	blank	All Clear	10	0	0	0	39	0	Trot	[]	26-50	1	0	0	0	35.14	40.71	18	58.25	121.24	35.14	40.71	18	1223.24	10.8	43696.87	771.7	12.86	121.24	2134.18	1275.33	1412.05	736.57	0
Charles	Edgar	9	Olfactometer11	Olfactometer11	3.114038944	8	814	3e-07	40	0	Trot	['2023-04-19 11:37:51.369822', '2023-04-19 11:37:51.374822', '2023-04-19 11:37:51.512543', '2023-04-19 11:37:51.611031', '2023-04-19 11:37:51.744414', '2023-04-19 11:37:51.773406', '2023-04-19 11:37:56.827785', '2023-04-19 11:37:56.863314']	26-50	1	0	0	1	29.16	33.68	19.89	50.83	122.89	29.16	33.68	19.89	965.83	8.9	44662.7	790.6	13.18	122.89	2185.01	1304.49	1445.73	756.46	-0.5
Charles	Edgar	9	Olfactometer11	Olfactometer11	2.659268141	8	822	3e-06	41	3e-06	Trot	['2023-04-19 11:38:10.011023', '2023-04-19 11:38:10.108725', '2023-04-19 11:38:10.248877', '2023-04-19 11:38:10.264150', '2023-04-19 11:38:10.441717', '2023-04-19 11:38:10.497168', '2023-04-19 11:38:10.571949', '2023-04-19 11:38:10.745168']	26-50	1	0	0	1	34.65	38.24	17.76	57.01	125.29	34.65	38.24	17.76	969.14	3.8	45631.84	804.4	13.41	125.29	2242.02	1339.14	1483.97	774.22	1.5
Charles	Edgar	9	Olfactometer11	Olfactometer11	3.303970814	8	816	1e-05	42	1e-05	Trot	['2023-04-19 11:38:27.875873', '2023-04-19 11:38:27.902497', '2023-04-19 11:38:27.995306', '2023-04-19 11:38:28.171621', '2023-04-19 11:38:28.236479', '2023-04-19 11:38:28.334222', '2023-04-19 11:38:28.366108', '2023-04-19 11:38:28.514887']	26-50	1	0	0	1	31.07	40.73	17.13	55.77	118.73	31.07	40.73	17.13	836.61	4.6	46468.45	819	13.65	118.73	2297.79	1370.21	1524.7	791.35	2
Charles	Edgar	9	Olfactometer11	Olfactometer11	1.273274183	8	814	3e-07	43	0	Trot	['2023-04-19 11:38:40.359045', '2023-04-19 11:38:40.565231', '2023-04-19 11:38:40.595128', '2023-04-19 11:38:40.665927', '2023-04-19 11:38:40.792142', '2023-04-19 11:38:40.927813', '2023-04-19 11:38:41.097220', '2023-04-19 11:38:41.128858']	26-50	1	0	0	1	33.17	39.58	23.58	59.43	118.33	33.17	39.58	23.58	713.13	2.2	47181.58	831.2	13.85	118.33	2357.22	1403.38	1564.28	814.93	-0.5
Charles	Edgar	9	blank	Olfactometer11	1.937548876	8	820	0	44	0	Trot	['2023-04-19 11:38:53.764342', '2023-04-19 11:38:53.840106', '2023-04-19 11:38:54.000773', '2023-04-19 11:38:54.001367', '2023-04-19 11:38:54.139571', '2023-04-19 11:38:54.268978', '2023-04-19 11:38:54.332901', '2023-04-19 11:38:54.509428']	26-50	0	1	0	1	21.07	32.21	13.71	42.64	120.36	21.07	32.21	13.71	597.02	3.6	47778.6	844.8	14.08	120.36	2399.86	1424.45	1596.49	828.64	0
Charles	Edgar	9	blank	Olfactometer11	2.291721582	8	817	0	45	0	Trot	['2023-04-19 11:39:07.417948', '2023-04-19 11:39:07.420949', '2023-04-19 11:39:07.558890', '2023-04-19 11:39:07.724406', '2023-04-19 11:39:07.725407', '2023-04-19 11:39:07.929839', '2023-04-19 11:39:07.964229', '2023-04-19 11:39:08.098937']	26-50	0	1	0	1	30.15	36.85	14.69	51.63	118.62	30.15	36.85	14.69	671.24	3.3	48449.84	858.1	14.3	118.62	2451.49	1454.6	1633.34	843.33	0
Charles	Edgar	9	Olfactometer11	All Clear	10	0	0	1e-06	46	1e-06	Trot	[]	26-50	0	0	1	0	33.63	45.21	20.08	61.28	118.46	33.63	45.21	20.08	1470.81	10.8	49920.65	878.9	14.65	118.46	2512.77	1488.23	1678.55	863.41	1
Charles	Edgar	9	Olfactometer11	Olfactometer11	3.047724485	8	812	3e-06	47	3e-06	Trot	['2023-04-19 11:39:45.622772', '2023-04-19 11:39:45.649456', '2023-04-19 11:39:45.785814', '2023-04-19 11:39:45.868841', '2023-04-19 11:39:45.906880', '2023-04-19 11:39:46.054341', '2023-04-19 11:39:46.182713', '2023-04-19 11:39:46.216778']	26-50	1	0	0	1	27.71	39.93	12.36	51.19	119.64	27.71	39.93	12.36	716.71	4.3	50637.36	893.2	14.89	119.64	2563.96	1515.94	1718.48	875.77	1.5
Charles	Edgar	9	blank	All Clear	10	0	0	0	48	0	Trot	[]	26-50	1	0	0	0	32.38	38.95	21.67	57.47	119.33	32.38	38.95	21.67	1206.85	10.9	51844.21	914.1	15.23	119.33	2621.43	1548.32	1757.43	897.44	0
Charles	Edgar	9	blank	Olfactometer11	2.635520935	8	817	0	49	0	Trot	['2023-04-19 11:40:20.025463', '2023-04-19 11:40:20.054357', '2023-04-19 11:40:20.150684', '2023-04-19 11:40:20.241731', '2023-04-19 11:40:20.414954', '2023-04-19 11:40:20.421955', '2023-04-19 11:40:20.553447', '2023-04-19 11:40:20.726663']	26-50	0	1	0	1	27.5	31.71	18.29	48.3	121.5	27.5	31.71	18.29	676.2	3.8	52520.41	927.9	15.46	121.5	2669.73	1575.82	1789.14	915.73	0
Charles	Edgar	9	blank	All Clear	10	0	0	0	50	0	Trot	[]	26-50	1	0	0	0	38.15	38	19.65	58.82	120.25	38.15	38	19.65	1176.37	10.3	53696.78	948.2	15.8	120.25	2728.55	1613.97	1827.14	935.38	0
Charles	Edgar	9	blank	All Clear	10	0	0	0	51	0	Trot	[]	51-75	1	0	0	0	33.5	37.79	18.63	55.75	118.63	33.5	37.79	18.63	1338.11	11	55034.89	969.2	16.15	118.63	2784.3	1647.47	1864.93	954.01	0
Charles	Edgar	9	Olfactometer11	All Clear	10	0	0	1e-06	52	1e-06	Trot	[]	51-75	0	0	1	0	28.76	39.76	21.33	55.19	119.14	28.76	39.76	21.33	1159.04	10.9	56193.93	990.1	16.5	119.14	2839.49	1676.23	1904.69	975.34	1
Charles	Edgar	9	blank	All Clear	10	0	0	0	53	0	Trot	[]	51-75	1	0	0	0	25.7	41.25	16.4	52.65	117.65	25.7	41.25	16.4	1053.05	10.5	57246.98	1010.6	16.84	117.65	2892.14	1701.93	1945.94	991.74	0
Charles	Edgar	9	Olfactometer11	All Clear	10	0	0	3e-07	54	0	Trot	[]	51-75	0	0	1	0	25.48	33.86	18.67	48.45	120.29	25.48	33.86	18.67	1017.35	10.9	58264.33	1031.5	17.19	120.29	2940.59	1727.41	1979.8	1010.41	-0.5
Charles	Edgar	9	blank	All Clear	10	0	0	0	55	0	Trot	[]	51-75	1	0	0	0	37	37.19	16.29	56.9	118.38	37	37.19	16.29	1194.91	10.6	59459.24	1052.1	17.53	118.38	2997.49	1764.41	2016.99	1026.7	0
Charles	Edgar	9	Olfactometer11	Olfactometer11	9.492223978	8	811	1e-05	56	1e-05	Trot	['2023-04-19 11:42:47.580665', '2023-04-19 11:42:47.592405', '2023-04-19 11:42:47.639700', '2023-04-19 11:42:47.739370', '2023-04-19 11:42:47.819598', '2023-04-19 11:42:47.985763', '2023-04-19 11:42:48.114752', '2023-04-19 11:42:48.114752']	51-75	1	0	0	1	28.57	34.96	15.78	50.16	119.67	28.57	34.96	15.78	1153.7	10.2	60612.94	1072.3	17.87	119.67	3047.65	1792.98	2051.95	1042.48	2
Charles	Edgar	9	blank	All Clear	10	0	0	0	57	0	Trot	[]	51-75	1	0	0	0	28.71	39.29	17	52.89	119.05	28.71	39.29	17	1110.79	10.9	61723.73	1093.2	18.22	119.05	3100.54	1821.69	2091.24	1059.48	0
Charles	Edgar	9	blank	All Clear	10	0	0	0	58	0	Trot	[]	51-75	1	0	0	0	28.8	38.4	22.9	54.71	117.3	28.8	38.4	22.9	1094.2	10.4	62817.93	1113.6	18.56	117.3	3155.25	1850.49	2129.64	1082.38	0
Charles	Edgar	9	Olfactometer11	Olfactometer11	3.097831964	8	811	3e-06	59	3e-06	Trot	['2023-04-19 11:43:46.025686', '2023-04-19 11:43:46.116985', '2023-04-19 11:43:46.248978', '2023-04-19 11:43:46.252924', '2023-04-19 11:43:46.389735', '2023-04-19 11:43:46.528635', '2023-04-19 11:43:46.552705', '2023-04-19 11:43:46.733546']	51-75	1	0	0	1	31.13	38.07	20	55.21	117.93	31.13	38.07	20	828.22	4.8	63646.15	1128.4	18.81	117.93	3210.46	1881.62	2167.71	1102.38	1.5
Charles	Edgar	9	Olfactometer11	Olfactometer11	2.138526201	8	737	1e-06	60	1e-06	Trot	['2023-04-19 11:43:59.495178', '2023-04-19 11:43:59.577596', '2023-04-19 11:43:59.580599', '2023-04-19 11:43:59.786653', '2023-04-19 11:43:59.793608', '2023-04-19 11:43:59.914602', '2023-04-19 11:44:00.041891', '2023-04-19 11:44:00.044887']	51-75	1	0	0	1	26.62	42.38	23.08	56.96	118	26.62	42.38	23.08	740.5	3.1	64386.65	1141.5	19.03	118	3267.42	1908.24	2210.09	1125.46	1
Charles	Edgar	9	blank	All Clear	10	0	0	0	61	0	Trot	[]	51-75	1	0	0	0	24.29	34.79	21.92	49.86	118.79	24.29	34.79	21.92	1196.54	10.7	65583.19	1162.2	19.37	118.79	3317.28	1932.53	2244.88	1147.38	0
Charles	Edgar	9	Olfactometer11	Olfactometer11	5.750579357	8	812	1e-05	62	1e-05	Trot	['2023-04-19 11:44:40.115229', '2023-04-19 11:44:40.118230', '2023-04-19 11:44:40.291452', '2023-04-19 11:44:40.298272', '2023-04-19 11:44:40.450385', '2023-04-19 11:44:40.528198', '2023-04-19 11:44:40.669681', '2023-04-19 11:44:40.768482']	51-75	1	0	0	1	30.24	38.65	24.76	57.88	117.59	30.24	38.65	24.76	984.02	6.8	66567.21	1179	19.65	117.59	3375.16	1962.77	2283.53	1172.14	2
Charles	Edgar	9	Olfactometer11	Olfactometer11	1.949961185	8	809	3e-07	63	0	Trot	['2023-04-19 11:44:53.377642', '2023-04-19 11:44:53.408418', '2023-04-19 11:44:53.440464', '2023-04-19 11:44:53.618097', '2023-04-19 11:44:53.653784', '2023-04-19 11:44:53.778316', '2023-04-19 11:44:53.910608', '2023-04-19 11:44:53.942565']	51-75	1	0	0	1	22	32	13.77	44.22	120.15	22	32	13.77	574.81	3	67142.02	1192	19.87	120.15	3419.38	1984.77	2315.53	1185.91	-0.5
Charles	Edgar	9	Olfactometer11	All Clear	10	0	0	3e-06	64	3e-06	Trot	[]	51-75	0	0	1	0	26.85	28.65	10.3	42.6	120.6	26.85	28.65	10.3	852.08	10.5	67994.1	1212.5	20.21	120.6	3461.98	2011.62	2344.18	1196.21	1.5
Charles	Edgar	9	blank	All Clear	10	0	0	0	65	0	Trot	[]	51-75	1	0	0	0	19.1	29.19	8.71	37.57	118.09	19.1	29.19	8.71	789.05	10.9	68783.15	1233.4	20.56	118.09	3499.55	2030.72	2373.37	1204.92	0
Charles	Edgar	9	blank	All Clear	10	0	0	0	66	0	Trot	[]	51-75	1	0	0	0	21.29	37.04	13.46	46.87	116.83	21.29	37.04	13.46	1124.87	10.5	69908.02	1253.9	20.9	116.83	3546.42	2052.01	2410.41	1218.38	0
Charles	Edgar	9	blank	Olfactometer11	2.542292833	8	812	0	67	0	Trot	['2023-04-19 11:46:11.867407', '2023-04-19 11:46:11.902454', '2023-04-19 11:46:11.969674', '2023-04-19 11:46:12.067052', '2023-04-19 11:46:12.200116', '2023-04-19 11:46:12.269777', '2023-04-19 11:46:12.381690', '2023-04-19 11:46:12.526476']	51-75	0	1	0	1	23.79	34.21	21.71	48.9	118.5	23.79	34.21	21.71	684.56	3.6	70592.58	1267.5	21.13	118.5	3595.32	2075.8	2444.62	1240.09	0
Charles	Edgar	9	blank	All Clear	10	0	0	0	68	0	Trot	[]	51-75	1	0	0	0	19.65	37.25	14.4	46	118.2	19.65	37.25	14.4	920.07	10.2	71512.65	1287.7	21.46	118.2	3641.32	2095.45	2481.87	1254.49	0
Charles	Edgar	9	Olfactometer11	Olfactometer11	1.462073565	8	811	1e-05	69	1e-05	Trot	['2023-04-19 11:46:45.219151', '2023-04-19 11:46:45.343728', '2023-04-19 11:46:45.437438', '2023-04-19 11:46:45.443440', '2023-04-19 11:46:45.649067', '2023-04-19 11:46:45.723882', '2023-04-19 11:46:45.832494', '2023-04-19 11:46:45.921514']	51-75	1	0	0	1	22	36.69	14.85	47.55	115.54	22	36.69	14.85	618.17	3	72130.82	1300.7	21.68	115.54	3688.87	2117.45	2518.56	1269.34	2
Charles	Edgar	9	Olfactometer11	Olfactometer11	1.684639692	8	814	3e-07	70	0	Trot	['2023-04-19 11:46:58.116793', '2023-04-19 11:46:58.121793', '2023-04-19 11:46:58.233332', '2023-04-19 11:46:58.338009', '2023-04-19 11:46:58.519453', '2023-04-19 11:46:58.547679', '2023-04-19 11:46:58.641288', '2023-04-19 11:46:58.776335']	51-75	1	0	0	1	29.38	35.23	18.85	52.57	117.23	29.38	35.23	18.85	683.4	2.9	72814.22	1313.6	21.89	117.23	3741.44	2146.83	2553.79	1288.19	-0.5
Charles	Edgar	9	blank	All Clear	10	0	0	0	71	0	Trot	[]	51-75	1	0	0	0	17.75	30.21	13.63	39.47	117.33	17.75	30.21	13.63	947.38	10.5	73761.6	1334.1	22.24	117.33	3780.91	2164.58	2584	1301.82	0
Charles	Edgar	9	Olfactometer11	All Clear	10	0	0	1e-06	72	1e-06	Trot	[]	51-75	0	0	1	0	19.7	31.3	11.1	39.73	116.95	19.7	31.3	11.1	794.67	10.3	74556.27	1354.4	22.57	116.95	3820.64	2184.28	2615.3	1312.92	1
Charles	Edgar	9	Olfactometer11	Olfactometer11	3.80618763	8	819	3e-06	73	3e-06	Trot	['2023-04-19 11:47:57.647843', '2023-04-19 11:47:57.681582', '2023-04-19 11:47:57.715068', '2023-04-19 11:47:57.896922', '2023-04-19 11:47:57.968665', '2023-04-19 11:47:58.058946', '2023-04-19 11:47:58.156888', '2023-04-19 11:47:58.257477']	51-75	1	0	0	1	19.4	36.13	9.73	44.26	123.4	19.4	36.13	9.73	663.88	5.3	75220.15	1369.7	22.83	123.4	3864.9	2203.68	2651.43	1322.65	1.5
Charles	Edgar	9	Olfactometer11	All Clear	10	0	0	1e-05	74	1e-05	Trot	[]	51-75	0	0	1	0	16.43	29.57	9.9	36.73	118.57	16.43	29.57	9.9	771.36	11	75991.51	1390.7	23.18	118.57	3901.63	2220.11	2681	1332.55	2
Charles	Edgar	9	blank	All Clear	10	0	0	0	75	0	Trot	[]	51-75	1	0	0	0	21.14	28.95	12.81	39.64	118.43	21.14	28.95	12.81	832.37	10.5	76823.88	1411.2	23.52	118.43	3941.27	2241.25	2709.95	1345.36	0
Charles	Edgar	9	blank	All Clear	10	0	0	0	76	0	Trot	[]	76-100	1	0	0	0	16.96	29.04	11.87	38.06	118.91	16.96	29.04	11.87	875.33	10.1	77699.21	1431.3	23.86	118.91	3979.33	2258.21	2738.99	1357.23	0
Charles	Edgar	9	Olfactometer11	All Clear	10	0	0	3e-07	77	0	Trot	[]	76-100	0	0	1	0	22.81	31.52	11.62	41.91	118.71	22.81	31.52	11.62	880.03	10.7	78579.24	1452	24.2	118.71	4021.24	2281.02	2770.51	1368.85	-0.5
Charles	Edgar	9	Olfactometer11	All Clear	10	0	0	1e-06	78	1e-06	Trot	[]	76-100	0	0	1	0	20.95	36.2	18.3	47.27	116.7	20.95	36.2	18.3	945.48	10.2	79524.72	1472.2	24.54	116.7	4068.51	2301.97	2806.71	1387.15	1
Charles	Edgar	9	blank	All Clear	10	0	0	0	79	0	Trot	[]	76-100	1	0	0	0	36.43	36.48	22.48	58.1	117.9	36.43	36.48	22.48	1220.12	10.8	80744.84	1493	24.88	117.9	4126.61	2338.4	2843.19	1409.63	0
Charles	Edgar	9	blank	All Clear	10	0	0	0	80	0	Trot	[]	76-100	1	0	0	0	28.05	35.35	22.75	53.07	119.5	28.05	35.35	22.75	1061.38	10.4	81806.22	1513.4	25.22	119.5	4179.68	2366.45	2878.54	1432.38	0
Charles	Edgar	9	blank	All Clear	10	0	0	0	81	0	Trot	[]	76-100	1	0	0	0	22.63	31.04	20.17	45.58	119.55	22.63	31.04	20.17	1093.97	11	82900.19	1534.4	25.57	119.55	4225.26	2389.08	2909.58	1452.55	0
Charles	Edgar	9	Olfactometer11	All Clear	10	0	0	3e-06	82	3e-06	Trot	[]	76-100	0	0	1	0	24.48	30.29	14.9	43.92	117.38	24.48	30.29	14.9	922.36	10.7	83822.55	1555.1	25.92	117.38	4269.18	2413.56	2939.87	1467.45	1.5
Charles	Edgar	9	Olfactometer11	All Clear	10	0	0	1e-06	83	1e-06	Trot	[]	76-100	0	0	1	0	30.6	36.65	17.35	53.37	115.45	30.6	36.65	17.35	1067.47	10.2	84890.02	1575.3	26.26	115.45	4322.55	2444.16	2976.52	1484.8	1
Charles	Edgar	9	blank	All Clear	10	0	0	0	84	0	Trot	[]	76-100	1	0	0	0	29.76	30.67	17.76	49.04	121.67	29.76	30.67	17.76	1029.86	10.9	85919.88	1596.2	26.6	121.67	4371.59	2473.92	3007.19	1502.56	0
Charles	Edgar	9	Olfactometer11	All Clear	10	0	0	3e-07	85	0	Trot	[]	76-100	0	0	1	0	26.9	37.45	18.95	50.9	118.85	26.9	37.45	18.95	1018.09	10.4	86937.97	1616.6	26.94	118.85	4422.49	2500.82	3044.64	1521.51	-0.5
Charles	Edgar	9	Olfactometer11	All Clear	10	0	0	1e-05	86	1e-05	Trot	[]	76-100	0	0	1	0	31.46	34.54	18.88	52.89	118.46	31.46	34.54	18.88	1269.24	10.8	88207.21	1637.4	27.29	118.46	4475.38	2532.28	3079.18	1540.39	2
Charles	Edgar	9	blank	All Clear	10	0	0	0	87	0	Trot	[]	76-100	1	0	0	0	32.95	39.76	19.57	57.15	118.19	32.95	39.76	19.57	1200.15	10.6	89407.36	1658	27.63	118.19	4532.53	2565.23	3118.94	1559.96	0
Charles	Edgar	9	blank	All Clear	10	0	0	0	88	0	Trot	[]	76-100	1	0	0	0	32.05	31.05	17	49.61	118.17	32.05	31.05	17	992.15	10.1	90399.51	1678.1	27.97	118.17	4582.14	2597.28	3149.99	1576.96	0
Charles	Edgar	9	blank	All Clear	10	0	0	0	89	0	Trot	[]	76-100	1	0	0	0	28.29	32.57	16.52	48.85	117.57	28.29	32.57	16.52	1025.87	10.7	91425.38	1698.8	28.31	117.57	4630.99	2625.57	3182.56	1593.48	0
Charles	Edgar	9	Olfactometer11	All Clear	10	0	0	3e-06	90	3e-06	Trot	[]	76-100	0	0	1	0	25.8	30.6	16.7	44.7	117.3	25.8	30.6	16.7	893.97	10.3	92319.35	1719.1	28.65	117.3	4675.69	2651.37	3213.16	1610.18	1.5
Charles	Edgar	9	Olfactometer11	All Clear	10	0	0	1e-06	91	1e-06	Trot	[]	76-100	0	0	1	0	27.42	34.13	20.79	50.54	118.42	27.42	34.13	20.79	1213.01	10.6	93532.36	1739.7	29	118.42	4726.23	2678.79	3247.29	1630.97	1
Charles	Edgar	9	Olfactometer11	Olfactometer11	5.745103359	8	812	1e-05	92	1e-05	Trot	['2023-04-19 11:54:36.869307', '2023-04-19 11:54:36.948995', '2023-04-19 11:54:37.052125', '2023-04-19 11:54:37.076491', '2023-04-19 11:54:37.243036', '2023-04-19 11:54:37.383817', '2023-04-19 11:54:37.417344', '2023-04-19 11:54:37.546463']	76-100	1	0	0	1	30.71	38.53	18.71	55.16	117.88	30.71	38.53	18.71	937.64	6.6	94470	1756.3	29.27	117.88	4781.39	2709.5	3285.82	1649.68	2
Charles	Edgar	9	blank	All Clear	10	0	0	0	93	0	Trot	[]	76-100	1	0	0	0	1.41	1.3	1.28	2.61	101.5	1.41	1.3	1.28	28950.8	10.3	123420.8	1776.6	29.61	101.5	4784	2710.91	3287.12	1650.96	0
Charles	Edgar	10	Olfactometer11	Olfactometer11	1.874488354	8	812	1e-05	1	1e-05	Walk	['2023-04-24 09:04:18.996275', '2023-04-24 09:04:19.024805', '2023-04-24 09:04:19.167609', '2023-04-24 09:04:19.336631', '2023-04-24 09:04:19.362236', '2023-04-24 09:04:19.428981', '2023-04-24 09:04:19.568315', '2023-04-24 09:04:19.669874']	0-25	1	0	0	1	27.54	19.62	30.85	49.57	95.92	27.54	19.62	30.85	644.46	2.7	644.46	12.7	0.21	95.92	49.57	27.54	19.62	30.85	2
Charles	Edgar	10	blank	Olfactometer11	3.743631363	8	808	0	2	0	Walk	['2023-04-24 09:04:34.001308', '2023-04-24 09:04:34.065850', '2023-04-24 09:04:34.097850', '2023-04-24 09:04:34.239746', '2023-04-24 09:04:34.409515', '2023-04-24 09:04:34.442052', '2023-04-24 09:04:34.530703', '2023-04-24 09:04:34.688822']	0-25	0	1	0	1	35.87	23.67	24.8	53.22	93.44	35.87	23.67	24.8	798.23	4.8	1442.69	27.5	0.46	93.44	102.79	63.41	43.29	55.65	0
Charles	Edgar	10	blank	Olfactometer11	1.971287966	8	812	0	3	0	Walk	['2023-04-24 09:04:47.211038', '2023-04-24 09:04:47.298855', '2023-04-24 09:04:47.353007', '2023-04-24 09:04:47.488624', '2023-04-24 09:04:47.637841', '2023-04-24 09:04:47.730485', '2023-04-24 09:04:47.794841', '2023-04-24 09:04:47.938492']	0-25	0	1	0	1	27.38	18.92	23.77	45.34	102.22	27.38	18.92	23.77	589.38	3	2032.07	40.5	0.68	102.22	148.13	90.79	62.21	79.42	0
Charles	Edgar	10	Olfactometer11	Olfactometer11	1.638107061	8	811	1e-06	4	1e-06	Walk	['2023-04-24 09:05:00.099196', '2023-04-24 09:05:00.213599', '2023-04-24 09:05:00.322344', '2023-04-24 09:05:00.366245', '2023-04-24 09:05:00.532887', '2023-04-24 09:05:00.604825', '2023-04-24 09:05:00.688923', '2023-04-24 09:05:00.797697']	0-25	1	0	0	1	45.54	26.62	23.69	61.37	93.46	45.54	26.62	23.69	797.8	2.9	2829.87	53.4	0.89	93.46	209.5	136.33	88.83	103.11	1
Charles	Edgar	10	blank	Olfactometer11	0.208936214	8	799	0	5	0	Walk	['2023-04-24 09:05:11.606573', '2023-04-24 09:05:11.737840', '2023-04-24 09:05:12.655712', '2023-04-24 09:05:12.763605', '2023-04-24 09:05:12.794829', '2023-04-24 09:05:12.966294', '2023-04-24 09:05:13.096803', '2023-04-24 09:05:13.162693']	0-25	0	1	0	1	20.08	20.5	21.08	41.86	94.75	20.08	20.5	21.08	502.31	2.2	3332.18	65.6	1.09	94.75	251.36	156.41	109.33	124.19	0
Charles	Edgar	10	Olfactometer11	Olfactometer11	1.767332315	8	819	3e-06	6	3e-06	Walk	['2023-04-24 09:05:25.498024', '2023-04-24 09:05:25.594451', '2023-04-24 09:05:25.693690', '2023-04-24 09:05:25.737274', '2023-04-24 09:05:25.864996', '2023-04-24 09:05:26.063047', '2023-04-24 09:05:26.092827', '2023-04-24 09:05:26.207127']	0-25	1	0	0	1	33.71	23.12	24.88	51.92	107.41	33.71	23.12	24.88	882.62	3.3	4214.8	78.9	1.32	107.41	303.28	190.12	132.45	149.07	1.5
Charles	Edgar	10	blank	Olfactometer11	1.311349392	8	814	0	7	0	Walk	['2023-04-24 09:05:41.322356', '2023-04-24 09:05:41.452167', '2023-04-24 09:05:41.454162', '2023-04-24 09:05:41.640651', '2023-04-24 09:05:41.786957', '2023-04-24 09:05:41.817914', '2023-04-24 09:05:41.914892', '2023-04-24 09:05:42.014744']	0-25	0	1	0	1	47	20.17	22.5	59.49	113.08	47	20.17	22.5	713.89	2.1	4928.69	91	1.52	113.08	362.77	237.12	152.62	171.57	0
Charles	Edgar	10	blank	Olfactometer11	1.187248468	8	811	0	8	0	Walk	['2023-04-24 09:05:53.838805', '2023-04-24 09:05:53.851824', '2023-04-24 09:05:54.048677', '2023-04-24 09:05:54.156380', '2023-04-24 09:05:54.304043', '2023-04-24 09:05:54.304043', '2023-04-24 09:05:54.492638', '2023-04-24 09:05:54.617001']	0-25	0	1	0	1	25.15	17.31	26	46.56	182.46	25.15	17.31	26	605.32	2.7	5534.01	103.7	1.73	182.46	409.33	262.27	169.93	197.57	0
Charles	Edgar	10	Olfactometer11	Olfactometer11	1.423217535	8	810	3e-07	9	0	Walk	['2023-04-24 09:06:06.567999', '2023-04-24 09:06:06.700643', '2023-04-24 09:06:06.709156', '2023-04-24 09:06:06.867551', '2023-04-24 09:06:07.044672', '2023-04-24 09:06:07.068349', '2023-04-24 09:06:07.193295', '2023-04-24 09:06:07.351645']	0-25	1	0	0	1	25.92	21.17	23.58	45.7	180.42	25.92	21.17	23.58	548.4	2.4	6082.41	116.1	1.94	180.42	455.03	288.19	191.1	221.15	-0.5
Charles	Edgar	10	Olfactometer11	Olfactometer11	1.508392811	8	815	1e-05	10	1e-05	Walk	['2023-04-24 09:06:19.417088', '2023-04-24 09:06:19.564670', '2023-04-24 09:06:19.669548', '2023-04-24 09:06:19.720717', '2023-04-24 09:06:19.839507', '2023-04-24 09:06:19.932339', '2023-04-24 09:06:20.061877', '2023-04-24 09:06:20.100761']	0-25	1	0	0	1	22.15	21.46	29.08	46.91	185.62	22.15	21.46	29.08	609.84	3.2	6692.25	129.3	2.16	185.62	501.94	310.34	212.56	250.23	2
Charles	Edgar	10	Olfactometer11	Olfactometer11	1.573543787	8	814	1e-06	11	1e-06	Walk	['2023-04-24 09:06:32.347191', '2023-04-24 09:06:32.408509', '2023-04-24 09:06:32.614252', '2023-04-24 09:06:32.621251', '2023-04-24 09:06:32.741250', '2023-04-24 09:06:32.869599', '2023-04-24 09:06:32.916497', '2023-04-24 09:06:33.054000']	0-25	1	0	0	1	39.44	20.88	24	54.78	177	39.44	20.88	24	876.45	3.1	7568.7	142.4	2.37	177	556.72	349.78	233.44	274.23	1
Charles	Edgar	10	blank	All Clear	1.504406929	5	435	0	12	0	Walk	['2023-04-24 09:06:48.249621', '2023-04-24 09:06:48.344183', '2023-04-24 09:06:48.444586', '2023-04-24 09:06:48.476585', '2023-04-24 09:06:48.540003']	0-25	1	0	0	0	38.61	19.65	18.09	49.65	178	38.61	19.65	18.09	1141.93	12.6	8710.63	165	2.75	178	606.37	388.39	253.09	292.32	0
Charles	Edgar	10	blank	All Clear	10	0	0	0	13	0	Walk	[]	0-25	1	0	0	0	32.5	24.3	25.45	53.27	186.5	32.5	24.3	25.45	1065.37	10.3	9776	185.3	3.09	186.5	659.64	420.89	277.39	317.77	0
Charles	Edgar	10	Olfactometer11	Olfactometer11	1.438813448	8	814	3e-06	14	3e-06	Walk	['2023-04-24 09:07:31.179577', '2023-04-24 09:07:31.271507', '2023-04-24 09:07:31.308411', '2023-04-24 09:07:31.482625', '2023-04-24 09:07:31.612593', '2023-04-24 09:07:31.680857', '2023-04-24 09:07:31.743857', '2023-04-24 09:07:31.941611']	0-25	1	0	0	1	43.54	23.54	20.69	55.83	186.54	43.54	23.54	20.69	725.84	3	10501.84	198.3	3.3	186.54	715.47	464.43	300.93	338.46	1.5
Charles	Edgar	10	blank	Olfactometer11	1.602464437	8	814	0	15	0	Walk	['2023-04-24 09:07:44.184338', '2023-04-24 09:07:44.188345', '2023-04-24 09:07:44.315618', '2023-04-24 09:07:44.468710', '2023-04-24 09:07:44.533510', '2023-04-24 09:07:44.645532', '2023-04-24 09:07:44.720717', '2023-04-24 09:07:44.812233']	0-25	0	1	0	1	41.77	17.62	16.92	50.48	183	41.77	17.62	16.92	656.18	2.9	11158.02	211.2	3.52	183	765.95	506.2	318.55	355.38	0
Charles	Edgar	10	blank	All Clear	10	0	0	0	16	0	Walk	[]	0-25	1	0	0	0	44.04	19.46	21.17	57.44	181.67	44.04	19.46	21.17	1378.64	10.5	12536.66	231.7	3.86	181.67	823.39	550.24	338.01	376.55	0
Charles	Edgar	10	Olfactometer11	Olfactometer11	2.758046627	8	813	3e-07	17	0	Walk	['2023-04-24 09:08:21.743438', '2023-04-24 09:08:21.776443', '2023-04-24 09:08:21.883438', '2023-04-24 09:08:22.033438', '2023-04-24 09:08:22.066440', '2023-04-24 09:08:22.169439', '2023-04-24 09:08:22.344437', '2023-04-24 09:08:22.377440']	0-25	1	0	0	1	47.93	20.57	17.36	56.74	179.57	47.93	20.57	17.36	794.36	3.5	13331.02	245.2	4.09	179.57	880.13	598.17	358.58	393.91	-0.5
Charles	Edgar	10	blank	Olfactometer11	1.893965483	8	818	0	18	0	Walk	['2023-04-24 09:08:34.911924', '2023-04-24 09:08:35.041051', '2023-04-24 09:08:35.050760', '2023-04-24 09:08:35.181030', '2023-04-24 09:08:35.335030', '2023-04-24 09:08:35.383153', '2023-04-24 09:08:35.517407', '2023-04-24 09:08:35.625404']	0-25	0	1	0	1	37.54	17.31	22.62	49.56	181.69	37.54	17.31	22.62	644.24	2.7	13975.26	257.9	4.3	181.69	929.69	635.71	375.89	416.53	0
Charles	Edgar	10	Olfactometer11	All Clear	10	0	0	3e-07	19	0	Walk	[]	0-25	0	0	1	0	35.45	23.95	25.3	54.21	180.25	35.45	23.95	25.3	1084.19	10.3	15059.45	278.2	4.64	180.25	983.9	671.16	399.84	441.83	-0.5
Charles	Edgar	10	Olfactometer11	Olfactometer11	4.755853653	8	808	1e-06	20	1e-06	Walk	['2023-04-24 09:09:11.549540', '2023-04-24 09:09:11.580540', '2023-04-24 09:09:11.708683', '2023-04-24 09:09:11.799603', '2023-04-24 09:09:11.952636', '2023-04-24 09:09:12.058792', '2023-04-24 09:09:12.090793', '2023-04-24 09:09:12.207796']	0-25	1	0	0	1	30.25	25.19	27.06	53.2	178.63	30.25	25.19	27.06	851.15	6.3	15910.6	294.5	4.91	178.63	1037.1	701.41	425.03	468.89	1
Charles	Edgar	10	Olfactometer11	Olfactometer11	1.534889936	8	816	3e-06	21	3e-06	Walk	['2023-04-24 09:09:24.248501', '2023-04-24 09:09:24.350467', '2023-04-24 09:09:24.466469', '2023-04-24 09:09:24.563368', '2023-04-24 09:09:24.598368', '2023-04-24 09:09:24.745957', '2023-04-24 09:09:24.890459', '2023-04-24 09:09:24.996770']	0-25	1	0	0	1	48.63	19.56	23	60.17	178.44	48.63	19.56	23	962.75	3.1	16873.35	307.6	5.13	178.44	1097.27	750.04	444.59	491.89	1.5
Charles	Edgar	10	blank	Olfactometer11	1.319853067	8	814	0	22	0	Walk	['2023-04-24 09:09:39.953438', '2023-04-24 09:09:39.984529', '2023-04-24 09:09:40.125520', '2023-04-24 09:09:40.223521', '2023-04-24 09:09:40.274520', '2023-04-24 09:09:40.417690', '2023-04-24 09:09:40.534687', '2023-04-24 09:09:40.560775']	0-25	0	1	0	1	28.92	23	26.38	50.83	180.33	28.92	23	26.38	660.79	2.7	17534.14	320.3	5.34	180.33	1148.1	778.96	467.59	518.27	0
Charles	Edgar	10	Olfactometer11	Olfactometer11	1.971580982	8	814	1e-05	23	1e-05	Walk	['2023-04-24 09:09:53.033892', '2023-04-24 09:09:53.120888', '2023-04-24 09:09:53.247572', '2023-04-24 09:09:53.418640', '2023-04-24 09:09:53.426670', '2023-04-24 09:09:53.527673', '2023-04-24 09:09:53.722176', '2023-04-24 09:09:53.734180']	0-25	1	0	0	1	23.31	23	28.69	48.14	179.69	23.31	23	28.69	625.82	2.8	18159.96	333.1	5.55	179.69	1196.24	802.27	490.59	546.96	2
Charles	Edgar	10	Olfactometer11	Olfactometer11	1.681325436	8	811	1e-05	24	1e-05	Walk	['2023-04-24 09:10:05.995251', '2023-04-24 09:10:06.102247', '2023-04-24 09:10:06.231576', '2023-04-24 09:10:06.262582', '2023-04-24 09:10:06.404993', '2023-04-24 09:10:06.561077', '2023-04-24 09:10:06.572077', '2023-04-24 09:10:06.665603']	0-25	1	0	0	1	50.69	17.77	19.62	58.87	180.92	50.69	17.77	19.62	765.32	2.8	18925.28	345.9	5.76	180.92	1255.11	852.96	508.36	566.58	2
Charles	Edgar	10	blank	Olfactometer11	0.414474726	8	739	0	25	0	Walk	['2023-04-24 09:10:17.736796', '2023-04-24 09:10:17.799800', '2023-04-24 09:10:18.417550', '2023-04-24 09:10:18.425661', '2023-04-24 09:10:18.566659', '2023-04-24 09:10:18.690939', '2023-04-24 09:10:18.722936', '2023-04-24 09:10:18.897869']	0-25	0	1	0	1	31.17	24.42	21.75	49.3	177.83	31.17	24.42	21.75	591.55	2	19516.83	357.9	5.96	177.83	1304.41	884.13	532.78	588.33	0
Charles	Edgar	10	blank	All Clear	10	0	0	0	26	0	Walk	[]	26-50	1	0	0	0	39.5	21	24.13	56.02	182.25	39.5	21	24.13	1344.44	10.6	20861.27	378.5	6.31	182.25	1360.43	923.63	553.78	612.46	0
Charles	Edgar	10	Olfactometer11	Olfactometer11	2.757955551	8	808	1e-06	27	1e-06	Walk	['2023-04-24 09:10:55.835332', '2023-04-24 09:10:55.869333', '2023-04-24 09:10:55.994335', '2023-04-24 09:10:56.067332', '2023-04-24 09:10:56.203552', '2023-04-24 09:10:56.304552', '2023-04-24 09:10:56.329552', '2023-04-24 09:10:56.538716']	26-50	1	0	0	1	18	22.57	33.5	47.68	176.07	18	22.57	33.5	667.56	3.6	21528.83	392.1	6.53	176.07	1408.11	941.63	576.35	645.96	1
Charles	Edgar	10	Olfactometer11	Olfactometer11	1.299243212	8	816	3e-06	28	3e-06	Walk	['2023-04-24 09:11:08.298356', '2023-04-24 09:11:08.459367', '2023-04-24 09:11:08.569366', '2023-04-24 09:11:08.599367', '2023-04-24 09:11:08.697474', '2023-04-24 09:11:08.854608', '2023-04-24 09:11:08.862605', '2023-04-24 09:11:09.029795']	26-50	1	0	0	1	45.25	16	23.42	54.48	177.83	45.25	16	23.42	653.73	2.1	22182.56	404.2	6.74	177.83	1462.59	986.88	592.35	669.38	1.5
Charles	Edgar	10	blank	Olfactometer11	1.628130913	8	816	0	29	0	Walk	['2023-04-24 09:11:21.334114', '2023-04-24 09:11:21.371023', '2023-04-24 09:11:21.462856', '2023-04-24 09:11:21.624987', '2023-04-24 09:11:21.658987', '2023-04-24 09:11:21.828987', '2023-04-24 09:11:21.832988', '2023-04-24 09:11:21.969990']	26-50	0	1	0	1	36.92	18.15	17.69	45.71	179.62	36.92	18.15	17.69	594.19	3	22776.75	417.2	6.95	179.62	1508.3	1023.8	610.5	687.07	0
Charles	Edgar	10	blank	All Clear	10	0	0	0	30	0	Walk	[]	26-50	1	0	0	0	30.86	15.9	22.48	45.56	178.33	30.86	15.9	22.48	956.86	10.8	23733.61	438	7.3	178.33	1553.86	1054.66	626.4	709.55	0
Charles	Edgar	10	Olfactometer11	Olfactometer11	9.084556103	8	821	3e-07	31	0	Walk	['2023-04-24 09:12:02.458642', '2023-04-24 09:12:02.463661', '2023-04-24 09:12:02.629585', '2023-04-24 09:12:02.664217', '2023-04-24 09:12:02.797731', '2023-04-24 09:12:02.967733', '2023-04-24 09:12:03.006732', '2023-04-24 09:12:03.117735']	26-50	1	0	0	1	29.96	15	25.83	46.44	181.32	29.96	15	25.83	1068.02	10.2	24801.63	458.2	7.64	181.32	1600.3	1084.62	641.4	735.38	-0.5
Charles	Edgar	10	Olfactometer11	Olfactometer11	2.503306389	8	809	3e-07	32	0	Walk	['2023-04-24 09:12:19.344258', '2023-04-24 09:12:19.410258', '2023-04-24 09:12:19.474258', '2023-04-24 09:12:19.610259', '2023-04-24 09:12:19.743375', '2023-04-24 09:12:19.777375', '2023-04-24 09:12:19.912375', '2023-04-24 09:12:20.035371']	26-50	1	0	0	1	32.93	16.79	23.5	44.94	182.25	32.93	16.79	23.5	629.11	4.1	25430.74	472.3	7.87	182.25	1645.24	1117.55	658.19	758.88	-0.5
Charles	Edgar	10	blank	Olfactometer11	1.17039609	8	820	0	33	0	Walk	['2023-04-24 09:12:31.876992', '2023-04-24 09:12:31.909992', '2023-04-24 09:12:32.013992', '2023-04-24 09:12:32.108209', '2023-04-24 09:12:32.254208', '2023-04-24 09:12:32.309209', '2023-04-24 09:12:32.474212', '2023-04-24 09:12:32.540485']	26-50	0	1	0	1	37.08	16.08	24.62	49.81	181	37.08	16.08	24.62	647.54	2.6	26078.28	484.9	8.08	181	1695.05	1154.63	674.27	783.5	0
Charles	Edgar	10	blank	All Clear	10	0	0	0	34	0	Walk	[]	26-50	1	0	0	0	35.8	18.65	18.25	46.33	178.45	35.8	18.65	18.25	926.66	10.3	27004.94	505.2	8.42	178.45	1741.38	1190.43	692.92	801.75	0
Charles	Edgar	10	blank	Olfactometer11	1.600789785	8	808	0	35	0	Walk	['2023-04-24 09:13:05.277022', '2023-04-24 09:13:05.345022', '2023-04-24 09:13:05.545019', '2023-04-24 09:13:05.545019', '2023-04-24 09:13:05.705018', '2023-04-24 09:13:05.837704', '2023-04-24 09:13:05.844703', '2023-04-24 09:13:06.010707']	26-50	0	1	0	1	47	21.23	20.77	58.31	180.23	47	21.23	20.77	758.02	3.1	27762.96	518.3	8.64	180.23	1799.69	1237.43	714.15	822.52	0
Charles	Edgar	10	blank	All Clear	10	0	0	0	36	0	Walk	[]	26-50	1	0	0	0	31.13	15.88	26.58	47.18	180.83	31.13	15.88	26.58	1132.3	10.7	28895.26	539	8.98	180.83	1846.87	1268.56	730.03	849.1	0
Charles	Edgar	10	Olfactometer11	Olfactometer11	1.850061893	8	812	1e-06	37	1e-06	Walk	['2023-04-24 09:13:42.163332', '2023-04-24 09:13:42.184328', '2023-04-24 09:13:42.344334', '2023-04-24 09:13:42.379337', '2023-04-24 09:13:42.553331', '2023-04-24 09:13:42.647329', '2023-04-24 09:13:42.683327', '2023-04-24 09:13:42.808382']	26-50	1	0	0	1	26.54	21.77	22.31	44.87	181.15	26.54	21.77	22.31	583.36	2.9	29478.62	551.9	9.2	181.15	1891.74	1295.1	751.8	871.41	1
Charles	Edgar	10	Olfactometer11	Olfactometer11	1.726128578	8	814	3e-06	38	3e-06	Walk	['2023-04-24 09:13:55.175252', '2023-04-24 09:13:55.207251', '2023-04-24 09:13:55.362253', '2023-04-24 09:13:55.492251', '2023-04-24 09:13:55.611913', '2023-04-24 09:13:55.663912', '2023-04-24 09:13:55.791912', '2023-04-24 09:13:55.888908']	26-50	1	0	0	1	30.92	23.54	21.85	50.72	181.38	30.92	23.54	21.85	659.37	3	30137.99	564.9	9.41	181.38	1942.46	1326.02	775.34	893.26	1.5
Charles	Edgar	10	Olfactometer11	Olfactometer11	1.382368326	8	817	1e-05	39	1e-05	Walk	['2023-04-24 09:14:07.972205', '2023-04-24 09:14:08.087205', '2023-04-24 09:14:08.187205', '2023-04-24 09:14:08.210205', '2023-04-24 09:14:08.375485', '2023-04-24 09:14:08.519486', '2023-04-24 09:14:08.647485', '2023-04-24 09:14:08.648498']	26-50	1	0	0	1	30	26.46	19.08	47.69	179.08	30	26.46	19.08	619.97	2.7	30757.96	577.6	9.63	179.08	1990.15	1356.02	801.8	912.34	2
Charles	Edgar	10	blank	All Clear	1.310885668	2	180	0	40	0	Walk	['2023-04-24 09:14:20.630838', '2023-04-24 09:14:20.723894']	26-50	1	0	0	0	38.05	21.68	23.18	51.76	177.09	38.05	21.68	23.18	1138.82	11.9	31896.78	599.5	9.99	177.09	2041.91	1394.07	823.48	935.52	0
Charles	Edgar	10	blank	All Clear	10	0	0	0	41	0	Walk	[]	26-50	1	0	0	0	31.29	21.13	28.71	51.7	180.5	31.29	21.13	28.71	1240.74	10.4	33137.52	619.9	10.33	180.5	2093.61	1425.36	844.61	964.23	0
Charles	Edgar	10	Olfactometer11	Olfactometer11	2.491835594	8	819	1e-06	42	1e-06	Walk	['2023-04-24 09:15:07.527737', '2023-04-24 09:15:07.531740', '2023-04-24 09:15:07.620740', '2023-04-24 09:15:07.751736', '2023-04-24 09:15:07.812736', '2023-04-24 09:15:08.020740', '2023-04-24 09:15:08.060740', '2023-04-24 09:15:08.091740']	26-50	1	0	0	1	43	30.46	38.77	70.97	177	43	30.46	38.77	922.55	3.2	34060.07	633.1	10.55	177	2164.58	1468.36	875.07	1003	1
Charles	Edgar	10	Olfactometer11	Olfactometer11	6.557631493	8	814	1e-05	43	1e-05	Walk	['2023-04-24 09:15:25.155482', '2023-04-24 09:15:25.250313', '2023-04-24 09:15:25.347261', '2023-04-24 09:15:25.427256', '2023-04-24 09:15:25.555255', '2023-04-24 09:15:25.660340', '2023-04-24 09:15:25.687342', '2023-04-24 09:15:25.897589']	26-50	1	0	0	1	28.39	31.72	28.33	55.42	170.06	28.39	31.72	28.33	997.49	7.9	35057.56	651	10.85	170.06	2220	1496.75	906.79	1031.33	2
Charles	Edgar	10	Olfactometer11	Olfactometer11	1.958695412	8	810	3e-06	44	3e-06	Walk	['2023-04-24 09:15:38.282984', '2023-04-24 09:15:38.419982', '2023-04-24 09:15:38.451985', '2023-04-24 09:15:38.630981', '2023-04-24 09:15:38.755154', '2023-04-24 09:15:38.764169', '2023-04-24 09:15:38.949169', '2023-04-24 09:15:39.069170']	26-50	1	0	0	1	37.69	31.92	23.38	59.62	168.69	37.69	31.92	23.38	775.05	3.1	35832.61	664.1	11.07	168.69	2279.62	1534.44	938.71	1054.71	1.5
Charles	Edgar	10	Olfactometer11	Olfactometer11	1.486523151	8	815	3e-07	45	0	Walk	['2023-04-24 09:15:51.081085', '2023-04-24 09:15:51.129085', '2023-04-24 09:15:51.229085', '2023-04-24 09:15:51.352087', '2023-04-24 09:15:51.460091', '2023-04-24 09:15:51.461088', '2023-04-24 09:15:51.652715', '2023-04-24 09:15:51.758713']	26-50	1	0	0	1	32	29.31	27.77	56.53	176.77	32	29.31	27.77	734.9	2.8	36567.51	676.9	11.28	176.77	2336.15	1566.44	968.02	1082.48	-0.5
Charles	Edgar	10	blank	All Clear	10	0	0	0	46	0	Walk	[]	26-50	1	0	0	0	26.08	26.17	29.25	51.75	180.25	26.08	26.17	29.25	1242.07	10.4	37809.58	697.3	11.62	180.25	2387.9	1592.52	994.19	1111.73	0
Charles	Edgar	10	Olfactometer11	Olfactometer11	1.97838521	8	809	1e-05	47	1e-05	Walk	['2023-04-24 09:16:27.962681', '2023-04-24 09:16:27.994679', '2023-04-24 09:16:28.122680', '2023-04-24 09:16:28.283683', '2023-04-24 09:16:28.286683', '2023-04-24 09:16:28.411684', '2023-04-24 09:16:28.554679', '2023-04-24 09:16:28.686681']	26-50	1	0	0	1	25.31	21.38	29.77	46.94	177.92	25.31	21.38	29.77	610.24	2.8	38419.82	710.1	11.83	177.92	2434.84	1617.83	1015.57	1141.5	2
Charles	Edgar	10	blank	Olfactometer11	2.735295534	8	815	0	48	0	Walk	['2023-04-24 09:16:42.153940', '2023-04-24 09:16:42.163940', '2023-04-24 09:16:42.186940', '2023-04-24 09:16:42.318842', '2023-04-24 09:16:42.459838', '2023-04-24 09:16:42.554834', '2023-04-24 09:16:42.705833', '2023-04-24 09:16:42.744837']	26-50	0	1	0	1	30.64	17.79	28.86	50.07	172.64	30.64	17.79	28.86	700.98	3.8	39120.8	723.9	12.06	172.64	2484.91	1648.47	1033.36	1170.36	0
Charles	Edgar	10	blank	All Clear	10	0	0	0	49	0	Walk	[]	26-50	1	0	0	0	23.81	24.86	28.86	47.8	176.05	23.81	24.86	28.86	1003.89	10.5	40124.69	744.4	12.41	176.05	2532.71	1672.28	1058.22	1199.22	0
Charles	Edgar	10	blank	All Clear	10	0	0	0	50	0	Walk	[]	26-50	1	0	0	0	25.15	24.1	27.65	47.61	177.44	25.15	24.1	27.65	952.11	10.1	41076.8	764.5	12.74	177.44	2580.32	1697.43	1082.32	1226.87	0
Charles	Edgar	10	Olfactometer11	Olfactometer11	1.38885498	8	811	1e-06	51	1e-06	Walk	['2023-04-24 09:17:36.130751', '2023-04-24 09:17:36.319050', '2023-04-24 09:17:36.354050', '2023-04-24 09:17:36.499046', '2023-04-24 09:17:36.531048', '2023-04-24 09:17:36.630105', '2023-04-24 09:17:36.747045', '2023-04-24 09:17:36.891441']	51-75	1	0	0	1	34.5	26.5	32.44	57.57	176.5	34.5	26.5	32.44	921.17	3	41997.97	777.5	12.96	176.5	2637.89	1731.93	1108.82	1259.31	1
Charles	Edgar	10	blank	All Clear	10	0	0	0	52	0	Walk	[]	51-75	1	0	0	0	22.52	26.76	29.9	50.81	174.71	22.52	26.76	29.9	1067.07	10.7	43065.04	798.2	13.3	174.71	2688.7	1754.45	1135.58	1289.21	0
Charles	Edgar	10	Olfactometer11	Olfactometer11	1.332126617	8	817	3e-06	53	3e-06	Walk	['2023-04-24 09:18:12.517726', '2023-04-24 09:18:12.651726', '2023-04-24 09:18:12.754729', '2023-04-24 09:18:12.848727', '2023-04-24 09:18:12.979264', '2023-04-24 09:18:13.046475', '2023-04-24 09:18:13.140475', '2023-04-24 09:18:13.196475']	51-75	1	0	0	1	38	29.33	30.25	59.62	176.58	38	29.33	30.25	715.42	2.3	43780.46	810.5	13.51	176.58	2748.32	1792.45	1164.91	1319.46	1.5
Charles	Edgar	10	Olfactometer11	Olfactometer11	1.697258472	8	813	3e-07	54	0	Walk	['2023-04-24 09:18:25.508230', '2023-04-24 09:18:25.584230', '2023-04-24 09:18:25.746230', '2023-04-24 09:18:25.846039', '2023-04-24 09:18:25.850033', '2023-04-24 09:18:26.051723', '2023-04-24 09:18:26.183822', '2023-04-24 09:18:26.184808']	51-75	1	0	0	1	42.92	33.15	27.77	62.74	178.62	42.92	33.15	27.77	815.63	3.3	44596.09	823.8	13.73	178.62	2811.06	1835.37	1198.06	1347.23	-0.5
Charles	Edgar	10	blank	Olfactometer11	1.39970088	8	733	0	55	0	Walk	['2023-04-24 09:18:38.244834', '2023-04-24 09:18:38.276835', '2023-04-24 09:18:38.344836', '2023-04-24 09:18:38.520834', '2023-04-24 09:18:38.641831', '2023-04-24 09:18:38.672834', '2023-04-24 09:18:38.847318', '2023-04-24 09:18:38.859374']	51-75	0	1	0	1	26.15	27.62	33.15	55.87	181.38	26.15	27.62	33.15	726.37	2.9	45322.46	836.7	13.94	181.38	2866.93	1861.52	1225.68	1380.38	0
Charles	Edgar	10	blank	All Clear	10	0	0	0	56	0	Walk	[]	51-75	1	0	0	0	22.54	24.13	28.75	48.99	162.46	22.54	24.13	28.75	1175.77	10.7	46498.23	857.4	14.29	162.46	2915.92	1884.06	1249.81	1409.13	0
Charles	Edgar	10	Olfactometer11	Olfactometer11	4.185972214	8	811	3e-07	57	0	Walk	['2023-04-24 09:19:17.458762', '2023-04-24 09:19:17.490766', '2023-04-24 09:19:17.553762', '2023-04-24 09:19:17.682887', '2023-04-24 09:19:17.745827', '2023-04-24 09:19:17.899822', '2023-04-24 09:19:18.016823', '2023-04-24 09:19:18.024822']	51-75	1	0	0	1	29.67	18.13	31.27	49.42	172.2	29.67	18.13	31.27	741.33	5.1	47239.56	872.5	14.54	172.2	2965.34	1913.73	1267.94	1440.4	-0.5
Charles	Edgar	10	blank	All Clear	10	0	0	0	58	0	Walk	[]	51-75	1	0	0	0	28.1	23.14	29.24	51.28	177.72	28.1	23.14	29.24	1076.82	10.6	48316.38	893.1	14.88	177.72	3016.62	1941.83	1291.08	1469.64	0
Charles	Edgar	10	Olfactometer11	Olfactometer11	1.747382402	8	812	1e-06	59	1e-06	Walk	['2023-04-24 09:19:50.755093', '2023-04-24 09:19:50.814094', '2023-04-24 09:19:50.882094', '2023-04-24 09:19:51.089093', '2023-04-24 09:19:51.151093', '2023-04-24 09:19:51.250098', '2023-04-24 09:19:51.316293', '2023-04-24 09:19:51.493378']	51-75	1	0	0	1	31.08	16.92	31.23	50.75	179	31.08	16.92	31.23	659.74	2.6	48976.12	905.7	15.09	179	3067.37	1972.91	1308	1500.87	1
Charles	Edgar	10	blank	All Clear	10	0	0	0	60	0	Walk	[]	51-75	1	0	0	0	25.95	17.35	30	45.96	177.15	25.95	17.35	30	919.28	10.1	49895.4	925.8	15.43	177.15	3113.33	1998.86	1325.35	1530.87	0
Charles	Edgar	10	Olfactometer11	All Clear	10	0	0	3e-06	61	3e-06	Walk	[]	51-75	0	0	1	0	22.88	25.54	26.21	47.18	181.92	22.88	25.54	26.21	1132.36	10.5	51027.76	946.3	15.77	181.92	3160.51	2021.74	1350.89	1557.08	1.5
Charles	Edgar	10	Olfactometer11	Olfactometer11	1.489493847	8	810	1e-05	62	1e-05	Walk	['2023-04-24 09:20:47.635604', '2023-04-24 09:20:47.705671', '2023-04-24 09:20:47.878686', '2023-04-24 09:20:47.946787', '2023-04-24 09:20:48.056783', '2023-04-24 09:20:48.198784', '2023-04-24 09:20:48.309786', '2023-04-24 09:20:48.342789']	51-75	1	0	0	1	26.54	22.85	33.77	52.87	193	26.54	22.85	33.77	687.27	2.5	51715.03	958.8	15.98	193	3213.38	2048.28	1373.74	1590.85	2
Charles	Edgar	10	blank	All Clear	10	0	0	0	63	0	Walk	[]	51-75	1	0	0	0	21.9	23.95	28.65	47.41	180.8	21.9	23.95	28.65	948.17	10.1	52663.2	978.9	16.31	180.8	3260.79	2070.18	1397.69	1619.5	0
Charles	Edgar	10	Olfactometer11	Olfactometer11	1.268591881	8	814	1e-06	64	1e-06	Walk	['2023-04-24 09:21:20.938392', '2023-04-24 09:21:20.962938', '2023-04-24 09:21:21.079057', '2023-04-24 09:21:21.254053', '2023-04-24 09:21:21.287104', '2023-04-24 09:21:21.385686', '2023-04-24 09:21:21.544129', '2023-04-24 09:21:21.688708']	51-75	1	0	0	1	27.54	26.31	28.54	51.71	180.15	27.54	26.31	28.54	672.28	2.7	53335.48	991.6	16.53	180.15	3312.5	2097.72	1424	1648.04	1
Charles	Edgar	10	blank	All Clear	1.373961687	3	240	0	65	0	Walk	['2023-04-24 09:21:33.686140', '2023-04-24 09:21:33.719141', '2023-04-24 09:21:33.751141']	51-75	1	0	0	0	23.27	19.77	31.55	47.48	170.32	23.27	19.77	31.55	1044.54	11.8	54380.02	1013.4	16.89	170.32	3359.98	2120.99	1443.77	1679.59	0
Charles	Edgar	10	blank	All Clear	10	0	0	0	66	0	Walk	[]	51-75	1	0	0	0	25.17	24.88	33.17	52.73	188.42	25.17	24.88	33.17	1265.57	10.5	55645.59	1033.9	17.23	188.42	3412.71	2146.16	1468.65	1712.76	0
Charles	Edgar	10	blank	All Clear	10	0	0	0	67	0	Walk	[]	51-75	1	0	0	0	22.7	15.8	29.95	43.02	175.5	22.7	15.8	29.95	860.38	10.4	56505.97	1054.3	17.57	175.5	3455.73	2168.86	1484.45	1742.71	0
Charles	Edgar	10	blank	All Clear	10	0	0	0	68	0	Walk	[]	51-75	1	0	0	0	24.38	25	28.48	49.14	168.52	24.38	25	28.48	1031.9	11	57537.87	1075.3	17.92	168.52	3504.87	2193.24	1509.45	1771.19	0
Charles	Edgar	10	Olfactometer11	Olfactometer11	1.765651226	8	819	1e-05	69	1e-05	Walk	['2023-04-24 09:23:01.169525', '2023-04-24 09:23:01.270583', '2023-04-24 09:23:01.462583', '2023-04-24 09:23:01.493583', '2023-04-24 09:23:01.622583', '2023-04-24 09:23:01.723682', '2023-04-24 09:23:01.848411', '2023-04-24 09:23:01.873552']	51-75	1	0	0	1	27.08	15.85	30.38	45.77	161.38	27.08	15.85	30.38	595.07	2.9	58132.94	1088.2	18.14	161.38	3550.64	2220.32	1525.3	1801.57	2
Charles	Edgar	10	Olfactometer11	All Clear	10	0	0	3e-06	70	3e-06	Walk	[]	51-75	0	0	1	0	29.38	19.62	27.24	48.03	170.57	29.38	19.62	27.24	1008.54	10.6	59141.48	1108.8	18.48	170.57	3598.67	2249.7	1544.92	1828.81	1.5
Charles	Edgar	10	Olfactometer11	Olfactometer11	8.372944117	8	813	3e-07	71	0	Walk	['2023-04-24 09:23:41.535459', '2023-04-24 09:23:41.562459', '2023-04-24 09:23:41.656458', '2023-04-24 09:23:41.813079', '2023-04-24 09:23:41.877080', '2023-04-24 09:23:42.001250', '2023-04-24 09:23:42.125246', '2023-04-24 09:23:42.157249']	51-75	1	0	0	1	25.83	17.61	24.91	43.85	183.26	25.83	17.61	24.91	1008.45	9.3	60149.93	1128.1	18.8	183.26	3642.52	2275.53	1562.53	1853.72	-0.5
Charles	Edgar	10	Olfactometer11	Olfactometer11	1.399222374	8	818	1e-05	72	1e-05	Walk	['2023-04-24 09:23:57.355457', '2023-04-24 09:23:57.485539', '2023-04-24 09:23:57.660665', '2023-04-24 09:23:57.669652', '2023-04-24 09:23:57.688613', '2023-04-24 09:23:57.898675', '2023-04-24 09:23:57.925720', '2023-04-24 09:23:58.085883']	51-75	1	0	0	1	29.08	24.33	25.17	47.85	157.08	29.08	24.33	25.17	574.15	2.2	60724.08	1140.3	19	157.08	3690.37	2304.61	1586.86	1878.89	2
Charles	Edgar	10	blank	All Clear	10	0	0	0	73	0	Walk	[]	51-75	1	0	0	0	19.86	15.86	26.33	38.94	141.67	19.86	15.86	26.33	817.78	10.9	61541.86	1161.2	19.35	141.67	3729.31	2324.47	1602.72	1905.22	0
Charles	Edgar	10	blank	All Clear	10	0	0	0	74	0	Walk	[]	51-75	1	0	0	0	25.19	26.81	27.29	50.65	125.7	25.19	26.81	27.29	1063.64	10.6	62605.5	1181.8	19.7	125.7	3779.96	2349.66	1629.53	1932.51	0
Charles	Edgar	10	blank	All Clear	10	0	0	0	75	0	Walk	[]	51-75	1	0	0	0	23.65	24.2	28.15	48.51	107.5	23.65	24.2	28.15	970.12	10.2	63575.62	1202	20.03	107.5	3828.47	2373.31	1653.73	1960.66	0
Charles	Edgar	10	Olfactometer11	Olfactometer11	0.986987829	8	815	3e-06	76	3e-06	Walk	['2023-04-24 09:25:11.675494', '2023-04-24 09:25:11.856212', '2023-04-24 09:25:11.862198', '2023-04-24 09:25:11.946199', '2023-04-24 09:25:12.144511', '2023-04-24 09:25:12.154512', '2023-04-24 09:25:12.310510', '2023-04-24 09:25:12.439235']	76-100	1	0	0	1	23.13	20.56	29.69	45.07	93.75	23.13	20.56	29.69	721.07	2.5	64296.69	1214.5	20.24	93.75	3873.54	2396.44	1674.29	1990.35	1.5
Charles	Edgar	10	blank	All Clear	1.510864973	4	335	0	77	0	Walk	['2023-04-24 09:25:27.701098', '2023-04-24 09:25:27.875503', '2023-04-24 09:25:27.940503', '2023-04-24 09:25:27.971502']	76-100	1	0	0	0	20.45	18.91	31	44.41	120.64	20.45	18.91	31	976.99	12.1	65273.68	1236.6	20.61	120.64	3917.95	2416.89	1693.2	2021.35	0
Charles	Edgar	10	Olfactometer11	Olfactometer11	6.058516979	8	809	3e-07	78	0	Walk	['2023-04-24 09:25:54.717213', '2023-04-24 09:25:54.741165', '2023-04-24 09:25:54.844469', '2023-04-24 09:25:54.940604', '2023-04-24 09:25:55.100601', '2023-04-24 09:25:55.109601', '2023-04-24 09:25:55.254694', '2023-04-24 09:25:55.404604']	76-100	1	0	0	1	28.83	15.28	30	47.91	177.33	28.83	15.28	30	862.4	7.5	66136.08	1254.1	20.9	177.33	3965.86	2445.72	1708.48	2051.35	-0.5
Charles	Edgar	10	Olfactometer11	Olfactometer11	7.668652296	8	815	1e-06	79	1e-06	Walk	['2023-04-24 09:26:13.641592', '2023-04-24 09:26:13.673653', '2023-04-24 09:26:13.736650', '2023-04-24 09:26:13.894650', '2023-04-24 09:26:13.900651', '2023-04-24 09:26:14.032653', '2023-04-24 09:26:14.212745', '2023-04-24 09:26:14.277786']	76-100	1	0	0	1	20.21	14.84	30.26	40.4	177.84	20.21	14.84	30.26	767.68	8.4	66903.76	1272.5	21.21	177.84	4006.26	2465.93	1723.32	2081.61	1
Charles	Edgar	10	blank	All Clear	10	0	0	0	80	0	Walk	[]	76-100	1	0	0	0	21.9	23.35	37.05	52.35	168.6	21.9	23.35	37.05	1047.05	10.1	67950.81	1292.6	21.54	168.6	4058.61	2487.83	1746.67	2118.66	0
Charles	Edgar	10	Olfactometer11	Olfactometer11	2.620792627	8	814	1e-05	81	1e-05	Walk	['2023-04-24 09:26:48.170591', '2023-04-24 09:26:48.202590', '2023-04-24 09:26:48.234591', '2023-04-24 09:26:48.330067', '2023-04-24 09:26:48.505120', '2023-04-24 09:26:48.537120', '2023-04-24 09:26:48.694189', '2023-04-24 09:26:48.708188']	76-100	1	0	0	1	28.24	23.41	27.12	48.11	104.53	28.24	23.41	27.12	817.83	3.8	68768.64	1306.4	21.77	104.53	4106.72	2516.07	1770.08	2145.78	2
Charles	Edgar	10	blank	All Clear	1.478520632	1	72	0	82	0	Walk	['2023-04-24 09:27:03.967756']	76-100	1	0	0	0	19.09	15.68	28.82	41.17	124.1	19.09	15.68	28.82	905.84	12	69674.48	1328.4	22.14	124.1	4147.89	2535.16	1785.76	2174.6	0
Charles	Edgar	10	blank	Olfactometer11	1.804586411	8	809	0	83	0	Walk	['2023-04-24 09:27:26.528338', '2023-04-24 09:27:26.533341', '2023-04-24 09:27:26.712341', '2023-04-24 09:27:26.831344', '2023-04-24 09:27:26.832342', '2023-04-24 09:27:27.023341', '2023-04-24 09:27:27.168775', '2023-04-24 09:27:27.230686']	76-100	0	1	0	1	22.69	13.85	31.23	43.59	108.25	22.69	13.85	31.23	566.67	3.3	70241.15	1341.7	22.36	108.25	4191.48	2557.85	1799.61	2205.83	0
Charles	Edgar	10	blank	All Clear	10	0	0	0	84	0	Walk	[]	76-100	1	0	0	0	15.67	18.43	35.57	46.11	105.71	15.67	18.43	35.57	968.36	10.9	71209.51	1362.6	22.71	105.71	4237.59	2573.52	1818.04	2241.4	0
Charles	Edgar	10	blank	All Clear	10	0	0	0	85	0	Walk	[]	76-100	1	0	0	0	20.9	20.05	26.9	43.17	88.33	20.9	20.05	26.9	906.58	10.5	72116.09	1383.1	23.05	88.33	4280.76	2594.42	1838.09	2268.3	0
Charles	Edgar	10	Olfactometer11	Olfactometer11	1.1674366	8	814	1e-06	86	1e-06	Walk	['2023-04-24 09:28:20.224374', '2023-04-24 09:28:20.322391', '2023-04-24 09:28:20.404347', '2023-04-24 09:28:20.494522', '2023-04-24 09:28:20.627601', '2023-04-24 09:28:20.722605', '2023-04-24 09:28:20.862728', '2023-04-24 09:28:20.883728']	76-100	1	0	0	1	25.93	24.73	30	49.9	93.07	25.93	24.73	30	748.51	1.9	72864.6	1395	23.25	93.07	4330.66	2620.35	1862.82	2298.3	1
Charles	Edgar	10	Olfactometer11	Olfactometer11	1.300479174	8	812	3e-06	87	3e-06	Walk	['2023-04-24 09:28:35.892930', '2023-04-24 09:28:35.996989', '2023-04-24 09:28:36.152177', '2023-04-24 09:28:36.185202', '2023-04-24 09:28:36.276422', '2023-04-24 09:28:36.417422', '2023-04-24 09:28:36.561697', '2023-04-24 09:28:36.593697']	76-100	1	0	0	1	27.31	29.92	34.08	56.38	97.62	27.31	29.92	34.08	732.98	2.7	73597.58	1407.7	23.46	97.62	4387.04	2647.66	1892.74	2332.38	1.5
Charles	Edgar	10	Olfactometer11	Olfactometer11	3.673869848	8	734	3e-07	88	0	Walk	['2023-04-24 09:28:50.836465', '2023-04-24 09:28:50.963457', '2023-04-24 09:28:51.058535', '2023-04-24 09:28:51.090539', '2023-04-24 09:28:51.249539', '2023-04-24 09:28:51.394590', '2023-04-24 09:28:51.458590', '2023-04-24 09:28:51.522405']	76-100	1	0	0	1	22.2	14.2	28.13	42.08	105	22.2	14.2	28.13	631.22	4.6	74228.8	1422.3	23.7	105	4429.12	2669.86	1906.94	2360.51	-0.5
Charles	Edgar	10	blank	All Clear	10	0	0	0	89	0	Walk	[]	76-100	1	0	0	0	16.95	18.8	29.65	42.14	151.05	16.95	18.8	29.65	842.8	10.2	75071.6	1442.5	24.04	151.05	4471.26	2686.81	1925.74	2390.16	0
Charles	Edgar	10	Olfactometer11	Olfactometer11	1.586424112	8	811	3e-07	90	0	Walk	['2023-04-24 09:29:24.424187', '2023-04-24 09:29:24.555186', '2023-04-24 09:29:24.682234', '2023-04-24 09:29:24.710185', '2023-04-24 09:29:24.830202', '2023-04-24 09:29:24.999947', '2023-04-24 09:29:25.031949', '2023-04-24 09:29:25.154994']	76-100	1	0	0	1	18.54	19.54	28.46	42.43	140.46	18.54	19.54	28.46	551.55	3.2	75623.15	1455.7	24.26	140.46	4513.69	2705.35	1945.28	2418.62	-0.5
Charles	Edgar	10	Olfactometer11	Olfactometer11	1.201056957	8	814	1e-06	91	1e-06	Walk	['2023-04-24 09:29:36.937907', '2023-04-24 09:29:37.001874', '2023-04-24 09:29:37.177871', '2023-04-24 09:29:37.189870', '2023-04-24 09:29:37.366457', '2023-04-24 09:29:37.429354', '2023-04-24 09:29:37.525388', '2023-04-24 09:29:37.630354']	76-100	1	0	0	1	18.63	19.44	30.88	43.76	133.44	18.63	19.44	30.88	700.16	2.6	76323.31	1468.3	24.47	133.44	4557.45	2723.98	1964.72	2449.5	1
Charles	Edgar	10	blank	All Clear	10	0	0	0	92	0	Walk	[]	76-100	1	0	0	0	23.45	18.7	29.2	43.71	111.8	23.45	18.7	29.2	874.13	10.5	77197.44	1488.8	24.81	111.8	4601.16	2747.43	1983.42	2478.7	0
Charles	Edgar	10	blank	All Clear	10	0	0	0	93	0	Walk	[]	76-100	1	0	0	0	19.64	17.01	13.59	33.06	63.48	19.64	17.01	13.59	29028.61	10.9	106226.05	1509.7	25.16	63.48	4634.22	2767.07	2000.43	2492.29	0
Charles	Edgar	10	Olfactometer11	Olfactometer11	2.024986982	8	811	3e-06	94	3e-06	Walk	['2023-04-24 09:30:34.476469', '2023-04-24 09:30:34.506465', '2023-04-24 09:30:34.682574', '2023-04-24 09:30:34.714090', '2023-04-24 09:30:34.859104', '2023-04-24 09:30:34.955807', '2023-04-24 09:30:34.986804', '2023-04-24 09:30:35.141529']	76-100	1	0	0	1	21.23	18.69	32.08	46.11	130.77	21.23	18.69	32.08	599.45	3.2	106825.5	1522.9	25.38	130.77	4680.33	2788.3	2019.12	2524.37	1.5
Charles	Edgar	10	blank	All Clear	10	0	0	0	95	0	Walk	[]	76-100	1	0	0	0	23.24	19.29	27.62	43.8	159.24	23.24	19.29	27.62	919.84	10.9	107745.34	1543.8	25.73	159.24	4724.13	2811.54	2038.41	2551.99	0
Charles	Edgar	10	Olfactometer11	Olfactometer11	3.355470896	8	811	1e-05	96	1e-05	Walk	['2023-04-24 09:31:09.877156', '2023-04-24 09:31:09.888208', '2023-04-24 09:31:10.084329', '2023-04-24 09:31:10.118330', '2023-04-24 09:31:10.253405', '2023-04-24 09:31:10.417389', '2023-04-24 09:31:10.453392', '2023-04-24 09:31:10.580437']	76-100	1	0	0	1	27.61	22.67	31.5	50.92	150	27.61	22.67	31.5	916.55	4.7	108661.89	1558.5	25.97	150	4775.05	2839.15	2061.08	2583.49	2
Charles	Edgar	10	Olfactometer11	Olfactometer11	1.535697699	8	816	1e-06	97	1e-06	Walk	['2023-04-24 09:31:25.813583', '2023-04-24 09:31:25.850638', '2023-04-24 09:31:25.939586', '2023-04-24 09:31:26.121587', '2023-04-24 09:31:26.133587', '2023-04-24 09:31:26.276742', '2023-04-24 09:31:26.371688', '2023-04-24 09:31:26.522687']	76-100	1	0	0	1	18.77	13.23	29.62	39.09	143.77	18.77	13.23	29.62	508.17	2.6	109170.06	1571.1	26.18	143.77	4814.14	2857.92	2074.31	2613.11	1
Charles	Edgar	10	blank	All Clear	10	0	0	0	98	0	Walk	[]	76-100	1	0	0	0	18.1	19.05	28.85	41.84	131.5	18.1	19.05	28.85	836.87	10.3	110006.93	1591.4	26.52	131.5	4855.98	2876.02	2093.36	2641.96	0
Charles	Edgar	10	Olfactometer11	Olfactometer11	1.978114367	8	817	1e-05	99	1e-05	Walk	['2023-04-24 09:31:59.731568', '2023-04-24 09:31:59.753556', '2023-04-24 09:31:59.851552', '2023-04-24 09:32:00.057556', '2023-04-24 09:32:00.091134', '2023-04-24 09:32:00.276133', '2023-04-24 09:32:00.352179', '2023-04-24 09:32:00.380132']	76-100	1	0	0	1	19.77	14.23	32.15	43.74	126.69	19.77	14.23	32.15	568.61	3.4	110575.54	1604.8	26.75	126.69	4899.72	2895.79	2107.59	2674.11	2
Charles	Edgar	10	blank	All Clear	2.4925282	2	118	0	100	0	Walk	['2023-04-24 09:32:13.414552', '2023-04-24 09:32:13.446552']	76-100	1	0	0	0	21.43	21.93	32.86	47.32	127.79	21.43	21.93	32.86	662.53	13.5	111238.07	1628.3	27.14	127.79	4947.04	2917.22	2129.52	2706.97	0
Charles	Edgar	11	Olfactometer11	Olfactometer11	1.539863825	8	817	1e-06	1	1e-06	Trot	['2023-04-24 12:08:17.301924', '2023-04-24 12:08:17.436106', '2023-04-24 12:08:17.565104', '2023-04-24 12:08:17.703152', '2023-04-24 12:08:17.736155', '2023-04-24 12:08:17.837155', '2023-04-24 12:08:17.964812', '2023-04-24 12:08:17.996812']	0-25	1	0	0	1	33.15	37.31	29.62	60.52	116	33.15	37.31	29.62	786.81	3.1	786.81	13.1	0.22	116	60.52	33.15	37.31	29.62	1
Charles	Edgar	11	Olfactometer11	Olfactometer11	1.662453651	8	812	3e-07	2	0	Trot	['2023-04-24 12:08:30.300338', '2023-04-24 12:08:30.415341', '2023-04-24 12:08:30.429339', '2023-04-24 12:08:30.588060', '2023-04-24 12:08:30.700382', '2023-04-24 12:08:30.765958', '2023-04-24 12:08:30.907974', '2023-04-24 12:08:31.034954']	0-25	1	0	0	1	31.38	39.46	27.92	59.03	119.38	31.38	39.46	27.92	767.33	3.1	1554.14	26.2	0.44	119.38	119.55	64.53	76.77	57.54	-0.5
Charles	Edgar	11	blank	Olfactometer11	1.457620859	8	812	0	3	0	Trot	['2023-04-24 12:08:43.058890', '2023-04-24 12:08:43.220965', '2023-04-24 12:08:43.254967', '2023-04-24 12:08:43.349969', '2023-04-24 12:08:43.522486', '2023-04-24 12:08:43.586481', '2023-04-24 12:08:43.716483', '2023-04-24 12:08:43.747486']	0-25	0	1	0	1	31.38	37.62	25	56.03	119.92	31.38	37.62	25	728.43	2.9	2282.57	39.1	0.65	119.92	175.58	95.91	114.39	82.54	0
Charles	Edgar	11	Olfactometer11	Olfactometer11	1.714580297	8	692	3e-06	4	3e-06	Trot	['2023-04-24 12:08:56.114567', '2023-04-24 12:08:56.172562', '2023-04-24 12:08:56.349563', '2023-04-24 12:08:56.444558', '2023-04-24 12:08:56.544660', '2023-04-24 12:08:56.575654', '2023-04-24 12:08:56.665657', '2023-04-24 12:08:56.699662']	0-25	1	0	0	1	32	40.85	18.54	56.6	116.23	32	40.85	18.54	735.81	2.8	3018.38	51.9	0.86	116.23	232.18	127.91	155.24	101.08	1.5
Charles	Edgar	11	blank	Olfactometer11	1.832732201	8	724	0	5	0	Trot	['2023-04-24 12:09:09.095355', '2023-04-24 12:09:09.157358', '2023-04-24 12:09:09.302359', '2023-04-24 12:09:09.431362', '2023-04-24 12:09:09.531459', '2023-04-24 12:09:09.567500', '2023-04-24 12:09:09.695451', '2023-04-24 12:09:09.742452']	0-25	0	1	0	1	40.69	41.92	16.38	62.54	108.77	40.69	41.92	16.38	813.02	2.8	3831.4	64.7	1.08	108.77	294.72	168.6	197.16	117.46	0
Charles	Edgar	11	blank	All Clear	10	0	0	0	6	0	Trot	[]	0-25	1	0	0	0	40.25	40.46	26.5	65.54	113.5	40.25	40.46	26.5	1572.97	10.5	5404.37	85.2	1.42	113.5	360.26	208.85	237.62	143.96	0
Charles	Edgar	11	Olfactometer11	Olfactometer11	1.836593628	8	797	1e-05	7	1e-05	Trot	['2023-04-24 12:09:45.934638', '2023-04-24 12:09:45.961637', '2023-04-24 12:09:46.022637', '2023-04-24 12:09:46.162834', '2023-04-24 12:09:46.233838', '2023-04-24 12:09:46.389927', '2023-04-24 12:09:46.519693', '2023-04-24 12:09:46.551703']	0-25	1	0	0	1	24.62	38.54	29.31	57.53	122.91	24.62	38.54	29.31	747.87	2.7	6152.24	97.9	1.63	122.91	417.79	233.47	276.16	173.27	2
Charles	Edgar	11	blank	Olfactometer11	1.573960304	8	719	0	8	0	Trot	['2023-04-24 12:09:58.765011', '2023-04-24 12:09:58.794017', '2023-04-24 12:09:58.949447', '2023-04-24 12:09:59.102520', '2023-04-24 12:09:59.102520', '2023-04-24 12:09:59.227579', '2023-04-24 12:10:02.695334', '2023-04-24 12:10:02.757341']	0-25	0	1	0	1	34.63	35.25	19.81	55.66	118	34.63	35.25	19.81	890.6	5.9	7042.84	113.8	1.9	118	473.45	268.1	311.41	193.08	0
Charles	Edgar	11	blank	All Clear	10	0	0	0	9	0	Trot	[]	0-25	1	0	0	0	30.55	41.45	18.7	55.9	119.1	30.55	41.45	18.7	1118.05	10.3	8160.89	134.1	2.23	119.1	529.35	298.65	352.86	211.78	0
Charles	Edgar	11	Olfactometer11	Olfactometer11	2.272210836	8	815	1e-06	10	1e-06	Trot	['2023-04-24 12:10:36.119064', '2023-04-24 12:10:36.149615', '2023-04-24 12:10:36.197615', '2023-04-24 12:10:36.358611', '2023-04-24 12:10:36.475613', '2023-04-24 12:10:36.480611', '2023-04-24 12:10:36.631229', '2023-04-24 12:10:36.729363']	0-25	1	0	0	1	32.71	29.71	20.5	50.43	119.29	32.71	29.71	20.5	706.03	3.8	8866.92	147.9	2.46	119.29	579.78	331.36	382.57	232.28	1
Charles	Edgar	11	blank	All Clear	10	0	0	0	11	0	Trot	[]	0-25	1	0	0	0	32.54	32.33	20.29	52.65	123.25	32.54	32.33	20.29	1263.54	10.4	10130.46	168.3	2.8	123.25	632.43	363.9	414.9	252.57	0
Charles	Edgar	11	Olfactometer11	Olfactometer11	2.097247124	8	760	3e-07	12	0	Trot	['2023-04-24 12:11:13.098765', '2023-04-24 12:11:13.201701', '2023-04-24 12:11:13.226700', '2023-04-24 12:11:13.375710', '2023-04-24 12:11:13.465700', '2023-04-24 12:11:13.625840', '2023-04-24 12:11:13.633791', '2023-04-24 12:11:13.733872']	0-25	1	0	0	1	33	37.77	25.69	58.65	120.92	33	37.77	25.69	762.47	2.8	10892.93	181.1	3.02	120.92	691.08	396.9	452.67	278.26	-0.5
Charles	Edgar	11	Olfactometer11	Olfactometer11	1.409685135	8	757	3e-06	13	3e-06	Trot	['2023-04-24 12:11:25.714403', '2023-04-24 12:11:25.780456', '2023-04-24 12:11:25.901398', '2023-04-24 12:11:26.043608', '2023-04-24 12:11:26.137754', '2023-04-24 12:11:26.201522', '2023-04-24 12:11:26.363651', '2023-04-24 12:11:26.394646']	0-25	1	0	0	1	30.62	32.23	17.38	49.08	119.31	30.62	32.23	17.38	638.04	2.5	11530.97	193.6	3.23	119.31	740.16	427.52	484.9	295.64	1.5
Charles	Edgar	11	blank	All Clear	10	0	0	0	14	0	Trot	[]	0-25	1	0	0	0	36.15	24.7	14.3	47.51	119.7	36.15	24.7	14.3	950.11	10	12481.08	213.6	3.56	119.7	787.67	463.67	509.6	309.94	0
Charles	Edgar	11	blank	All Clear	10	0	0	0	15	0	Trot	[]	0-25	1	0	0	0	33.33	22.33	15.52	45.03	119.71	33.33	22.33	15.52	945.68	10.6	13426.76	234.2	3.9	119.71	832.7	497	531.93	325.46	0
Charles	Edgar	11	blank	All Clear	10	0	0	0	16	0	Trot	[]	0-25	1	0	0	0	32.87	32.13	19.3	52.14	119.29	32.87	32.13	19.3	1199.13	10.4	14625.89	254.6	4.24	119.29	884.84	529.87	564.06	344.76	0
Charles	Edgar	11	Olfactometer11	Olfactometer11	1.709394455	8	812	1e-05	17	1e-05	Trot	['2023-04-24 12:12:43.596651', '2023-04-24 12:12:43.660724', '2023-04-24 12:12:43.797083', '2023-04-24 12:12:43.901083', '2023-04-24 12:12:43.905082', '2023-04-24 12:12:44.061736', '2023-04-24 12:12:44.161710', '2023-04-24 12:12:44.272693']	0-25	1	0	0	1	33.69	36.15	18.54	55.35	117.15	33.69	36.15	18.54	719.56	3.3	15345.45	267.9	4.46	117.15	940.19	563.56	600.21	363.3	2
Charles	Edgar	11	Olfactometer11	Olfactometer11	1.248072147	8	745	3e-06	18	3e-06	Trot	['2023-04-24 12:12:56.098757', '2023-04-24 12:12:56.240759', '2023-04-24 12:12:56.336756', '2023-04-24 12:12:56.368756', '2023-04-24 12:12:56.529820', '2023-04-24 12:12:56.636802', '2023-04-24 12:12:56.668870', '2023-04-24 12:12:59.292739']	0-25	1	0	0	1	34.27	39.47	24.67	59.19	119.47	34.27	39.47	24.67	887.92	5.3	16233.37	283.2	4.72	119.47	999.38	597.83	639.68	387.97	1.5
Charles	Edgar	11	Olfactometer11	Olfactometer11	1.394518137	8	810	3e-07	19	0	Trot	['2023-04-24 12:13:11.210810', '2023-04-24 12:13:11.230810', '2023-04-24 12:13:11.406812', '2023-04-24 12:13:11.500399', '2023-04-24 12:13:11.525398', '2023-04-24 12:13:11.684523', '2023-04-24 12:13:11.820593', '2023-04-24 12:13:11.821620']	0-25	1	0	0	1	30.31	33.46	23.08	53.02	118.15	30.31	33.46	23.08	689.23	2.9	16922.6	296.1	4.93	118.15	1052.4	628.14	673.14	411.05	-0.5
Charles	Edgar	11	blank	All Clear	10	0	0	0	20	0	Trot	[]	0-25	1	0	0	0	26.9	32.81	12.29	45.85	117.38	26.9	32.81	12.29	962.84	10.5	17885.44	316.6	5.28	117.38	1098.25	655.04	705.95	423.34	0
Charles	Edgar	11	blank	All Clear	1.249731779	4	358	0	21	0	Trot	['2023-04-24 12:13:44.357773', '2023-04-24 12:13:44.492777', '2023-04-24 12:13:44.525834', '2023-04-24 12:13:44.673772']	0-25	1	0	0	0	39.6	25.6	18.8	52.32	119.88	39.6	25.6	18.8	1307.97	11.8	19193.41	338.4	5.64	119.88	1150.57	694.64	731.55	442.14	0
Charles	Edgar	11	Olfactometer11	Olfactometer11	7.054002762	8	721	1e-06	22	1e-06	Trot	['2023-04-24 12:14:15.416147', '2023-04-24 12:14:15.446151', '2023-04-24 12:14:15.522151', '2023-04-24 12:14:15.650151', '2023-04-24 12:14:15.749214', '2023-04-24 12:14:15.778151', '2023-04-24 12:14:15.781151', '2023-04-24 12:14:17.957364']	0-25	1	0	0	1	33.05	28.1	20.85	50.27	120	33.05	28.1	20.85	1005.46	10	20198.87	358.4	5.97	120	1200.84	727.69	759.65	462.99	1
Charles	Edgar	11	Olfactometer11	Olfactometer11	1.339547157	8	810	1e-05	23	1e-05	Trot	['2023-04-24 12:14:29.960248', '2023-04-24 12:14:30.088248', '2023-04-24 12:14:30.204251', '2023-04-24 12:14:30.230247', '2023-04-24 12:14:30.426247', '2023-04-24 12:14:30.555300', '2023-04-24 12:14:30.580248', '2023-04-24 12:14:30.680248']	0-25	1	0	0	1	28.77	37.08	22	54.73	124.31	28.77	37.08	22	711.45	2.8	20910.32	371.2	6.19	124.31	1255.57	756.46	796.73	484.99	2
Charles	Edgar	11	Olfactometer11	Olfactometer11	1.533228397	8	810	1e-06	24	1e-06	Trot	['2023-04-24 12:14:42.818826', '2023-04-24 12:14:42.857809', '2023-04-24 12:14:42.920323', '2023-04-24 12:14:43.073326', '2023-04-24 12:14:43.186323', '2023-04-24 12:14:43.217323', '2023-04-24 12:14:43.377321', '2023-04-24 12:14:43.496980']	0-25	1	0	0	1	30.77	35	19.23	53.24	125.69	30.77	35	19.23	692.07	2.6	21602.39	383.8	6.4	125.69	1308.81	787.23	831.73	504.22	1
Charles	Edgar	11	Olfactometer11	Olfactometer11	1.619213104	8	812	3e-07	25	0	Trot	['2023-04-24 12:14:55.688470', '2023-04-24 12:14:55.784558', '2023-04-24 12:14:55.818557', '2023-04-24 12:14:55.992555', '2023-04-24 12:14:56.116556', '2023-04-24 12:14:56.180614', '2023-04-24 12:14:56.307559', '2023-04-24 12:14:56.354625']	0-25	1	0	0	1	35.75	38.33	22.08	58.5	119	35.75	38.33	22.08	701.94	2.5	22304.33	396.3	6.6	119	1367.31	822.98	870.06	526.3	-0.5
Charles	Edgar	11	blank	All Clear	10	0	0	0	26	0	Trot	[]	26-50	1	0	0	0	29.63	25.67	12.58	43.59	119.21	29.63	25.67	12.58	1046.2	10.9	23350.53	417.2	6.95	119.21	1410.9	852.61	895.73	538.88	0
Charles	Edgar	11	blank	All Clear	10	0	0	0	27	0	Trot	[]	26-50	1	0	0	0	29.05	23.9	20.1	45.08	120.2	29.05	23.9	20.1	901.65	10.4	24252.18	437.6	7.29	120.2	1455.98	881.66	919.63	558.98	0
Charles	Edgar	11	blank	All Clear	10	0	0	0	28	0	Trot	[]	26-50	1	0	0	0	29.62	26.19	17.76	44.73	120.29	29.62	26.19	17.76	939.4	11	25191.58	458.6	7.64	120.29	1500.71	911.28	945.82	576.74	0
Charles	Edgar	11	blank	All Clear	10	0	0	0	29	0	Trot	[]	26-50	1	0	0	0	32.71	33.33	19.1	53.25	122.33	32.71	33.33	19.1	1118.35	10.5	26309.93	479.1	7.98	122.33	1553.96	943.99	979.15	595.84	0
Charles	Edgar	11	Olfactometer11	Olfactometer11	1.502846718	8	752	3e-06	30	3e-06	Trot	['2023-04-24 12:16:33.584187', '2023-04-24 12:16:33.593944', '2023-04-24 12:16:33.746241', '2023-04-24 12:16:33.840284', '2023-04-24 12:16:33.995211', '2023-04-24 12:16:34.044203', '2023-04-24 12:16:34.090831', '2023-04-24 12:16:36.487043']	26-50	1	0	0	1	34.79	34.64	25.14	56.54	120	34.79	34.64	25.14	791.59	4.6	27101.52	493.7	8.23	120	1610.5	978.78	1013.79	620.98	1.5
Charles	Edgar	11	blank	All Clear	1.964243889	4	320	0	31	0	Trot	['2023-04-24 12:16:48.909769', '2023-04-24 12:16:49.050496', '2023-04-24 12:16:49.153834', '2023-04-24 12:16:49.178545']	26-50	1	0	0	0	34.62	29.54	16.04	50.24	121	34.62	29.54	16.04	1306.16	13.3	28407.68	517	8.62	121	1660.74	1013.4	1043.33	637.02	0
Charles	Edgar	11	blank	All Clear	10	0	0	0	32	0	Trot	[]	26-50	1	0	0	0	35.81	24.05	11.29	45.94	120.35	35.81	24.05	11.29	964.66	10.8	29372.34	537.8	8.96	120.35	1706.68	1049.21	1067.38	648.31	0
Charles	Edgar	11	blank	All Clear	10	0	0	0	33	0	Trot	[]	26-50	1	0	0	0	34.7	28.75	20.75	51.8	122	34.7	28.75	20.75	1035.95	10.4	30408.29	558.2	9.3	122	1758.48	1083.91	1096.13	669.06	0
Charles	Edgar	11	blank	All Clear	10	0	0	0	34	0	Trot	[]	26-50	1	0	0	0	36.43	31.62	19.71	54.52	122.86	36.43	31.62	19.71	1144.93	11	31553.22	579.2	9.65	122.86	1813	1120.34	1127.75	688.77	0
Charles	Edgar	11	Olfactometer11	Olfactometer11	1.626225948	8	813	1e-05	35	1e-05	Trot	['2023-04-24 12:18:16.162749', '2023-04-24 12:18:16.272529', '2023-04-24 12:18:16.406094', '2023-04-24 12:18:16.442060', '2023-04-24 12:18:16.550860', '2023-04-24 12:18:16.625639', '2023-04-24 12:18:16.746786', '2023-04-24 12:18:16.841574']	26-50	1	0	0	1	29.31	31.08	14.08	46.98	121.85	29.31	31.08	14.08	610.73	2.9	32163.95	592.1	9.87	121.85	1859.98	1149.65	1158.83	702.85	2
Charles	Edgar	11	Olfactometer11	Olfactometer11	1.872269392	8	809	3e-06	36	3e-06	Trot	['2023-04-24 12:18:29.202687', '2023-04-24 12:18:29.334097', '2023-04-24 12:18:29.508543', '2023-04-24 12:18:29.538292', '2023-04-24 12:18:29.658155', '2023-04-24 12:18:29.785244', '2023-04-24 12:18:29.792248', '2023-04-24 12:18:29.914271']	26-50	1	0	0	1	29.94	34.69	19.19	51.98	122.63	29.94	34.69	19.19	831.71	3	32995.66	605.1	10.09	122.63	1911.96	1179.59	1193.52	722.04	1.5
Charles	Edgar	11	Olfactometer11	Olfactometer11	2.444280148	8	809	3e-07	37	0	Trot	['2023-04-24 12:18:46.071414', '2023-04-24 12:18:46.135367', '2023-04-24 12:18:46.200237', '2023-04-24 12:18:46.267308', '2023-04-24 12:18:46.447540', '2023-04-24 12:18:46.543470', '2023-04-24 12:18:46.570022', '2023-04-24 12:18:46.753083']	26-50	1	0	0	1	27.57	34	17.29	48.93	123.36	27.57	34	17.29	685.02	3.8	33680.68	618.9	10.32	123.36	1960.89	1207.16	1227.52	739.33	-0.5
Charles	Edgar	11	blank	All Clear	1.516782284	7	661	0	38	0	Trot	['2023-04-24 12:18:58.805886', '2023-04-24 12:18:58.936013', '2023-04-24 12:18:59.033234', '2023-04-24 12:18:59.069598', '2023-04-24 12:18:59.199801', '2023-04-24 12:18:59.335668', '2023-04-24 12:18:59.367156']	26-50	1	0	0	0	26.57	34.39	20.43	50.11	122.35	26.57	34.39	20.43	1152.54	12.5	34833.22	641.4	10.69	122.35	2011	1233.73	1261.91	759.76	0
Charles	Edgar	11	Olfactometer11	Olfactometer11	2.153237581	8	812	1e-06	39	1e-06	Trot	['2023-04-24 12:19:22.135569', '2023-04-24 12:19:22.167549', '2023-04-24 12:19:22.231481', '2023-04-24 12:19:22.368641', '2023-04-24 12:19:22.400154', '2023-04-24 12:19:22.608300', '2023-04-24 12:19:22.666134', '2023-04-24 12:19:22.730132']	26-50	1	0	0	1	26.38	38.15	25.85	55.29	118.08	26.38	38.15	25.85	718.81	2.8	35552.03	654.2	10.9	118.08	2066.29	1260.11	1300.06	785.61	1
Charles	Edgar	11	Olfactometer11	Olfactometer11	2.193134308	8	813	1e-05	40	1e-05	Trot	['2023-04-24 12:19:35.368415', '2023-04-24 12:19:35.400415', '2023-04-24 12:19:35.432412', '2023-04-24 12:19:35.533621', '2023-04-24 12:19:35.638862', '2023-04-24 12:19:35.735938', '2023-04-24 12:19:35.871865', '2023-04-24 12:19:35.871865']	26-50	1	0	0	1	29.38	35.08	19.15	52.14	117.85	29.38	35.08	19.15	677.77	3	36229.8	667.2	11.12	117.85	2118.43	1289.49	1335.14	804.76	2
Charles	Edgar	11	Olfactometer11	Olfactometer11	2.216511726	8	810	1e-05	41	1e-05	Trot	['2023-04-24 12:19:48.798916', '2023-04-24 12:19:48.829905', '2023-04-24 12:19:48.857921', '2023-04-24 12:19:49.039856', '2023-04-24 12:19:49.162495', '2023-04-24 12:19:49.194437', '2023-04-24 12:19:49.346670', '2023-04-24 12:19:49.350674']	26-50	1	0	0	1	31.29	37.59	20.47	55.23	118	31.29	37.59	20.47	938.92	3.4	37168.72	680.6	11.34	118	2173.66	1320.78	1372.73	825.23	2
Charles	Edgar	11	blank	All Clear	10	0	0	0	42	0	Trot	[]	26-50	1	0	0	0	21.45	26.15	13.75	38.46	118	21.45	26.15	13.75	769.17	10	37937.89	700.6	11.68	118	2212.12	1342.23	1398.88	838.98	0
Charles	Edgar	11	blank	All Clear	10	0	0	0	43	0	Trot	[]	26-50	1	0	0	0	28.67	31.05	13.81	45.97	119.67	28.67	31.05	13.81	965.34	10.6	38903.23	721.2	12.02	119.67	2258.09	1370.9	1429.93	852.79	0
Charles	Edgar	11	blank	Olfactometer11	1.744047403	8	796	0	44	0	Trot	['2023-04-24 12:20:45.885561', '2023-04-24 12:20:45.915561', '2023-04-24 12:20:46.037565', '2023-04-24 12:20:46.167574', '2023-04-24 12:20:46.198560', '2023-04-24 12:20:46.381883', '2023-04-24 12:20:46.413883', '2023-04-24 12:20:46.533941']	26-50	0	1	0	1	24.46	29.46	11.31	41.11	118.23	24.46	29.46	11.31	534.47	2.5	39437.7	733.7	12.23	118.23	2299.2	1395.36	1459.39	864.1	0
Charles	Edgar	11	Olfactometer11	Olfactometer11	3.60299468	8	811	3e-07	45	0	Trot	['2023-04-24 12:21:00.703371', '2023-04-24 12:21:00.734370', '2023-04-24 12:21:00.794370', '2023-04-24 12:21:00.990371', '2023-04-24 12:21:01.000372', '2023-04-24 12:21:01.103170', '2023-04-24 12:21:01.239170', '2023-04-24 12:21:01.275078']	26-50	1	0	0	1	26.93	37	19.43	52.23	118	26.93	37	19.43	731.24	4.4	40168.94	748.1	12.47	118	2351.43	1422.29	1496.39	883.53	-0.5
Charles	Edgar	11	Olfactometer11	Olfactometer11	1.88954258	8	811	3e-06	46	3e-06	Trot	['2023-04-24 12:21:13.834532', '2023-04-24 12:21:13.897469', '2023-04-24 12:21:14.038469', '2023-04-24 12:21:14.106465', '2023-04-24 12:21:14.236468', '2023-04-24 12:21:14.334631', '2023-04-24 12:21:14.493575', '2023-04-24 12:21:14.497572']	26-50	1	0	0	1	29.41	32.06	20.47	50.21	119.41	29.41	32.06	20.47	853.6	3.6	41022.54	761.7	12.7	119.41	2401.64	1451.7	1528.45	904	1.5
Charles	Edgar	11	blank	Olfactometer11	2.482297421	8	760	0	47	0	Trot	['2023-04-24 12:21:30.548229', '2023-04-24 12:21:30.580230', '2023-04-24 12:21:30.645229', '2023-04-24 12:21:30.788233', '2023-04-24 12:21:30.917304', '2023-04-24 12:21:30.948229', '2023-04-24 12:21:31.081229', '2023-04-24 12:21:31.111228']	26-50	0	1	0	1	28.23	34.38	17.85	50.09	119.23	28.23	34.38	17.85	651.13	3.2	41673.67	774.9	12.92	119.23	2451.73	1479.93	1562.83	921.85	0
Charles	Edgar	11	Olfactometer11	All Clear	10	0	0	1e-06	48	1e-06	Trot	[]	26-50	0	0	1	0	26.67	30.14	12.95	43.7	111.24	26.67	30.14	12.95	917.61	10.9	42591.28	795.8	13.26	111.24	2495.43	1506.6	1592.97	934.8	1
Charles	Edgar	11	Olfactometer11	Olfactometer11	3.400588512	8	816	1e-06	49	1e-06	Trot	['2023-04-24 12:22:05.779694', '2023-04-24 12:22:05.786684', '2023-04-24 12:22:05.914684', '2023-04-24 12:22:06.043683', '2023-04-24 12:22:06.075683', '2023-04-24 12:22:06.222683', '2023-04-24 12:22:06.346808', '2023-04-24 12:22:06.410817']	26-50	1	0	0	1	25.2	33.6	17.27	47.27	114.4	25.2	33.6	17.27	708.99	4.5	43300.27	810.3	13.51	114.4	2542.7	1531.8	1626.57	952.07	1
Charles	Edgar	11	blank	All Clear	1.827644587	5	459	0	50	0	Trot	['2023-04-24 12:22:18.818832', '2023-04-24 12:22:18.946831', '2023-04-24 12:22:18.979827', '2023-04-24 12:22:19.186860', '2023-04-24 12:22:19.218860']	26-50	1	0	0	0	21.41	22.59	17.59	36.96	118	21.41	22.59	17.59	813.13	12.3	44113.4	832.6	13.88	118	2579.66	1553.21	1649.16	969.66	0
Charles	Edgar	11	blank	All Clear	10	0	0	0	51	0	Trot	[]	51-75	1	0	0	0	27.92	27.79	14.42	43.74	115.62	27.92	27.79	14.42	1049.64	10.9	45163.04	853.5	14.23	115.62	2623.4	1581.13	1676.95	984.08	0
Charles	Edgar	11	Olfactometer11	Olfactometer11	1.817592621	8	814	3e-07	52	0	Trot	['2023-04-24 12:23:05.389890', '2023-04-24 12:23:05.431886', '2023-04-24 12:23:05.561040', '2023-04-24 12:23:05.715687', '2023-04-24 12:23:05.719687', '2023-04-24 12:23:05.889139', '2023-04-24 12:23:05.982391', '2023-04-24 12:23:06.110387']	51-75	1	0	0	1	24.85	29.54	17.38	44.23	116.46	24.85	29.54	17.38	574.93	3.2	45737.97	866.7	14.45	116.46	2667.63	1605.98	1706.49	1001.46	-0.5
Charles	Edgar	11	blank	Olfactometer11	1.75262332	8	810	0	53	0	Trot	['2023-04-24 12:23:18.479080', '2023-04-24 12:23:18.621079', '2023-04-24 12:23:18.731255', '2023-04-24 12:23:18.765326', '2023-04-24 12:23:18.874227', '2023-04-24 12:23:19.021386', '2023-04-24 12:23:19.049386', '2023-04-24 12:23:19.158725']	51-75	0	1	0	1	21.23	35.38	12.38	44.36	117.46	21.23	35.38	12.38	576.62	3.2	46314.59	879.9	14.67	117.46	2711.99	1627.21	1741.87	1013.84	0
Charles	Edgar	11	blank	All Clear	10	0	0	0	54	0	Trot	[]	51-75	1	0	0	0	21.14	30.52	13.43	42.41	113.71	21.14	30.52	13.43	890.69	10.9	47205.28	900.8	15.01	113.71	2754.4	1648.35	1772.39	1027.27	0
Charles	Edgar	11	Olfactometer11	All Clear	10	0	0	3e-06	55	3e-06	Trot	[]	51-75	0	0	1	0	22.05	28.52	13.33	40.08	118	22.05	28.52	13.33	841.75	10.5	48047.03	921.3	15.36	118	2794.48	1670.4	1800.91	1040.6	1.5
Charles	Edgar	11	Olfactometer11	Olfactometer11	6.996158123	8	748	1e-05	56	1e-05	Trot	['2023-04-24 12:24:18.009018', '2023-04-24 12:24:18.043017', '2023-04-24 12:24:18.185017', '2023-04-24 12:24:18.193015', '2023-04-24 12:24:18.209015', '2023-04-24 12:24:18.322079', '2023-04-24 12:24:18.477014', '2023-04-24 12:24:18.515016']	51-75	1	0	0	1	26.62	36.48	16.33	49.38	117.24	26.62	36.48	16.33	1037.05	7.6	49084.08	938.9	15.65	117.24	2843.86	1697.02	1837.39	1056.93	2
Charles	Edgar	11	Olfactometer11	Olfactometer11	1.611822128	8	813	3e-06	57	3e-06	Trot	['2023-04-24 12:24:33.782301', '2023-04-24 12:24:33.814301', '2023-04-24 12:24:33.879370', '2023-04-24 12:24:33.997301', '2023-04-24 12:24:34.141390', '2023-04-24 12:24:34.203386', '2023-04-24 12:24:34.319438', '2023-04-24 12:24:34.441390']	51-75	1	0	0	1	28.31	36.77	22.85	53.6	121.77	28.31	36.77	22.85	696.85	2.5	49780.93	951.4	15.86	121.77	2897.46	1725.33	1874.16	1079.78	1.5
Charles	Edgar	11	blank	Olfactometer11	2.669528246	8	743	0	58	0	Trot	['2023-04-24 12:24:47.676294', '2023-04-24 12:24:47.703239', '2023-04-24 12:24:47.832239', '2023-04-24 12:24:47.931239', '2023-04-24 12:24:47.995413', '2023-04-24 12:24:48.156419', '2023-04-24 12:24:48.187414', '2023-04-24 12:24:48.220412']	51-75	0	1	0	1	25.92	32	14.38	45.8	119.31	25.92	32	14.38	595.46	3.3	50376.39	964.7	16.08	119.31	2943.26	1751.25	1906.16	1094.16	0
Charles	Edgar	11	Olfactometer11	All Clear	10	0	0	3e-07	59	0	Trot	[]	51-75	0	0	1	0	23.1	25.52	13.33	38.76	118.18	23.1	25.52	13.33	813.96	10.9	51190.35	985.6	16.43	118.18	2982.02	1774.35	1931.68	1107.49	-0.5
Charles	Edgar	11	blank	All Clear	10	0	0	0	60	0	Trot	[]	51-75	1	0	0	0	22.05	31.15	15.85	43.98	120.1	22.05	31.15	15.85	879.54	10.5	52069.89	1006.1	16.77	120.1	3026	1796.4	1962.83	1123.34	0
Charles	Edgar	11	Olfactometer11	Olfactometer11	2.692893505	8	811	1e-06	61	1e-06	Trot	['2023-04-24 12:25:42.571312', '2023-04-24 12:25:42.635313', '2023-04-24 12:25:42.782486', '2023-04-24 12:25:42.812533', '2023-04-24 12:25:42.908561', '2023-04-24 12:25:43.112536', '2023-04-24 12:25:43.120542', '2023-04-24 12:25:43.214536']	51-75	1	0	0	1	32.59	35.65	15.94	52.34	121	32.59	35.65	15.94	889.84	4.3	52959.73	1020.4	17.01	121	3078.34	1828.99	1998.48	1139.28	1
Charles	Edgar	11	Olfactometer11	All Clear	10	0	0	1e-05	62	1e-05	Trot	[]	51-75	0	0	1	0	18.95	25.05	9.19	34.36	120.1	18.95	25.05	9.19	721.51	11	53681.24	1041.4	17.36	120.1	3112.7	1847.94	2023.53	1148.47	2
Charles	Edgar	11	blank	All Clear	10	0	0	0	63	0	Trot	[]	51-75	1	0	0	0	22.67	29.81	15.48	42.56	119.05	22.67	29.81	15.48	893.74	10.6	54574.98	1062	17.7	119.05	3155.26	1870.61	2053.34	1163.95	0
Charles	Edgar	11	blank	All Clear	10	0	0	0	64	0	Trot	[]	51-75	1	0	0	0	27.05	31.35	14.25	45.21	117.3	27.05	31.35	14.25	904.19	10.2	55479.17	1082.2	18.04	117.3	3200.47	1897.66	2084.69	1178.2	0
Charles	Edgar	11	blank	All Clear	10	0	0	0	65	0	Trot	[]	51-75	1	0	0	0	18.62	27.62	7.14	35.04	117.62	18.62	27.62	7.14	735.82	10.7	56214.99	1102.9	18.38	117.62	3235.51	1916.28	2112.31	1185.34	0
Charles	Edgar	11	blank	All Clear	10	0	0	0	66	0	Trot	[]	51-75	1	0	0	0	20.83	24	4.7	33.48	118.56	20.83	24	4.7	769.98	10.3	56984.97	1123.2	18.72	118.56	3268.99	1937.11	2136.31	1190.04	0
Charles	Edgar	11	blank	All Clear	10	0	0	0	67	0	Trot	[]	51-75	1	0	0	0	26.05	30.48	11.57	44.08	120.16	26.05	30.48	11.57	925.63	10.8	57910.6	1144	19.07	120.16	3313.07	1963.16	2166.79	1201.61	0
Charles	Edgar	11	Olfactometer11	All Clear	10	0	0	1e-05	68	1e-05	Trot	[]	51-75	0	0	1	0	19.5	25.45	7.85	34.47	123.25	19.5	25.45	7.85	689.43	10.4	58600.03	1164.4	19.41	123.25	3347.54	1982.66	2192.24	1209.46	2
Charles	Edgar	11	Olfactometer11	All Clear	10	0	0	3e-07	69	0	Trot	[]	51-75	0	0	1	0	21	24.62	6.9	35.11	119.57	21	24.62	6.9	737.4	10.9	59337.43	1185.3	19.76	119.57	3382.65	2003.66	2216.86	1216.36	-0.5
Charles	Edgar	11	Olfactometer11	All Clear	10	0	0	3e-06	70	3e-06	Trot	[]	51-75	0	0	1	0	20.52	28	8.9	37.13	119.38	20.52	28	8.9	779.75	10.5	60117.18	1205.8	20.1	119.38	3419.78	2024.18	2244.86	1225.26	1.5
Charles	Edgar	11	Olfactometer11	All Clear	10	0	0	1e-06	71	1e-06	Trot	[]	51-75	0	0	1	0	22.22	30.96	12.04	41.45	119.57	22.22	30.96	12.04	953.36	10.1	61070.54	1225.9	20.43	119.57	3461.23	2046.4	2275.82	1237.3	1
Charles	Edgar	11	blank	All Clear	10	0	0	0	72	0	Trot	[]	51-75	1	0	0	0	14.29	33.62	8.86	39.69	119.38	14.29	33.62	8.86	833.42	10.6	61903.96	1246.5	20.78	119.38	3500.92	2060.69	2309.44	1246.16	0
Charles	Edgar	11	Olfactometer11	All Clear	10	0	0	1e-05	73	1e-05	Trot	[]	51-75	0	0	1	0	12.85	27.25	8.45	32.9	118.53	12.85	27.25	8.45	658.03	10.2	62561.99	1266.7	21.11	118.53	3533.82	2073.54	2336.69	1254.61	2
Charles	Edgar	11	Olfactometer11	All Clear	10	0	0	3e-06	74	3e-06	Trot	[]	51-75	0	0	1	0	21.76	30.38	20.19	44.8	118.29	21.76	30.38	20.19	940.81	10.8	63502.8	1287.5	21.46	118.29	3578.62	2095.3	2367.07	1274.8	1.5
Charles	Edgar	11	blank	All Clear	10	0	0	0	75	0	Trot	[]	51-75	1	0	0	0	16.4	37.4	11.95	45.16	119.35	16.4	37.4	11.95	903.18	10.3	64405.98	1307.8	21.8	119.35	3623.78	2111.7	2404.47	1286.75	0
Charles	Edgar	11	blank	All Clear	10	0	0	0	76	0	Trot	[]	76-100	1	0	0	0	19.42	36.88	12.58	45.33	119.63	19.42	36.88	12.58	1087.98	10.9	65493.96	1328.7	22.15	119.63	3669.11	2131.12	2441.35	1299.33	0
Charles	Edgar	11	blank	All Clear	10	0	0	0	77	0	Trot	[]	76-100	1	0	0	0	22.7	42.2	15.15	52.98	120	22.7	42.2	15.15	1059.52	10.4	66553.48	1349.1	22.49	120	3722.09	2153.82	2483.55	1314.48	0
Charles	Edgar	11	Olfactometer11	All Clear	10	0	0	1e-06	78	1e-06	Trot	[]	76-100	0	0	1	0	23.81	47.86	11.24	56.56	120.67	23.81	47.86	11.24	1187.86	11.1	67741.34	1370.2	22.84	120.67	3778.65	2177.63	2531.41	1325.72	1
Charles	Edgar	11	blank	All Clear	10	0	0	0	79	0	Trot	[]	76-100	1	0	0	0	24.05	45.57	15.38	56.43	118.14	24.05	45.57	15.38	1184.94	10.7	68926.28	1390.9	23.18	118.14	3835.08	2201.68	2576.98	1341.1	0
Charles	Edgar	11	Olfactometer11	All Clear	10	0	0	3e-07	80	0	Trot	[]	76-100	0	0	1	0	43.25	48.85	21.85	74.38	119.2	43.25	48.85	21.85	1487.58	10.4	70413.86	1411.3	23.52	119.2	3909.46	2244.93	2625.83	1362.95	-0.5
Charles	Edgar	11	blank	All Clear	10	0	0	0	81	0	Trot	[]	76-100	1	0	0	0	21.04	51.17	15.79	60.61	125.14	21.04	51.17	15.79	1454.58	11	71868.44	1432.3	23.87	125.14	3970.07	2265.97	2677	1378.74	0
Charles	Edgar	11	Olfactometer11	All Clear	10	0	0	1e-06	82	1e-06	Trot	[]	76-100	0	0	1	0	13.19	47.9	10.71	52.34	125	13.19	47.9	10.71	1099.09	10.6	72967.53	1452.9	24.22	125	4022.41	2279.16	2724.9	1389.45	1
Charles	Edgar	11	blank	All Clear	10	0	0	0	83	0	Trot	[]	76-100	1	0	0	0	13.25	42.55	8.85	47.34	120.2	13.25	42.55	8.85	946.77	10.3	73914.3	1473.2	24.55	120.2	4069.75	2292.41	2767.45	1398.3	0
Charles	Edgar	11	blank	All Clear	10	0	0	0	84	0	Trot	[]	76-100	1	0	0	0	25.67	50	14.52	61.15	118.57	25.67	50	14.52	1284.1	11	75198.4	1494.2	24.9	118.57	4130.9	2318.08	2817.45	1412.82	0
Charles	Edgar	11	blank	All Clear	10	0	0	0	85	0	Trot	[]	76-100	1	0	0	0	14.19	41.95	6.1	46.32	118.62	14.19	41.95	6.1	972.68	10.6	76171.08	1514.8	25.25	118.62	4177.22	2332.27	2859.4	1418.92	0
Charles	Edgar	11	Olfactometer11	All Clear	10	0	0	3e-07	86	0	Trot	[]	76-100	0	0	1	0	15.13	32.09	4.35	37.78	118.22	15.13	32.09	4.35	868.99	10.2	77040.07	1535	25.58	118.22	4215	2347.4	2891.49	1423.27	-0.5
Charles	Edgar	11	Olfactometer11	All Clear	10	0	0	3e-06	87	3e-06	Trot	[]	76-100	0	0	1	0	20.33	44.19	9.86	52.15	119.1	20.33	44.19	9.86	1095.13	10.9	78135.2	1555.9	25.93	119.1	4267.15	2367.73	2935.68	1433.13	1.5
Charles	Edgar	11	Olfactometer11	Olfactometer11	6.468664885	8	739	1e-05	88	1e-05	Trot	['2023-04-24 12:35:13.902460', '2023-04-24 12:35:13.928458', '2023-04-24 12:35:13.965457', '2023-04-24 12:35:14.104458', '2023-04-24 12:35:14.139458', '2023-04-24 12:35:16.979641', '2023-04-24 12:35:17.012641', '2023-04-24 12:35:17.109641']	76-100	1	0	0	1	29.95	41.55	17.6	57.06	120.2	29.95	41.55	17.6	1141.22	10.2	79276.42	1576.1	26.27	120.2	4324.21	2397.68	2977.23	1450.73	2
Charles	Edgar	11	blank	All Clear	10	0	0	0	89	0	Trot	[]	76-100	1	0	0	0	19.33	39.48	3.19	46.13	118.24	19.33	39.48	3.19	968.65	10.8	80245.07	1596.9	26.62	118.24	4370.34	2417.01	3016.71	1453.92	0
Charles	Edgar	11	Olfactometer11	All Clear	10	0	0	3e-06	90	3e-06	Trot	[]	76-100	0	0	1	0	11.9	40	5	43.01	118.75	11.9	40	5	860.19	10.3	81105.26	1617.2	26.95	118.75	4413.35	2428.91	3056.71	1458.92	1.5
Charles	Edgar	11	blank	All Clear	10	0	0	0	91	0	Trot	[]	76-100	1	0	0	0	20.29	37.04	6.79	44.63	119.21	20.29	37.04	6.79	1071.21	10.8	82176.47	1638	27.3	119.21	4457.98	2449.2	3093.75	1465.71	0
Charles	Edgar	11	blank	All Clear	10	0	0	0	92	0	Trot	[]	76-100	1	0	0	0	24.7	41.25	15	52.83	119.05	24.7	41.25	15	1056.61	10.3	83233.08	1658.3	27.64	119.05	4510.81	2473.9	3135	1480.71	0
Charles	Edgar	11	Olfactometer11	All Clear	10	0	0	3e-07	93	0	Trot	[]	76-100	0	0	1	0	11.86	29.76	7.33	34.66	118.14	11.86	29.76	7.33	727.76	11	83960.84	1679.3	27.99	118.14	4545.47	2485.76	3164.76	1488.04	-0.5
Charles	Edgar	11	Olfactometer11	All Clear	10	0	0	1e-06	94	1e-06	Trot	[]	76-100	0	0	1	0	15.52	33	6.95	38.32	117.81	15.52	33	6.95	804.77	10.5	84765.61	1699.8	28.33	117.81	4583.79	2501.28	3197.76	1494.99	1
Charles	Edgar	11	Olfactometer11	All Clear	10	0	0	1e-05	95	1e-05	Trot	[]	76-100	0	0	1	0	19.55	32.95	6.35	40.49	117	19.55	32.95	6.35	809.77	10.1	85575.38	1719.9	28.67	117	4624.28	2520.83	3230.71	1501.34	2
Charles	Edgar	11	blank	All Clear	10	0	0	0	96	0	Trot	[]	76-100	1	0	0	0	16.58	31.04	9.79	39.51	118.08	16.58	31.04	9.79	948.35	10.7	86523.73	1740.6	29.01	118.08	4663.79	2537.41	3261.75	1511.13	0
Charles	Edgar	11	blank	All Clear	10	0	0	0	97	0	Trot	[]	76-100	1	0	0	0	19.05	31.25	8.95	39.79	118.4	19.05	31.25	8.95	795.71	10.4	87319.44	1761	29.35	118.4	4703.58	2556.46	3293	1520.08	0
Charles	Edgar	11	blank	All Clear	10	0	0	0	98	0	Trot	[]	76-100	1	0	0	0	19.38	33.29	11.57	43.01	118.24	19.38	33.29	11.57	903.3	10.9	88222.74	1781.9	29.7	118.24	4746.59	2575.84	3326.29	1531.65	0
Charles	Edgar	11	Olfactometer11	All Clear	10	0	0	1e-05	99	1e-05	Trot	[]	76-100	0	0	1	0	16.24	30.67	3.57	37.02	118.71	16.24	30.67	3.57	777.47	10.5	89000.21	1802.4	30.04	118.71	4783.61	2592.08	3356.96	1535.22	2
Charles	Edgar	11	Olfactometer11	All Clear	10	0	0	3e-07	100	0	Trot	[]	76-100	0	0	1	0	14.27	28.27	2.82	34.59	120.91	14.27	28.27	2.82	380.51	10.3	89380.72	1822.7	30.38	120.91	4818.2	2606.35	3385.23	1538.04	-0.5
Charles	Edgar	12	blank	Olfactometer11	1.375815153	8	822	0	1	0	Walk	['2023-04-26 09:56:01.090649', '2023-04-26 09:56:01.187510', '2023-04-26 09:56:01.315874', '2023-04-26 09:56:01.448226', '2023-04-26 09:56:01.483760', '2023-04-26 09:56:01.635527', '2023-04-26 09:56:01.791169', '2023-04-26 09:56:01.822708']	0-25	0	1	0	1	7.62	17.77	24.46	32.93	130.77	7.62	17.77	24.46	428.11	3	428.11	13	0.22	130.77	32.93	7.62	17.77	24.46	0
Charles	Edgar	12	Olfactometer11	Olfactometer11	1.741503716	8	816	3e-06	2	3e-06	Walk	['2023-04-26 09:56:14.202082', '2023-04-26 09:56:14.295896', '2023-04-26 09:56:14.394700', '2023-04-26 09:56:14.398714', '2023-04-26 09:56:14.608344', '2023-04-26 09:56:14.711161', '2023-04-26 09:56:14.731263', '2023-04-26 09:56:14.939556']	0-25	1	0	0	1	13.62	28.08	31.46	46.13	128.38	13.62	28.08	31.46	599.66	3	1027.77	26	0.43	128.38	79.06	21.24	45.85	55.92	1.5
Charles	Edgar	12	Olfactometer11	All Clear	10	0	0	3e-07	3	0	Walk	[]	0-25	0	0	1	0	12.67	21.05	27.14	38.56	134.86	12.67	21.05	27.14	809.82	10.6	1837.59	46.6	0.78	134.86	117.62	33.91	66.9	83.06	-0.5
Charles	Edgar	12	Olfactometer11	All Clear	10	0	0	1e-06	4	1e-06	Walk	[]	0-25	0	0	1	0	9.4	18.4	23.95	33.57	121.2	9.4	18.4	23.95	671.44	10.2	2509.03	66.8	1.11	121.2	151.19	43.31	85.3	107.01	1
Charles	Edgar	12	blank	Olfactometer11	1.837738276	8	745	0	5	0	Walk	['2023-04-26 09:57:08.611430', '2023-04-26 09:57:08.673007', '2023-04-26 09:57:08.811097', '2023-04-26 09:57:08.944788', '2023-04-26 09:57:09.077724', '2023-04-26 09:57:09.083726', '2023-04-26 09:57:09.224510', '2023-04-26 09:57:09.320532']	0-25	0	1	0	1	15.23	17.85	24.08	35.15	128.85	15.23	17.85	24.08	456.94	3.4	2965.97	80.2	1.34	128.85	186.34	58.54	103.15	131.09	0
Charles	Edgar	12	blank	All Clear	10	0	0	0	6	0	Walk	[]	0-25	1	0	0	0	12.88	25	25.67	40.05	126.67	12.88	25	25.67	961.2	11	3927.17	101.2	1.69	126.67	226.39	71.42	128.15	156.76	0
Charles	Edgar	12	blank	All Clear	10	0	0	0	7	0	Walk	[]	0-25	1	0	0	0	11.81	14.57	30.86	37.07	125.33	11.81	14.57	30.86	778.52	10.5	4705.69	121.7	2.03	125.33	263.46	83.23	142.72	187.62	0
Charles	Edgar	12	Olfactometer11	Olfactometer11	2.668843031	8	818	1e-05	8	1e-05	Walk	['2023-04-26 09:58:06.737878', '2023-04-26 09:58:06.770310', '2023-04-26 09:58:06.783318', '2023-04-26 09:58:06.871800', '2023-04-26 09:58:07.021822', '2023-04-26 09:58:07.166483', '2023-04-26 09:58:07.296731', '2023-04-26 09:58:07.312731']	0-25	1	0	0	1	23	20.5	37.29	50.21	124.13	23	20.5	37.29	702.99	3.4	5408.68	135.1	2.25	124.13	313.67	106.23	163.22	224.91	2
Charles	Edgar	12	Olfactometer11	Olfactometer11	9.818159819	8	808	3e-06	9	3e-06	Walk	['2023-04-26 09:58:27.891490', '2023-04-26 09:58:27.899753', '2023-04-26 09:58:27.927045', '2023-04-26 09:58:28.098457', '2023-04-26 09:58:28.262862', '2023-04-26 09:58:28.354332', '2023-04-26 09:58:28.392638', '2023-04-26 09:58:28.571754']	0-25	1	0	0	1	26.05	23.95	34.43	51.82	134.94	26.05	23.95	34.43	1088.16	10.6	6496.84	155.7	2.6	134.94	365.49	132.28	187.17	259.34	1.5
Charles	Edgar	12	blank	All Clear	10	0	0	0	10	0	Walk	[]	0-25	1	0	0	0	21.9	17.85	25.9	40.72	120.75	21.9	17.85	25.9	814.34	10.2	7311.18	175.9	2.93	120.75	406.21	154.18	205.02	285.24	0
Charles	Edgar	12	blank	All Clear	10	0	0	0	11	0	Walk	[]	0-25	1	0	0	0	18.75	20.21	28.04	42.01	123.83	18.75	20.21	28.04	1008.2	10.9	8319.38	196.8	3.28	123.83	448.22	172.93	225.23	313.28	0
Charles	Edgar	12	Olfactometer11	Olfactometer11	1.84604764	8	792	3e-07	12	0	Walk	['2023-04-26 09:59:25.399717', '2023-04-26 09:59:25.433257', '2023-04-26 09:59:25.570963', '2023-04-26 09:59:25.735989', '2023-04-26 09:59:25.742497', '2023-04-26 09:59:25.911912', '2023-04-26 09:59:25.917966', '2023-04-26 09:59:26.045897']	0-25	1	0	0	1	23.62	19.92	32.77	48.49	125.31	23.62	19.92	32.77	630.35	3.1	8949.73	209.9	3.5	125.31	496.71	196.55	245.15	346.05	-0.5
Charles	Edgar	12	blank	All Clear	10	0	0	0	13	0	Walk	[]	0-25	1	0	0	0	31.9	22.95	23.67	48.16	131.52	31.9	22.95	23.67	1011.31	10.7	9961.04	230.6	3.84	131.52	544.87	228.45	268.1	369.72	0
Charles	Edgar	12	blank	All Clear	10	0	0	0	14	0	Walk	[]	0-25	1	0	0	0	37.2	19.8	25.4	51.65	124.95	37.2	19.8	25.4	1032.97	10	10994.01	250.6	4.18	124.95	596.52	265.65	287.9	395.12	0
Charles	Edgar	12	blank	All Clear	10	0	0	0	15	0	Walk	[]	0-25	1	0	0	0	34.9	24.29	19.24	48.65	123.62	34.9	24.29	19.24	1021.73	10.9	12015.74	271.5	4.53	123.62	645.17	300.55	312.19	414.36	0
Charles	Edgar	12	Olfactometer11	Olfactometer11	1.9802742	8	814	1e-06	16	1e-06	Walk	['2023-04-26 10:00:40.324827', '2023-04-26 10:00:40.452303', '2023-04-26 10:00:40.558508', '2023-04-26 10:00:40.625436', '2023-04-26 10:00:40.715443', '2023-04-26 10:00:40.883527', '2023-04-26 10:00:40.891528', '2023-04-26 10:00:41.028939']	0-25	1	0	0	1	29.56	21.75	31.19	52.07	123.17	29.56	21.75	31.19	833.11	3.1	12848.85	284.6	4.74	123.17	697.24	330.11	333.94	445.55	1
Charles	Edgar	12	Olfactometer11	Olfactometer11	1.520485878	8	812	1e-05	17	1e-05	Walk	['2023-04-26 10:00:56.186033', '2023-04-26 10:00:56.256040', '2023-04-26 10:00:56.357774', '2023-04-26 10:00:56.454281', '2023-04-26 10:00:56.588833', '2023-04-26 10:00:56.725255', '2023-04-26 10:00:56.756304', '2023-04-26 10:00:56.944522']	0-25	1	0	0	1	19	21.92	30.46	45.26	137.5	19	21.92	30.46	588.42	3	13437.27	297.6	4.96	137.5	742.5	349.11	355.86	476.01	2
Charles	Edgar	12	Olfactometer11	Olfactometer11	5.11420989	8	813	1e-06	18	1e-06	Walk	['2023-04-26 10:01:12.661287', '2023-04-26 10:01:12.697646', '2023-04-26 10:01:12.726343', '2023-04-26 10:01:12.880496', '2023-04-26 10:01:12.975458', '2023-04-26 10:01:12.988683', '2023-04-26 10:01:13.124365', '2023-04-26 10:01:13.276807']	0-25	1	0	0	1	37.69	32	31.19	60.89	142.31	37.69	32	31.19	974.24	6.3	14411.51	313.9	5.23	142.31	803.39	386.8	387.86	507.2	1
Charles	Edgar	12	Olfactometer11	Olfactometer11	1.094570637	8	810	3e-06	19	3e-06	Walk	['2023-04-26 10:01:24.987920', '2023-04-26 10:01:25.027389', '2023-04-26 10:01:25.211186', '2023-04-26 10:01:25.238560', '2023-04-26 10:01:25.274901', '2023-04-26 10:01:25.466995', '2023-04-26 10:01:25.466995', '2023-04-26 10:01:25.673134']	0-25	1	0	0	1	28.54	21.85	32.46	51.86	133.23	28.54	21.85	32.46	674.23	2.7	15085.74	326.6	5.44	133.23	855.25	415.34	409.71	539.66	1.5
Charles	Edgar	12	blank	Olfactometer11	7.052070379	8	811	0	20	0	Walk	['2023-04-26 10:01:43.063622', '2023-04-26 10:01:43.113611', '2023-04-26 10:01:43.207659', '2023-04-26 10:01:43.279090', '2023-04-26 10:01:43.402495', '2023-04-26 10:01:43.557120', '2023-04-26 10:01:43.679501', '2023-04-26 10:01:43.872081']	0-25	0	1	0	1	28.78	21.61	30.11	50.58	136.78	28.78	21.61	30.11	910.41	7.9	15996.15	344.5	5.74	136.78	905.83	444.12	431.32	569.77	0
Charles	Edgar	12	Olfactometer11	Olfactometer11	1.666849136	8	808	1e-05	21	1e-05	Walk	['2023-04-26 10:01:56.016359', '2023-04-26 10:01:56.119786', '2023-04-26 10:01:56.220323', '2023-04-26 10:01:56.242478', '2023-04-26 10:01:56.404158', '2023-04-26 10:01:56.522266', '2023-04-26 10:01:56.545500', '2023-04-26 10:01:56.682218']	0-25	1	0	0	1	22.75	23.25	27.13	45	136.19	22.75	23.25	27.13	720.05	2.7	16716.2	357.2	5.95	136.19	950.83	466.87	454.57	596.9	2
Charles	Edgar	12	Olfactometer11	Olfactometer11	1.244530439	8	817	3e-07	22	0	Walk	['2023-04-26 10:02:11.580417', '2023-04-26 10:02:11.760134', '2023-04-26 10:02:11.884497', '2023-04-26 10:02:11.950516', '2023-04-26 10:02:12.046694', '2023-04-26 10:02:12.191557', '2023-04-26 10:02:12.311211', '2023-04-26 10:02:12.376162']	0-25	1	0	0	1	28.08	28.31	28.23	54.06	125.15	28.08	28.31	28.23	702.81	2.4	17419.01	369.6	6.16	125.15	1004.89	494.95	482.88	625.13	-0.5
Charles	Edgar	12	blank	Olfactometer11	0.939082861	8	810	0	23	0	Walk	['2023-04-26 10:02:23.947982', '2023-04-26 10:02:23.981208', '2023-04-26 10:02:24.115674', '2023-04-26 10:02:24.275197', '2023-04-26 10:02:24.279194', '2023-04-26 10:02:24.415405', '2023-04-26 10:02:24.545827', '2023-04-26 10:02:24.687075']	0-25	0	1	0	1	24.33	21.17	31.08	47.66	125.83	24.33	21.17	31.08	571.9	1.8	17990.91	381.4	6.36	125.83	1052.55	519.28	504.05	656.21	0
Charles	Edgar	12	Olfactometer11	Olfactometer11	1.133688211	8	817	3e-06	24	3e-06	Walk	['2023-04-26 10:02:36.413630', '2023-04-26 10:02:36.526932', '2023-04-26 10:02:36.620727', '2023-04-26 10:02:36.715546', '2023-04-26 10:02:36.846455', '2023-04-26 10:02:36.962918', '2023-04-26 10:02:36.992586', '2023-04-26 10:02:37.123677']	0-25	1	0	0	1	33	24.92	33.67	55.11	132	33	24.92	33.67	661.36	2.2	18652.27	393.6	6.56	132	1107.66	552.28	528.97	689.88	1.5
Charles	Edgar	12	blank	Olfactometer11	1.350290298	8	760	0	25	0	Walk	['2023-04-26 10:02:49.046935', '2023-04-26 10:02:49.054995', '2023-04-26 10:02:49.168384', '2023-04-26 10:02:49.326747', '2023-04-26 10:02:49.359251', '2023-04-26 10:02:49.392714', '2023-04-26 10:02:57.395521', '2023-04-26 10:02:57.420966']	0-25	0	1	0	1	38.05	30.19	30.95	60.81	130.9	38.05	30.19	30.95	1277	10.5	19929.27	414.1	6.9	130.9	1168.47	590.33	559.16	720.83	0
Charles	Edgar	12	blank	Olfactometer11	1.470369101	8	670	0	26	0	Walk	['2023-04-26 10:03:09.458400', '2023-04-26 10:03:09.587761', '2023-04-26 10:03:09.648424', '2023-04-26 10:03:09.750912', '2023-04-26 10:03:09.829857', '2023-04-26 10:03:09.990249', '2023-04-26 10:03:10.015495', '2023-04-26 10:03:10.047830']	26-50	0	1	0	1	36.87	29.13	24.13	55	128.14	36.87	29.13	24.13	824.94	2.1	20754.21	426.2	7.1	128.14	1223.47	627.2	588.29	744.96	0
Charles	Edgar	12	blank	All Clear	10	0	0	0	27	0	Walk	[]	26-50	1	0	0	0	34.48	23	19.19	48.37	128.53	34.48	23	19.19	1015.67	10.8	21769.88	447	7.45	128.53	1271.84	661.68	611.29	764.15	0
Charles	Edgar	12	Olfactometer11	Olfactometer11	2.082970619	8	810	3e-07	28	0	Walk	['2023-04-26 10:03:46.298358', '2023-04-26 10:03:46.405408', '2023-04-26 10:03:46.469398', '2023-04-26 10:03:46.564884', '2023-04-26 10:03:46.698097', '2023-04-26 10:03:46.803080', '2023-04-26 10:03:46.968604', '2023-04-26 10:03:46.972200']	26-50	1	0	0	1	19.15	18.23	31.62	43.64	134.15	19.15	18.23	31.62	567.27	3.1	22337.15	460.1	7.67	134.15	1315.48	680.83	629.52	795.77	-0.5
Charles	Edgar	12	blank	All Clear	10	0	0	0	29	0	Walk	[]	26-50	1	0	0	0	32.19	24.29	26.81	51.99	130.33	32.19	24.29	26.81	1091.89	10.6	23429.04	480.7	8.01	130.33	1367.47	713.02	653.81	822.58	0
Charles	Edgar	12	Olfactometer11	Olfactometer11	1.620399475	8	809	1e-06	30	1e-06	Walk	['2023-04-26 10:04:19.738233', '2023-04-26 10:04:19.866668', '2023-04-26 10:04:19.893972', '2023-04-26 10:04:20.037528', '2023-04-26 10:04:20.130582', '2023-04-26 10:04:20.236138', '2023-04-26 10:04:20.371292', '2023-04-26 10:04:20.474539']	26-50	1	0	0	1	28.92	22.17	32.33	51.25	134.42	28.92	22.17	32.33	615.04	2.5	24044.08	493.2	8.22	134.42	1418.72	741.94	675.98	854.91	1
Charles	Edgar	12	Olfactometer11	Olfactometer11	1.293274879	8	817	1e-05	31	1e-05	Walk	['2023-04-26 10:04:32.166678', '2023-04-26 10:04:32.263525', '2023-04-26 10:04:32.382533', '2023-04-26 10:04:32.436801', '2023-04-26 10:04:32.596557', '2023-04-26 10:04:32.603275', '2023-04-26 10:04:32.775509', '2023-04-26 10:04:32.869701']	26-50	1	0	0	1	39.06	33.63	26.75	62.3	150.5	39.06	33.63	26.75	996.73	2.9	25040.81	506.1	8.44	150.5	1481.02	781	709.61	881.66	2
Charles	Edgar	12	blank	All Clear	10	0	0	0	32	0	Walk	[]	26-50	1	0	0	0	35.15	23.25	23.2	50.22	138.75	35.15	23.25	23.2	1004.33	10.5	26045.14	526.6	8.78	138.75	1531.24	816.15	732.86	904.86	0
Charles	Edgar	12	blank	All Clear	10	0	0	0	33	0	Walk	[]	26-50	1	0	0	0	33.33	25.43	22.9	51.8	129.67	33.33	25.43	22.9	1087.78	11	27132.92	547.6	9.13	129.67	1583.04	849.48	758.29	927.76	0
Charles	Edgar	12	Olfactometer11	Olfactometer11	2.243179083	8	726	1e-06	34	1e-06	Walk	['2023-04-26 10:05:29.770661', '2023-04-26 10:05:29.805182', '2023-04-26 10:05:29.961721', '2023-04-26 10:05:29.994451', '2023-04-26 10:05:30.118168', '2023-04-26 10:05:30.157683', '2023-04-26 10:05:30.326413', '2023-04-26 10:05:30.358667']	26-50	1	0	0	1	20.15	22.54	30.54	45.96	133.46	20.15	22.54	30.54	597.53	3.4	27730.45	561	9.35	133.46	1629	869.63	780.83	958.3	1
Charles	Edgar	12	Olfactometer11	Olfactometer11	1.231147528	8	812	3e-06	35	3e-06	Walk	['2023-04-26 10:05:42.121860', '2023-04-26 10:05:42.260732', '2023-04-26 10:05:42.264078', '2023-04-26 10:05:42.419518', '2023-04-26 10:05:42.519751', '2023-04-26 10:05:42.663201', '2023-04-26 10:05:42.691313', '2023-04-26 10:05:42.826432']	26-50	1	0	0	1	21.54	25.69	34.38	52.19	155.33	21.54	25.69	34.38	678.41	2.9	28408.86	573.9	9.57	155.33	1681.19	891.17	806.52	992.68	1.5
Charles	Edgar	12	blank	Olfactometer11	1.431562901	8	804	0	36	0	Walk	['2023-04-26 10:05:54.939003', '2023-04-26 10:05:55.072755', '2023-04-26 10:05:55.092328', '2023-04-26 10:05:55.283914', '2023-04-26 10:05:55.383313', '2023-04-26 10:05:55.384503', '2023-04-26 10:06:01.403540', '2023-04-26 10:06:01.438455']	26-50	0	1	0	1	30.38	27.24	22.19	49.27	144.18	30.38	27.24	22.19	1034.71	8.5	29443.57	592.4	9.87	144.18	1730.46	921.55	833.76	1014.87	0
Charles	Edgar	12	Olfactometer11	Olfactometer11	1.564362764	8	811	1e-05	37	1e-05	Walk	['2023-04-26 10:06:16.491842', '2023-04-26 10:06:16.604315', '2023-04-26 10:06:16.671547', '2023-04-26 10:06:16.802369', '2023-04-26 10:06:16.879167', '2023-04-26 10:06:17.008642', '2023-04-26 10:06:17.074184', '2023-04-26 10:06:17.249971']	26-50	1	0	0	1	31.15	28.85	34.69	57.88	136.77	31.15	28.85	34.69	752.49	3.3	30196.06	605.7	10.1	136.77	1788.34	952.7	862.61	1049.56	2
Charles	Edgar	12	Olfactometer11	Olfactometer11	1.184276104	8	814	3e-07	38	0	Walk	['2023-04-26 10:06:29.071065', '2023-04-26 10:06:29.102650', '2023-04-26 10:06:29.217307', '2023-04-26 10:06:29.394251', '2023-04-26 10:06:29.423963', '2023-04-26 10:06:29.566885', '2023-04-26 10:06:29.665316', '2023-04-26 10:06:29.724155']	26-50	1	0	0	1	31.54	27.62	28.92	54.65	139.46	31.54	27.62	28.92	710.51	2.8	30906.57	618.5	10.31	139.46	1842.99	984.24	890.23	1078.48	-0.5
Charles	Edgar	12	blank	Olfactometer11	1.265804768	8	821	0	39	0	Walk	['2023-04-26 10:06:41.538042', '2023-04-26 10:06:41.667725', '2023-04-26 10:06:41.738334', '2023-04-26 10:06:41.872141', '2023-04-26 10:06:41.905571', '2023-04-26 10:06:42.034389', '2023-04-26 10:06:42.206668', '2023-04-26 10:06:42.209672']	26-50	0	1	0	1	24.42	20.17	30.5	46.5	136.42	24.42	20.17	30.5	557.95	2.2	31464.52	630.7	10.51	136.42	1889.49	1008.66	910.4	1108.98	0
Charles	Edgar	12	blank	All Clear	10	0	0	0	40	0	Walk	[]	26-50	1	0	0	0	41.62	23.57	21.86	53.81	126.29	41.62	23.57	21.86	1130.09	10.7	32594.61	651.4	10.86	126.29	1943.3	1050.28	933.97	1130.84	0
Charles	Edgar	12	Olfactometer11	Olfactometer11	1.55467391	8	813	1e-05	41	1e-05	Walk	['2023-04-26 10:07:14.783964', '2023-04-26 10:07:14.817001', '2023-04-26 10:07:14.939104', '2023-04-26 10:07:15.072213', '2023-04-26 10:07:15.104607', '2023-04-26 10:07:15.216205', '2023-04-26 10:07:15.337352', '2023-04-26 10:07:15.466341']	26-50	1	0	0	1	23.63	20.88	32.56	48.7	132.13	23.63	20.88	32.56	779.26	2.5	33373.87	663.9	11.07	132.13	1992	1073.91	954.85	1163.4	2
Charles	Edgar	12	Olfactometer11	All Clear	1.384032011	4	362	3e-07	42	0	Walk	['2023-04-26 10:07:30.441334', '2023-04-26 10:07:30.446335', '2023-04-26 10:07:30.543832', '2023-04-26 10:07:30.704246']	26-50	0	0	1	0	32.77	18.73	18	44.67	139.82	32.77	18.73	18	982.66	11.8	34356.53	685.7	11.43	139.82	2036.67	1106.68	973.58	1181.4	-0.5
Charles	Edgar	12	blank	All Clear	10	0	0	0	43	0	Walk	[]	26-50	1	0	0	0	37.8	23.25	26.55	54.25	127.8	37.8	23.25	26.55	1084.99	10.4	35441.52	706.1	11.77	127.8	2090.92	1144.48	996.83	1207.95	0
Charles	Edgar	12	Olfactometer11	Olfactometer11	1.477362871	8	809	3e-06	44	3e-06	Walk	['2023-04-26 10:08:13.281720', '2023-04-26 10:08:13.408050', '2023-04-26 10:08:13.504231', '2023-04-26 10:08:13.581864', '2023-04-26 10:08:13.805870', '2023-04-26 10:08:13.838463', '2023-04-26 10:08:13.869303', '2023-04-26 10:08:14.043289']	26-50	1	0	0	1	35	27.69	26.92	56.31	125.57	35	27.69	26.92	732	3.1	36173.52	719.2	11.99	125.57	2147.23	1179.48	1024.52	1234.87	1.5
Charles	Edgar	12	blank	All Clear	1.268490076	1	88	0	45	0	Walk	['2023-04-26 10:08:25.687163']	26-50	1	0	0	0	32.41	23.32	24.86	51.25	135.41	32.41	23.32	24.86	1127.43	11.7	37300.95	740.9	12.35	135.41	2198.48	1211.89	1047.84	1259.73	0
Charles	Edgar	12	blank	All Clear	10	0	0	0	46	0	Walk	[]	26-50	1	0	0	0	32.83	23.39	26.7	51.59	133.48	32.83	23.39	26.7	1186.5	10.3	38487.45	761.2	12.69	133.48	2250.07	1244.72	1071.23	1286.43	0
Charles	Edgar	12	blank	All Clear	10	0	0	0	47	0	Walk	[]	26-50	1	0	0	0	34.19	21	17.62	45.2	131.95	34.19	21	17.62	949.13	11	39436.58	782.2	13.04	131.95	2295.27	1278.91	1092.23	1304.05	0
Charles	Edgar	12	Olfactometer11	Olfactometer11	2.134500027	8	818	1e-06	48	1e-06	Walk	['2023-04-26 10:09:32.670997', '2023-04-26 10:09:32.703616', '2023-04-26 10:09:32.734622', '2023-04-26 10:09:32.862613', '2023-04-26 10:09:32.869609', '2023-04-26 10:09:33.140072', '2023-04-26 10:09:33.169061', '2023-04-26 10:09:33.201061']	26-50	1	0	0	1	19.54	18.38	28.31	42.06	128.15	19.54	18.38	28.31	546.8	3.3	39983.38	795.5	13.26	128.15	2337.33	1298.45	1110.61	1332.36	1
Charles	Edgar	12	blank	All Clear	10	0	0	0	49	0	Walk	[]	26-50	1	0	0	0	38.62	28.62	24.24	57.33	125.38	38.62	28.62	24.24	1203.87	10.9	41187.25	816.4	13.61	125.38	2394.66	1337.07	1139.23	1356.6	0
Charles	Edgar	12	Olfactometer11	Olfactometer11	1.176183701	8	814	3e-06	50	3e-06	Walk	['2023-04-26 10:10:05.576259', '2023-04-26 10:10:05.580304', '2023-04-26 10:10:05.712263', '2023-04-26 10:10:05.819691', '2023-04-26 10:10:05.851834', '2023-04-26 10:10:06.009477', '2023-04-26 10:10:06.206539', '2023-04-26 10:10:06.244684']	26-50	1	0	0	1	26.58	27.67	27.08	50.77	142.17	26.58	27.67	27.08	609.25	2.3	41796.5	828.7	13.81	142.17	2445.43	1363.65	1166.9	1383.68	1.5
Charles	Edgar	12	blank	All Clear	10	0	0	0	51	0	Walk	[]	51-75	1	0	0	0	29.96	21.75	17.71	43.25	136.83	29.96	21.75	17.71	1037.92	10.9	42834.42	849.6	14.16	136.83	2488.68	1393.61	1188.65	1401.39	0
Charles	Edgar	12	blank	All Clear	10	0	0	0	52	0	Walk	[]	51-75	1	0	0	0	43.62	29.38	22.76	59.92	134	43.62	29.38	22.76	1258.33	10.7	44092.75	870.3	14.51	134	2548.6	1437.23	1218.03	1424.15	0
Charles	Edgar	12	blank	All Clear	10	0	0	0	53	0	Walk	[]	51-75	1	0	0	0	29.95	16.45	13	38.73	128	29.95	16.45	13	774.64	10.2	44867.39	890.5	14.84	128	2587.33	1467.18	1234.48	1437.15	0
Charles	Edgar	12	blank	All Clear	10	0	0	0	54	0	Walk	[]	51-75	1	0	0	0	30.81	23.1	21.86	47.09	130.52	30.81	23.1	21.86	988.8	10.8	45856.19	911.3	15.19	130.52	2634.42	1497.99	1257.58	1459.01	0
Charles	Edgar	12	Olfactometer11	Olfactometer11	1.287543297	8	810	3e-07	55	0	Walk	['2023-04-26 10:11:43.516717', '2023-04-26 10:11:43.615558', '2023-04-26 10:11:43.680957', '2023-04-26 10:11:43.838562', '2023-04-26 10:11:44.027128', '2023-04-26 10:11:44.030132', '2023-04-26 10:11:44.127213', '2023-04-26 10:11:44.366627']	51-75	1	0	0	1	30.75	24.75	27.08	50.28	136.33	30.75	24.75	27.08	603.37	2.4	46459.56	923.7	15.4	136.33	2684.7	1528.74	1282.33	1486.09	-0.5
Charles	Edgar	12	Olfactometer11	Olfactometer11	1.532928705	8	817	1e-06	56	1e-06	Walk	['2023-04-26 10:11:56.463863', '2023-04-26 10:11:56.671911', '2023-04-26 10:11:56.702924', '2023-04-26 10:11:56.737299', '2023-04-26 10:11:56.928829', '2023-04-26 10:11:57.023946', '2023-04-26 10:11:57.035946', '2023-04-26 10:11:57.202050']	51-75	1	0	0	1	32.88	27.12	26.59	52.99	138.29	32.88	27.12	26.59	900.79	3.3	47360.35	937	15.62	138.29	2737.69	1561.62	1309.45	1512.68	1
Charles	Edgar	12	Olfactometer11	Olfactometer11	1.979310274	8	817	1e-05	57	1e-05	Walk	['2023-04-26 10:12:13.155516', '2023-04-26 10:12:13.275567', '2023-04-26 10:12:13.392450', '2023-04-26 10:12:13.457623', '2023-04-26 10:12:13.555757', '2023-04-26 10:12:13.744238', '2023-04-26 10:12:13.771275', '2023-04-26 10:12:13.915549']	51-75	1	0	0	1	37.92	31.15	32.23	62.44	147.69	37.92	31.15	32.23	811.78	3	48172.13	950	15.83	147.69	2800.13	1599.54	1340.6	1544.91	2
Charles	Edgar	12	Olfactometer11	All Clear	1.227558851	4	314	1e-06	58	1e-06	Walk	['2023-04-26 10:12:25.735003', '2023-04-26 10:12:25.803801', '2023-04-26 10:12:25.979992', '2023-04-26 10:12:25.987072']	51-75	0	0	1	0	39.14	24.18	20.32	52.38	145.86	39.14	24.18	20.32	1152.35	12.1	49324.48	972.1	16.2	145.86	2852.51	1638.68	1364.78	1565.23	1
Charles	Edgar	12	blank	All Clear	10	0	0	0	59	0	Walk	[]	51-75	1	0	0	0	34.67	23	13.48	44.98	130.86	34.67	23	13.48	944.66	10.8	50269.14	992.9	16.55	130.86	2897.49	1673.35	1387.78	1578.71	0
Charles	Edgar	12	Olfactometer11	Olfactometer11	1.450115442	8	812	3e-06	60	3e-06	Walk	['2023-04-26 10:13:08.810629', '2023-04-26 10:13:08.963720', '2023-04-26 10:13:08.996726', '2023-04-26 10:13:09.159608', '2023-04-26 10:13:09.183516', '2023-04-26 10:13:09.352385', '2023-04-26 10:13:09.523438', '2023-04-26 10:13:09.523438']	51-75	1	0	0	1	30.23	25.69	28.62	54.4	137.92	30.23	25.69	28.62	707.22	2.6	50976.36	1005.5	16.76	137.92	2951.89	1703.58	1413.47	1607.33	1.5
Charles	Edgar	12	blank	All Clear	10	0	0	0	61	0	Walk	[]	51-75	1	0	0	0	30.43	19.87	14.17	40.55	128.7	30.43	19.87	14.17	932.72	10.2	51909.08	1025.7	17.1	128.7	2992.44	1734.01	1433.34	1621.5	0
Charles	Edgar	12	blank	All Clear	10	0	0	0	62	0	Walk	[]	51-75	1	0	0	0	26.67	19.57	15.19	38.03	126.48	26.67	19.57	15.19	798.67	10.8	52707.75	1046.5	17.44	126.48	3030.47	1760.68	1452.91	1636.69	0
Charles	Edgar	12	blank	All Clear	10	0	0	0	63	0	Walk	[]	51-75	1	0	0	0	35	26.2	22.75	52.19	136.6	35	26.2	22.75	1043.88	10.5	53751.63	1067	17.78	136.6	3082.66	1795.68	1479.11	1659.44	0
Charles	Edgar	12	Olfactometer11	Olfactometer11	1.310540676	8	819	1e-05	64	1e-05	Walk	['2023-04-26 10:14:26.230100', '2023-04-26 10:14:26.356375', '2023-04-26 10:14:26.458382', '2023-04-26 10:14:26.600708', '2023-04-26 10:14:26.633707', '2023-04-26 10:14:26.760977', '2023-04-26 10:14:26.919420', '2023-04-26 10:14:26.967920']	51-75	1	0	0	1	39.38	26.08	35.69	62.36	146.31	39.38	26.08	35.69	810.72	3	54562.35	1080	18	146.31	3145.02	1835.06	1505.19	1695.13	2
Charles	Edgar	12	blank	All Clear	10	0	0	0	65	0	Walk	[]	51-75	1	0	0	0	43.29	28.62	21.9	59.39	138.71	43.29	28.62	21.9	1247.13	10.7	55809.48	1100.7	18.35	138.71	3204.41	1878.35	1533.81	1717.03	0
Charles	Edgar	12	Olfactometer11	All Clear	10	0	0	3e-07	66	0	Walk	[]	51-75	0	0	1	0	37.22	25.13	18.87	50.5	129.78	37.22	25.13	18.87	1161.42	10.2	56970.9	1120.9	18.68	129.78	3254.91	1915.57	1558.94	1735.9	-0.5
Charles	Edgar	12	Olfactometer11	Olfactometer11	1.827552319	8	812	1e-05	67	1e-05	Walk	['2023-04-26 10:15:23.648342', '2023-04-26 10:15:23.755560', '2023-04-26 10:15:23.878031', '2023-04-26 10:15:23.908032', '2023-04-26 10:15:23.995035', '2023-04-26 10:15:24.176036', '2023-04-26 10:15:24.322032', '2023-04-26 10:15:24.363031']	51-75	1	0	0	1	29.07	23.43	29.43	53.32	128.86	29.07	23.43	29.43	746.49	3.5	57717.39	1134.4	18.91	128.86	3308.23	1944.64	1582.37	1765.33	2
Charles	Edgar	12	blank	All Clear	10	0	0	0	68	0	Walk	[]	51-75	1	0	0	0	38.55	20.65	16.4	48.15	132.05	38.55	20.65	16.4	962.9	10.1	58680.29	1154.5	19.24	132.05	3356.38	1983.19	1603.02	1781.73	0
Charles	Edgar	12	Olfactometer11	All Clear	10	0	0	3e-07	69	0	Walk	[]	51-75	0	0	1	0	34.14	25.29	15.95	48.05	125.5	34.14	25.29	15.95	1009.14	10.7	59689.43	1175.2	19.59	125.5	3404.43	2017.33	1628.31	1797.68	-0.5
Charles	Edgar	12	Olfactometer11	Olfactometer11	1.458066463	8	812	3e-06	70	3e-06	Walk	['2023-04-26 10:16:17.452259', '2023-04-26 10:16:17.563066', '2023-04-26 10:16:17.659291', '2023-04-26 10:16:17.794056', '2023-04-26 10:16:17.818965', '2023-04-26 10:16:17.964453', '2023-04-26 10:16:18.066962', '2023-04-26 10:16:18.069966']	51-75	1	0	0	1	25.25	25.75	34.08	53.09	141.25	25.25	25.75	34.08	637.12	2.2	60326.55	1187.4	19.79	141.25	3457.52	2042.58	1654.06	1831.76	1.5
Charles	Edgar	12	blank	All Clear	10	0	0	0	71	0	Walk	[]	51-75	1	0	0	0	34.92	19.46	15.79	44.38	132.5	34.92	19.46	15.79	1065.11	10.7	61391.66	1208.1	20.14	132.5	3501.9	2077.5	1673.52	1847.55	0
Charles	Edgar	12	blank	All Clear	10	0	0	0	72	0	Walk	[]	51-75	1	0	0	0	24.1	16.81	13.14	34.79	127.48	24.1	16.81	13.14	730.55	10.7	62122.21	1228.8	20.48	127.48	3536.69	2101.6	1690.33	1860.69	0
Charles	Edgar	12	blank	All Clear	10	0	0	0	73	0	Walk	[]	51-75	1	0	0	0	29.6	17.65	13.7	39.25	129.7	29.6	17.65	13.7	785.07	10.2	62907.28	1249	20.82	129.7	3575.94	2131.2	1707.98	1874.39	0
Charles	Edgar	12	Olfactometer11	Olfactometer11	3.375710249	8	813	1e-06	74	1e-06	Walk	['2023-04-26 10:17:37.131410', '2023-04-26 10:17:37.149565', '2023-04-26 10:17:37.197350', '2023-04-26 10:17:37.352428', '2023-04-26 10:17:37.358428', '2023-04-26 10:17:37.563709', '2023-04-26 10:17:37.594926', '2023-04-26 10:17:37.695480']	51-75	1	0	0	1	16	18.13	29.6	39.8	143.13	16	18.13	29.6	597.03	4.8	63504.31	1263.8	21.06	143.13	3615.74	2147.2	1726.11	1903.99	1
Charles	Edgar	12	blank	All Clear	10	0	0	0	75	0	Walk	[]	51-75	1	0	0	0	29	18.75	24.05	45.46	138	29	18.75	24.05	909.28	10.3	64413.59	1284.1	21.4	138	3661.2	2176.2	1744.86	1928.04	0
Charles	Edgar	12	Olfactometer11	Olfactometer11	2.272429466	8	757	3e-07	76	0	Walk	['2023-04-26 10:18:10.958270', '2023-04-26 10:18:10.989270', '2023-04-26 10:18:11.020265', '2023-04-26 10:18:11.193708', '2023-04-26 10:18:11.258724', '2023-04-26 10:18:11.451793', '2023-04-26 10:18:11.483793', '2023-04-26 10:18:11.563911']	76-100	1	0	0	1	27.82	25.71	24.47	49.61	139	27.82	25.71	24.47	843.38	3.6	65256.97	1297.7	21.63	139	3710.81	2204.02	1770.57	1952.51	-0.5
Charles	Edgar	12	Olfactometer11	Olfactometer11	1.696075916	8	813	1e-05	77	1e-05	Walk	['2023-04-26 10:18:26.938904', '2023-04-26 10:18:27.085764', '2023-04-26 10:18:27.147764', '2023-04-26 10:18:27.244855', '2023-04-26 10:18:27.427024', '2023-04-26 10:18:27.466861', '2023-04-26 10:18:27.584590', '2023-04-26 10:18:27.599586']	76-100	1	0	0	1	35.75	25.67	26.08	54.36	141	35.75	25.67	26.08	652.3	2.6	65909.27	1310.3	21.84	141	3765.17	2239.77	1796.24	1978.59	2
Charles	Edgar	12	Olfactometer11	Olfactometer11	1.311322451	8	814	3e-06	78	3e-06	Walk	['2023-04-26 10:18:39.258218', '2023-04-26 10:18:39.322788', '2023-04-26 10:18:39.450391', '2023-04-26 10:18:39.547123', '2023-04-26 10:18:39.627696', '2023-04-26 10:18:39.753733', '2023-04-26 10:18:39.857017', '2023-04-26 10:18:39.883208']	76-100	1	0	0	1	27.62	24.85	32.62	52.81	141.23	27.62	24.85	32.62	686.53	2.9	66595.8	1323.2	22.05	141.23	3817.98	2267.39	1821.09	2011.21	1.5
Charles	Edgar	12	Olfactometer11	Olfactometer11	1.260524511	8	814	1e-06	79	1e-06	Walk	['2023-04-26 10:18:51.678665', '2023-04-26 10:18:51.819267', '2023-04-26 10:18:51.851316', '2023-04-26 10:18:51.988541', '2023-04-26 10:18:52.077893', '2023-04-26 10:18:52.170997', '2023-04-26 10:18:52.251449', '2023-04-26 10:18:52.445020']	76-100	1	0	0	1	27.17	23.42	27.92	49.54	147.42	27.17	23.42	27.92	594.51	2.4	67190.31	1335.6	22.26	147.42	3867.52	2294.56	1844.51	2039.13	1
Charles	Edgar	12	blank	All Clear	10	0	0	0	80	0	Walk	[]	76-100	1	0	0	0	25.95	17.95	10.67	34.94	137.1	25.95	17.95	10.67	733.67	10.7	67923.98	1356.3	22.61	137.1	3902.46	2320.51	1862.46	2049.8	0
Charles	Edgar	12	blank	All Clear	10	0	0	0	81	0	Walk	[]	76-100	1	0	0	0	27	20.09	8.91	36.78	130.43	27	20.09	8.91	845.9	10.2	68769.88	1376.5	22.94	130.43	3939.24	2347.51	1882.55	2058.71	0
Charles	Edgar	12	Olfactometer11	Olfactometer11	1.477358341	8	816	3e-06	82	3e-06	Walk	['2023-04-26 10:19:48.178619', '2023-04-26 10:19:48.271752', '2023-04-26 10:19:48.380973', '2023-04-26 10:19:48.507970', '2023-04-26 10:19:48.574623', '2023-04-26 10:19:48.700849', '2023-04-26 10:19:48.853969', '2023-04-26 10:19:48.876032']	76-100	1	0	0	1	26	17	31.54	45.84	139.85	26	17	31.54	595.96	2.9	69365.84	1389.4	23.16	139.85	3985.08	2373.51	1899.55	2090.25	1.5
Charles	Edgar	12	Olfactometer11	Olfactometer11	1.598143816	8	812	3e-07	83	0	Walk	['2023-04-26 10:20:01.004508', '2023-04-26 10:20:01.177840', '2023-04-26 10:20:01.209088', '2023-04-26 10:20:01.319618', '2023-04-26 10:20:01.448327', '2023-04-26 10:20:01.512469', '2023-04-26 10:20:01.690347', '2023-04-26 10:20:01.756549']	76-100	1	0	0	1	36.15	30	25	56.78	143.23	36.15	30	25	738.15	2.8	70103.99	1402.2	23.37	143.23	4041.86	2409.66	1929.55	2115.25	-0.5
Charles	Edgar	12	blank	All Clear	1.306173086	2	197	0	84	0	Walk	['2023-04-26 10:20:13.645176', '2023-04-26 10:20:13.664456']	76-100	1	0	0	0	36.64	22	15	48.19	141.14	36.64	22	15	1060.14	11.7	71164.13	1423.9	23.73	141.14	4090.05	2446.3	1951.55	2130.25	0
Charles	Edgar	12	blank	All Clear	10	0	0	0	85	0	Walk	[]	76-100	1	0	0	0	32.55	18.4	9.95	40.25	129.7	32.55	18.4	9.95	805.01	10.4	71969.14	1444.3	24.07	129.7	4130.3	2478.85	1969.95	2140.2	0
Charles	Edgar	12	Olfactometer11	Olfactometer11	2.221507311	8	812	1e-06	86	1e-06	Walk	['2023-04-26 10:20:57.108650', '2023-04-26 10:20:57.143385', '2023-04-26 10:20:57.216228', '2023-04-26 10:20:57.312902', '2023-04-26 10:20:57.437048', '2023-04-26 10:20:57.503776', '2023-04-26 10:20:57.675924', '2023-04-26 10:20:57.682924']	76-100	1	0	0	1	14.41	14.24	28.24	36.5	133.67	14.41	14.24	28.24	620.42	3.7	72589.56	1458	24.3	133.67	4166.8	2493.26	1984.19	2168.44	1
Charles	Edgar	12	blank	All Clear	10	0	0	0	87	0	Walk	[]	76-100	1	0	0	0	24.33	20.48	22.76	42.31	137.67	24.33	20.48	22.76	888.46	10.5	73478.02	1478.5	24.64	137.67	4209.11	2517.59	2004.67	2191.2	0
Charles	Edgar	12	Olfactometer11	Olfactometer11	1.499008656	8	813	1e-05	88	1e-05	Walk	['2023-04-26 10:21:33.450829', '2023-04-26 10:21:33.509016', '2023-04-26 10:21:33.600300', '2023-04-26 10:21:33.697430', '2023-04-26 10:21:33.819435', '2023-04-26 10:21:33.871888', '2023-04-26 10:21:33.973673', '2023-04-26 10:21:34.159518']	76-100	1	0	0	1	34.83	27	27.75	54.37	133.67	34.83	27	27.75	652.4	2.3	74130.42	1490.8	24.85	133.67	4263.48	2552.42	2031.67	2218.95	2
Charles	Edgar	12	Olfactometer11	Olfactometer11	1.530727386	8	826	1e-06	89	1e-06	Walk	['2023-04-26 10:21:46.177149', '2023-04-26 10:21:46.277505', '2023-04-26 10:21:46.411719', '2023-04-26 10:21:46.544505', '2023-04-26 10:21:46.609938', '2023-04-26 10:21:46.750699', '2023-04-26 10:21:46.814192', '2023-04-26 10:21:46.945905']	76-100	1	0	0	1	26.23	21.23	25.46	45.55	143.15	26.23	21.23	25.46	592.19	3	74722.61	1503.8	25.06	143.15	4309.03	2578.65	2052.9	2244.41	1
Charles	Edgar	12	blank	All Clear	10	0	0	0	90	0	Walk	[]	76-100	1	0	0	0	39.1	21.86	13.81	47.95	135.57	39.1	21.86	13.81	1006.92	10.6	75729.53	1524.4	25.41	135.57	4356.98	2617.75	2074.76	2258.22	0
Charles	Edgar	12	Olfactometer11	Olfactometer11	1.724640846	8	816	3e-06	91	3e-06	Walk	['2023-04-26 10:22:19.759560', '2023-04-26 10:22:19.848613', '2023-04-26 10:22:19.972570', '2023-04-26 10:22:20.120170', '2023-04-26 10:22:20.242141', '2023-04-26 10:22:20.309152', '2023-04-26 10:22:20.447568', '2023-04-26 10:22:20.511811']	76-100	1	0	0	1	17	13.63	27.38	36.69	134.88	17	13.63	27.38	587.06	2.6	76316.59	1537	25.62	134.88	4393.67	2634.75	2088.39	2285.6	1.5
Charles	Edgar	12	Olfactometer11	Olfactometer11	3.972429991	8	814	1e-05	92	1e-05	Walk	['2023-04-26 10:22:38.135576', '2023-04-26 10:22:38.237259', '2023-04-26 10:22:38.266032', '2023-04-26 10:22:38.441894', '2023-04-26 10:22:38.474071', '2023-04-26 10:22:38.600245', '2023-04-26 10:22:38.700985', '2023-04-26 10:22:38.892900']	76-100	1	0	0	1	34.93	19.53	31.2	53.9	136.87	34.93	19.53	31.2	808.43	4.9	77125.02	1551.9	25.87	136.87	4447.57	2669.68	2107.92	2316.8	2
Charles	Edgar	12	Olfactometer11	Olfactometer11	2.144872904	8	809	3e-07	93	0	Walk	['2023-04-26 10:22:51.623163', '2023-04-26 10:22:51.759418', '2023-04-26 10:22:51.861123', '2023-04-26 10:22:51.884453', '2023-04-26 10:22:52.065480', '2023-04-26 10:22:52.131283', '2023-04-26 10:22:52.260279', '2023-04-26 10:22:52.341045']	76-100	1	0	0	1	20.62	16.08	32.31	44.39	139.62	20.62	16.08	32.31	577.06	3.4	77702.08	1565.3	26.09	139.62	4491.96	2690.3	2124	2349.11	-0.5
Charles	Edgar	12	blank	All Clear	10	0	0	0	94	0	Walk	[]	76-100	1	0	0	0	29	20.19	20.81	44.94	137.1	29	20.19	20.81	943.69	10.9	78645.77	1586.2	26.44	137.1	4536.9	2719.3	2144.19	2369.92	0
Charles	Edgar	12	Olfactometer11	Olfactometer11	1.076852798	8	808	1e-05	95	1e-05	Walk	['2023-04-26 10:23:24.623374', '2023-04-26 10:23:24.719783', '2023-04-26 10:23:24.859383', '2023-04-26 10:23:24.897431', '2023-04-26 10:23:25.145685', '2023-04-26 10:23:25.183982', '2023-04-26 10:23:25.233727', '2023-04-26 10:23:25.329681']	76-100	1	0	0	1	27.08	27	30.25	51.96	124.8	27.08	27	30.25	623.53	2.4	79269.3	1598.6	26.64	124.8	4588.86	2746.38	2171.19	2400.17	2
Charles	Edgar	12	blank	All Clear	10	0	0	0	96	0	Walk	[]	76-100	1	0	0	0	34.13	24.88	17	48.13	128.43	34.13	24.88	17	1155.19	11	80424.49	1619.6	26.99	128.43	4636.99	2780.51	2196.07	2417.17	0
Charles	Edgar	12	blank	All Clear	10	0	0	0	97	0	Walk	[]	76-100	1	0	0	0	32.52	19.05	23.1	47.62	129.71	32.52	19.05	23.1	999.98	10.8	81424.47	1640.4	27.34	129.71	4684.61	2813.03	2215.12	2440.27	0
Charles	Edgar	12	Olfactometer11	All Clear	10	0	0	3e-07	98	0	Walk	[]	76-100	0	0	1	0	29.85	22.25	20.15	46	134.15	29.85	22.25	20.15	919.91	10.4	82344.38	1660.8	27.68	134.15	4730.61	2842.88	2237.37	2460.42	-0.5
Charles	Edgar	12	blank	All Clear	10	0	0	0	99	0	Walk	[]	76-100	1	0	0	0	33.05	21.71	15.05	44.55	131.29	33.05	21.71	15.05	935.61	10.9	83279.99	1681.7	28.03	131.29	4775.16	2875.93	2259.08	2475.47	0
Charles	Edgar	12	blank	All Clear	10	0	0	0	100	0	Walk	[]	76-100	1	0	0	0	30.91	21.55	23.18	47.23	128.55	30.91	21.55	23.18	519.52	10.4	83799.51	1702.1	28.37	128.55	4822.39	2906.84	2280.63	2498.65	0
Dasty	Lauren	1	Olfactometer11	Olfactometer11	0.824758053	4	408	0.001	1	0.001	Trot	['2023-04-11 09:01:24.989454', '2023-04-11 09:01:25.107687', '2023-04-11 09:01:25.162511', '2023-04-11 09:01:25.256041']	0-25	1	0	0	1	60.17	55.33	30.08	89.44	115.33	60.17	55.33	30.08	1073.25	1.4	1073.25	11.4	0.19	115.33	89.44	60.17	55.33	30.08	3
Dasty	Lauren	1	Olfactometer11	Olfactometer11	1.768691778	4	404	0.01	2	0.01	Trot	['2023-04-11 09:01:38.094653', '2023-04-11 09:01:38.131763', '2023-04-11 09:01:38.297042', '2023-04-11 09:01:38.380468']	0-25	1	0	0	1	58.46	60.08	27.23	90	123.15	58.46	60.08	27.23	1169.95	2.4	2243.2	23.8	0.4	123.15	179.44	118.63	115.41	57.31	4
Dasty	Lauren	1	blank	All Clear	3.179147959	3	283	0	3	0	Trot	['2023-04-11 09:01:52.405156', '2023-04-11 09:01:52.455983', '2023-04-11 09:01:52.524759']	0-25	1	0	0	0	50.42	49.88	26.83	78.12	120.96	50.42	49.88	26.83	1874.86	13.6	4118.06	47.4	0.79	120.96	257.56	169.05	165.29	84.14	0
Dasty	Lauren	1	blank	All Clear	10	0	0	0	4	0	Trot	[]	0-25	1	0	0	0	50.24	55.95	30.95	83.18	123.38	50.24	55.95	30.95	1746.81	10.3	5864.87	67.7	1.13	123.38	340.74	219.29	221.24	115.09	0
Dasty	Lauren	1	blank	All Clear	10	0	0	0	5	0	Trot	[]	0-25	1	0	0	0	45.85	51.55	33.1	78.67	122.65	45.85	51.55	33.1	1573.45	10.1	7438.32	87.8	1.46	122.65	419.41	265.14	272.79	148.19	0
Dasty	Lauren	1	Olfactometer11	Olfactometer11	2.185472727	4	404	0.003	6	0.003	Trot	['2023-04-11 09:02:56.991596', '2023-04-11 09:02:57.038953', '2023-04-11 09:02:57.070905', '2023-04-11 09:02:57.251830']	0-25	1	0	0	1	43.15	37.85	36.92	70.29	122.31	43.15	37.85	36.92	913.77	3.3	8352.09	101.1	1.68	122.31	489.7	308.29	310.64	185.11	3.5
Dasty	Lauren	1	Olfactometer11	Olfactometer11	7.298377037	4	404	3e-04	7	3e-04	Trot	['2023-04-11 09:03:15.139947', '2023-04-11 09:03:15.176820', '2023-04-11 09:03:15.247601', '2023-04-11 09:03:15.419014']	0-25	1	0	0	1	43.53	44.21	26.74	69.33	121.21	43.53	44.21	26.74	1317.3	8.5	9669.39	119.6	1.99	121.21	559.03	351.82	354.85	211.85	2.5
Dasty	Lauren	1	blank	All Clear	10	0	0	0	8	0	Trot	[]	0-25	1	0	0	0	41.24	45	29.1	69.76	123.91	41.24	45	29.1	1465.02	10.5	11134.41	140.1	2.33	123.91	628.79	393.06	399.85	240.95	0
Dasty	Lauren	1	Olfactometer11	Olfactometer11	1.515714645	4	404	0.001	9	0.001	Trot	['2023-04-11 09:03:48.475438', '2023-04-11 09:03:48.510321', '2023-04-11 09:03:48.639203', '2023-04-11 09:03:48.797515']	0-25	1	0	0	1	41.83	50.42	26.92	72.8	119.33	41.83	50.42	26.92	873.58	1.9	12007.99	152	2.53	119.33	701.59	434.89	450.27	267.87	3
Dasty	Lauren	1	blank	All Clear	10	0	0	0	10	0	Trot	[]	0-25	1	0	0	0	42.33	44.43	29.48	70.14	121.38	42.33	44.43	29.48	1472.84	10.7	13480.83	172.7	2.88	121.38	771.73	477.22	494.7	297.35	0
Dasty	Lauren	1	Olfactometer11	Olfactometer11	1.870185852	4	407	0.01	11	0.01	Trot	['2023-04-11 09:04:22.168793', '2023-04-11 09:04:22.302473', '2023-04-11 09:04:22.484736', '2023-04-11 09:04:22.498656']	0-25	1	0	0	1	42.92	44.92	29.46	70.76	123	42.92	44.92	29.46	919.87	2.5	14400.7	185.2	3.09	123	842.49	520.14	539.62	326.81	4
Dasty	Lauren	1	Olfactometer11	Olfactometer11	1.580096245	4	404	0.003	12	0.003	Trot	['2023-04-11 09:04:34.903943', '2023-04-11 09:04:34.957972', '2023-04-11 09:04:35.117422', '2023-04-11 09:04:35.265981']	0-25	1	0	0	1	44.85	50.31	26.92	74.74	121.46	44.85	50.31	26.92	971.62	2.3	15372.32	197.5	3.29	121.46	917.23	564.99	589.93	353.73	3.5
Dasty	Lauren	1	blank	All Clear	10	0	0	0	13	0	Trot	[]	0-25	1	0	0	0	43.2	38.6	24.55	64.75	122.6	43.2	38.6	24.55	1295	10	16667.32	217.5	3.63	122.6	981.98	608.19	628.53	378.28	0
Dasty	Lauren	1	Olfactometer11	Olfactometer11	1.725559711	4	406	3e-04	14	3e-04	Trot	['2023-04-11 09:05:08.371842', '2023-04-11 09:05:08.435562', '2023-04-11 09:05:08.589383', '2023-04-11 09:05:08.722949']	0-25	1	0	0	1	46.46	36.85	28.08	68.28	123.54	46.46	36.85	28.08	887.61	2.8	17554.93	230.3	3.84	123.54	1050.26	654.65	665.38	406.36	2.5
Dasty	Lauren	1	Olfactometer11	Olfactometer11	2.692444324	4	407	3e-04	15	3e-04	Trot	['2023-04-11 09:05:22.228866', '2023-04-11 09:05:22.253783', '2023-04-11 09:05:22.416115', '2023-04-11 09:05:22.513992']	0-25	1	0	0	1	43.07	46.64	28.36	71.28	124.29	43.07	46.64	28.36	997.88	3.6	18552.81	243.9	4.06	124.29	1121.54	697.72	712.02	434.72	2.5
Dasty	Lauren	1	blank	All Clear	10	0	0	0	16	0	Trot	[]	0-25	1	0	0	0	43.48	42.57	30.52	69.83	125.33	43.48	42.57	30.52	1466.35	10.3	20019.16	264.2	4.4	125.33	1191.37	741.2	754.59	465.24	0
Dasty	Lauren	1	blank	All Clear	10	0	0	0	17	0	Trot	[]	0-25	1	0	0	0	43.25	43.35	28.6	69.25	124.25	43.25	43.35	28.6	1384.99	10.1	21404.15	284.3	4.74	124.25	1260.62	784.45	797.94	493.84	0
Dasty	Lauren	1	Olfactometer11	Olfactometer11	3.053794146	4	405	0.01	18	0.01	Trot	['2023-04-11 09:06:17.687777', '2023-04-11 09:06:17.721991', '2023-04-11 09:06:17.759068', '2023-04-11 09:06:17.921662']	0-25	1	0	0	1	40.86	45.5	29.43	70.41	123.75	40.86	45.5	29.43	985.77	4.1	22389.92	298.4	4.97	123.75	1331.03	825.31	843.44	523.27	4
Dasty	Lauren	1	blank	All Clear	8.02235508	1	21	0	19	0	Trot	['2023-04-11 09:06:36.878178']	0-25	1	0	0	0	41.1	39.76	32.62	67.78	124.66	41.1	39.76	32.62	1965.74	19	24355.66	327.4	5.46	124.66	1398.81	866.41	883.2	555.89	0
Dasty	Lauren	1	blank	All Clear	10	0	0	0	20	0	Trot	[]	0-25	1	0	0	0	43.29	38.38	35.14	69.95	121.48	43.29	38.38	35.14	1468.97	10.6	25824.63	348	5.8	121.48	1468.76	909.7	921.58	591.03	0
Dasty	Lauren	1	blank	All Clear	10	0	0	0	21	0	Trot	[]	0-25	1	0	0	0	39.45	35.4	35.15	65.68	123.5	39.45	35.4	35.15	1313.54	10.2	27138.17	368.2	6.14	123.5	1534.44	949.15	956.98	626.18	0
Dasty	Lauren	1	Olfactometer11	Olfactometer11	1.893854618	4	410	0.001	22	0.001	Trot	['2023-04-11 09:07:40.811317', '2023-04-11 09:07:40.942877', '2023-04-11 09:07:41.086145', '2023-04-11 09:07:41.149931']	0-25	1	0	0	1	40.54	34.62	39.46	68.47	127.31	40.54	34.62	39.46	890.09	3.2	28028.26	381.4	6.36	127.31	1602.91	989.69	991.6	665.64	3
Dasty	Lauren	1	blank	All Clear	10	0	0	0	23	0	Trot	[]	0-25	1	0	0	0	43	39.1	32.76	68.77	128.81	43	39.1	32.76	1444.19	10.9	29472.45	402.3	6.7	128.81	1671.68	1032.69	1030.7	698.4	0
Dasty	Lauren	1	Olfactometer11	Olfactometer11	2.723413706	4	404	0.003	24	0.003	Trot	['2023-04-11 09:08:15.334598', '2023-04-11 09:08:15.359514', '2023-04-11 09:08:15.517982', '2023-04-11 09:08:15.549874']	0-25	1	0	0	1	44.14	32.86	43.36	72.34	125	44.14	32.86	43.36	1012.72	3.7	30485.17	416	6.93	125	1744.02	1076.83	1063.56	741.76	3.5
Dasty	Lauren	1	blank	All Clear	10	0	0	0	25	0	Trot	[]	0-25	1	0	0	0	45	32.29	38.19	68.68	121.95	45	32.29	38.19	1442.27	10.6	31927.44	436.6	7.28	121.95	1812.7	1121.83	1095.85	779.95	0
Dasty	Lauren	1	blank	All Clear	10	0	0	0	26	0	Trot	[]	26-50	1	0	0	0	41.52	34.29	38.57	69.06	125.36	41.52	34.29	38.57	1450.23	10.5	33377.67	457.1	7.62	125.36	1881.76	1163.35	1130.14	818.52	0
Dasty	Lauren	1	blank	All Clear	10	0	0	0	27	0	Trot	[]	26-50	1	0	0	0	39.14	34.33	33.95	64.07	127.1	39.14	34.33	33.95	1345.55	10.3	34723.22	477.4	7.96	127.1	1945.83	1202.49	1164.47	852.47	0
Dasty	Lauren	1	Olfactometer11	Olfactometer11	2.221681595	4	410	0.001	28	0.001	Trot	['2023-04-11 09:09:31.192233', '2023-04-11 09:09:31.216153', '2023-04-11 09:09:31.440683', '2023-04-11 09:09:31.464603']	26-50	1	0	0	1	43.23	39.15	46.31	76.22	120.92	43.23	39.15	46.31	990.84	2.5	35714.06	489.9	8.16	120.92	2022.05	1245.72	1203.62	898.78	3
Dasty	Lauren	1	Olfactometer11	Olfactometer11	3.281341314	4	411	0.01	29	0.01	Trot	['2023-04-11 09:09:45.487744', '2023-04-11 09:09:45.517710', '2023-04-11 09:09:45.615319', '2023-04-11 09:09:45.766614']	26-50	1	0	0	1	39.07	33.64	41.71	68.49	123	39.07	33.64	41.71	958.82	3.9	36672.88	503.8	8.4	123	2090.54	1284.79	1237.26	940.49	4
Dasty	Lauren	1	Olfactometer11	Olfactometer11	4.199866772	4	405	0.003	30	0.003	Trot	['2023-04-11 09:10:00.739697', '2023-04-11 09:10:00.781557', '2023-04-11 09:10:00.832389', '2023-04-11 09:10:01.020256']	26-50	1	0	0	1	45.6	32.2	40.4	71	118.67	45.6	32.2	40.4	1065.02	5.1	37737.9	518.9	8.65	118.67	2161.54	1330.39	1269.46	980.89	3.5
Dasty	Lauren	1	Olfactometer11	Olfactometer11	3.416509867	4	410	3e-04	31	3e-04	Trot	['2023-04-11 09:10:15.160681', '2023-04-11 09:10:15.179648', '2023-04-11 09:10:15.233371', '2023-04-11 09:10:15.400853']	26-50	1	0	0	1	39.73	34.6	38.07	67.05	114.33	39.73	34.6	38.07	1005.82	4.5	38743.72	533.4	8.89	114.33	2228.59	1370.12	1304.06	1018.96	2.5
Dasty	Lauren	1	blank	All Clear	10	0	0	0	32	0	Trot	[]	26-50	1	0	0	0	41.52	33.9	32.86	64.91	122.1	41.52	33.9	32.86	1363.08	10.3	40106.8	553.7	9.23	122.1	2293.5	1411.64	1337.96	1051.82	0
Dasty	Lauren	1	Olfactometer11	Olfactometer11	1.872626543	4	404	3e-04	33	3e-04	Trot	['2023-04-11 09:10:48.834541', '2023-04-11 09:10:48.903313', '2023-04-11 09:10:49.087107', '2023-04-11 09:10:49.121993']	26-50	1	0	0	1	46.62	34.77	36.92	71.21	122.77	46.62	34.77	36.92	925.77	2.2	41032.57	565.9	9.43	122.77	2364.71	1458.26	1372.73	1088.74	2.5
Dasty	Lauren	1	Olfactometer11	Olfactometer11	1.319288015	4	407	0.01	34	0.01	Trot	['2023-04-11 09:11:01.364701', '2023-04-11 09:11:01.506876', '2023-04-11 09:11:01.542793', '2023-04-11 09:11:01.665232']	26-50	1	0	0	1	43.75	34.92	38	70.17	125.25	43.75	34.92	38	842.09	1.8	41874.66	577.7	9.63	125.25	2434.88	1502.01	1407.65	1126.74	4
Dasty	Lauren	1	Olfactometer11	Olfactometer11	2.982525349	4	408	0.001	35	0.001	Trot	['2023-04-11 09:11:15.372644', '2023-04-11 09:11:15.405534', '2023-04-11 09:11:15.437431', '2023-04-11 09:11:15.537175']	26-50	1	0	0	1	44.64	31.21	34.07	66.18	125.63	44.64	31.21	34.07	926.49	3.6	42801.15	591.3	9.85	125.63	2501.06	1546.65	1438.86	1160.81	3
Dasty	Lauren	1	Olfactometer11	Olfactometer11	2.585130692	4	406	0.003	36	0.003	Trot	['2023-04-11 09:11:28.937794', '2023-04-11 09:11:28.961728', '2023-04-11 09:11:29.028255', '2023-04-11 09:11:29.197692']	26-50	1	0	0	1	50.85	35.69	45.85	79.93	117	50.85	35.69	45.85	1039.13	3.3	43840.28	604.6	10.08	117	2580.99	1597.5	1474.55	1206.66	3.5
Dasty	Lauren	1	blank	All Clear	10	0	0	0	37	0	Trot	[]	26-50	1	0	0	0	37.19	39.19	35.57	66.98	119.52	37.19	39.19	35.57	1406.6	10.9	45246.88	625.5	10.42	119.52	2647.97	1634.69	1513.74	1242.23	0
Dasty	Lauren	1	blank	All Clear	10	0	0	0	38	0	Trot	[]	26-50	1	0	0	0	43.71	26.19	40.81	67.37	122.95	43.71	26.19	40.81	1414.74	10.7	46661.62	646.2	10.77	122.95	2715.34	1678.4	1539.93	1283.04	0
Dasty	Lauren	1	blank	All Clear	10	0	0	0	39	0	Trot	[]	26-50	1	0	0	0	39.19	33.76	37.48	65.72	117.62	39.19	33.76	37.48	1380.21	10.5	48041.83	666.7	11.11	117.62	2781.06	1717.59	1573.69	1320.52	0
Dasty	Lauren	1	blank	All Clear	10	0	0	0	40	0	Trot	[]	26-50	1	0	0	0	38.5	31.6	31.35	60.13	123.6	38.5	31.6	31.35	1202.52	10.2	49244.35	686.9	11.45	123.6	2841.19	1756.09	1605.29	1351.87	0
Dasty	Lauren	1	Olfactometer11	Olfactometer11	2.326254606	4	405	0.003	41	0.003	Trot	['2023-04-11 09:13:05.213231', '2023-04-11 09:13:05.247135', '2023-04-11 09:13:05.280077', '2023-04-11 09:13:05.442540']	26-50	1	0	0	1	43.5	38.43	45.36	76.09	120.21	43.5	38.43	45.36	1065.32	3.5	50309.67	700.4	11.67	120.21	2917.28	1799.59	1643.72	1397.23	3.5
Dasty	Lauren	1	blank	All Clear	10	0	0	0	42	0	Trot	[]	26-50	1	0	0	0	35.15	30.1	34.65	59.61	123.15	35.15	30.1	34.65	1192.25	10.2	51501.92	720.6	12.01	123.15	2976.89	1834.74	1673.82	1431.88	0
Dasty	Lauren	1	Olfactometer11	Olfactometer11	2.332173586	4	405	0.001	43	0.001	Trot	['2023-04-11 09:13:39.234230', '2023-04-11 09:13:39.387420', '2023-04-11 09:13:39.423318', '2023-04-11 09:13:39.500127']	26-50	1	0	0	1	48.43	40.57	34.21	74.93	122.57	48.43	40.57	34.21	1048.98	3.6	52550.9	734.2	12.24	122.57	3051.82	1883.17	1714.39	1466.09	3
Dasty	Lauren	1	blank	All Clear	10	0	0	0	44	0	Trot	[]	26-50	1	0	0	0	49.05	37.52	34.71	73.51	123.82	49.05	37.52	34.71	1543.65	10.4	54094.55	754.6	12.58	123.82	3125.33	1932.22	1751.91	1500.8	0
Dasty	Lauren	1	blank	All Clear	10	0	0	0	45	0	Trot	[]	26-50	1	0	0	0	39.1	39.65	30.9	66.36	122.65	39.1	39.65	30.9	1327.28	10.1	55421.83	774.7	12.91	122.65	3191.69	1971.32	1791.56	1531.7	0
Dasty	Lauren	1	Olfactometer11	Olfactometer11	1.338832855	4	410	0.01	46	0.01	Trot	['2023-04-11 09:14:33.130075', '2023-04-11 09:14:33.277588', '2023-04-11 09:14:33.387821', '2023-04-11 09:14:33.419714']	26-50	1	0	0	1	55	32.31	37.31	76.19	125.08	55	32.31	37.31	990.5	2.5	56412.33	787.2	13.12	125.08	3267.88	2026.32	1823.87	1569.01	4
Dasty	Lauren	1	Olfactometer11	Olfactometer11	4.42632246	4	405	3e-04	47	3e-04	Trot	['2023-04-11 09:14:48.540010', '2023-04-11 09:14:48.554632', '2023-04-11 09:14:48.658285', '2023-04-11 09:14:48.792124']	26-50	1	0	0	1	51.6	31.2	40.33	74.57	123.07	51.6	31.2	40.33	1118.52	4.9	57530.85	802.1	13.37	123.07	3342.45	2077.92	1855.07	1609.34	2.5
Dasty	Lauren	1	Olfactometer11	Olfactometer11	5.682347775	4	410	0.001	48	0.001	Trot	['2023-04-11 09:15:05.293111', '2023-04-11 09:15:05.324009', '2023-04-11 09:15:05.470352', '2023-04-11 09:15:05.522433']	26-50	1	0	0	1	45.18	35.82	44.94	76.94	125.65	45.18	35.82	44.94	1307.91	6.6	58838.76	818.7	13.64	125.65	3419.39	2123.1	1890.89	1654.28	3
Dasty	Lauren	1	blank	All Clear	10	0	0	0	49	0	Trot	[]	26-50	1	0	0	0	45.9	40.62	27.29	70	124.24	45.9	40.62	27.29	1469.91	10.4	60308.67	839.1	13.98	124.24	3489.39	2169	1931.51	1681.57	0
Dasty	Lauren	1	blank	All Clear	10	0	0	0	50	0	Trot	[]	26-50	1	0	0	0	55.33	39	39.52	82.78	122.67	55.33	39	39.52	1738.43	10.3	62047.1	859.4	14.32	122.67	3572.17	2224.33	1970.51	1721.09	0
Dasty	Lauren	1	blank	All Clear	10	0	0	0	51	0	Trot	[]	51-75	1	0	0	0	43.15	33.7	32.7	67.04	121	43.15	33.7	32.7	1340.78	10.1	63387.88	879.5	14.66	121	3639.21	2267.48	2004.21	1753.79	0
Dasty	Lauren	1	Olfactometer11	Olfactometer11	2.341850996	4	404	0.01	52	0.01	Trot	['2023-04-11 09:16:21.085371', '2023-04-11 09:16:21.086313', '2023-04-11 09:16:21.220576', '2023-04-11 09:16:21.328225']	51-75	1	0	0	1	48.43	33.14	37.36	71.69	118	48.43	33.14	37.36	1003.64	3.4	64391.52	892.9	14.88	118	3710.9	2315.91	2037.35	1791.15	4
Dasty	Lauren	1	Olfactometer11	Olfactometer11	9.081616163	4	409	0.003	53	0.003	Trot	['2023-04-11 09:16:41.206672', '2023-04-11 09:16:41.237567', '2023-04-11 09:16:41.319295', '2023-04-11 09:16:41.491964']	51-75	1	0	0	1	50.35	38.35	39.85	78.33	128.95	50.35	38.35	39.85	1566.57	9.6	65958.09	912.5	15.21	128.95	3789.23	2366.26	2075.7	1831	3.5
Dasty	Lauren	1	blank	All Clear	10	0	0	0	54	0	Trot	[]	51-75	1	0	0	0	43.38	41.9	35	72.68	123.38	43.38	41.9	35	1526.29	10.5	67484.38	933	15.55	123.38	3861.91	2409.64	2117.6	1866	0
Dasty	Lauren	1	blank	All Clear	10	0	0	0	55	0	Trot	[]	51-75	1	0	0	0	41.3	37.15	29.95	65.8	123.25	41.3	37.15	29.95	1316.08	10.2	68800.46	953.2	15.89	123.25	3927.71	2450.94	2154.75	1895.95	0
Dasty	Lauren	1	blank	All Clear	10	0	0	0	56	0	Trot	[]	51-75	1	0	0	0	48.43	39.29	33.57	74.26	122.86	48.43	39.29	33.57	1559.46	11	70359.92	974.2	16.24	122.86	4001.97	2499.37	2194.04	1929.52	0
Dasty	Lauren	1	blank	All Clear	10	0	0	0	57	0	Trot	[]	51-75	1	0	0	0	44.71	36.48	44.05	76.47	124.1	44.71	36.48	44.05	1605.8	10.7	71965.72	994.9	16.58	124.1	4078.44	2544.08	2230.52	1973.57	0
Dasty	Lauren	1	Olfactometer11	Olfactometer11	7.967474699	4	411	3e-04	58	3e-04	Trot	['2023-04-11 09:18:23.237490', '2023-04-11 09:18:23.273371', '2023-04-11 09:18:23.418643', '2023-04-11 09:18:23.484109']	51-75	1	0	0	1	45.26	28.16	31.95	64.1	125.47	45.26	28.16	31.95	1217.96	8.6	73183.68	1013.5	16.89	125.47	4142.54	2589.34	2258.68	2005.52	2.5
Dasty	Lauren	1	Olfactometer11	Olfactometer11	5.905914545	4	405	3e-04	59	3e-04	Trot	['2023-04-11 09:18:40.001584', '2023-04-11 09:18:40.037421', '2023-04-11 09:18:40.102210', '2023-04-11 09:18:40.240803']	51-75	1	0	0	1	42.44	32.25	38.06	67.76	125.81	42.44	32.25	38.06	1084.14	6.3	74267.82	1029.8	17.16	125.81	4210.3	2631.78	2290.93	2043.58	2.5
Dasty	Lauren	1	Olfactometer11	Olfactometer11	3.314609766	4	404	0.01	60	0.01	Trot	['2023-04-11 09:18:54.228304', '2023-04-11 09:18:54.422450', '2023-04-11 09:18:54.436460', '2023-04-11 09:18:54.455334']	51-75	1	0	0	1	47.2	41.13	37.53	75.91	126.75	47.2	41.13	37.53	1138.6	4.5	75406.42	1044.3	17.4	126.75	4286.21	2678.98	2332.06	2081.11	4
Dasty	Lauren	1	blank	All Clear	10	0	0	0	61	0	Trot	[]	51-75	1	0	0	0	34	36.19	38.48	64.24	125	34	36.19	38.48	1349.11	10.3	76755.53	1064.6	17.74	125	4350.45	2712.98	2368.25	2119.59	0
Dasty	Lauren	1	blank	All Clear	10	0	0	0	62	0	Trot	[]	51-75	1	0	0	0	34.5	37.65	36.75	64.73	121.95	34.5	37.65	36.75	1294.69	10	78050.22	1084.6	18.08	121.95	4415.18	2747.48	2405.9	2156.34	0
Dasty	Lauren	1	blank	All Clear	10	0	0	0	63	0	Trot	[]	51-75	1	0	0	0	39.29	38.71	36.67	69.04	123.05	39.29	38.71	36.67	1449.81	10.7	79500.03	1105.3	18.42	123.05	4484.22	2786.77	2444.61	2193.01	0
Dasty	Lauren	1	Olfactometer11	Olfactometer11	2.339583635	4	404	0.001	64	0.001	Trot	['2023-04-11 09:20:09.783753', '2023-04-11 09:20:09.820482', '2023-04-11 09:20:09.966537', '2023-04-11 09:20:09.998694']	51-75	1	0	0	1	52.54	33.23	35.31	74.76	128.54	52.54	33.23	35.31	971.84	3.1	80471.87	1118.4	18.64	128.54	4558.98	2839.31	2477.84	2228.32	3
Dasty	Lauren	1	Olfactometer11	Olfactometer11	7.413280249	4	409	0.003	65	0.003	Trot	['2023-04-11 09:20:28.031102', '2023-04-11 09:20:28.045051', '2023-04-11 09:20:28.070462', '2023-04-11 09:20:28.254867']	51-75	1	0	0	1	47.74	34.37	32.84	70.63	130.42	47.74	34.37	32.84	1342.04	8.3	81813.91	1136.7	18.94	130.42	4629.61	2887.05	2512.21	2261.16	3.5
Dasty	Lauren	1	Olfactometer11	All Clear	10	0	0	0.003	66	0.003	Trot	[]	51-75	0	0	1	0	66.5	27.65	18.65	75.56	127.8	66.5	27.65	18.65	1511.21	10.2	83325.12	1156.9	19.28	127.8	4705.17	2953.55	2539.86	2279.81	3.5
Dasty	Lauren	1	blank	All Clear	10	0	0	0	67	0	Trot	[]	51-75	1	0	0	0	59.71	30	19.38	72.26	124.76	59.71	30	19.38	1517.49	10.9	84842.61	1177.8	19.63	124.76	4777.43	3013.26	2569.86	2299.19	0
Dasty	Lauren	1	blank	All Clear	10	0	0	0	68	0	Trot	[]	51-75	1	0	0	0	60.24	34.24	29.05	77.74	125.18	60.24	34.24	29.05	1632.53	10.5	86475.14	1198.3	19.97	125.18	4855.17	3073.5	2604.1	2328.24	0
Dasty	Lauren	1	Olfactometer11	Olfactometer11	3.411504507	4	404	0.001	69	0.001	Trot	['2023-04-11 09:21:44.525771', '2023-04-11 09:21:44.579262', '2023-04-11 09:21:44.645434', '2023-04-11 09:21:44.819172']	51-75	1	0	0	1	64	35.5	33	82.57	126.07	64	35.5	33	1155.99	3.9	87631.13	1212.2	20.2	126.07	4937.74	3137.5	2639.6	2361.24	3
Dasty	Lauren	1	Olfactometer11	Olfactometer11	7.069893599	4	406	0.01	70	0.01	Trot	['2023-04-11 09:22:02.568139', '2023-04-11 09:22:02.601027', '2023-04-11 09:22:02.651859', '2023-04-11 09:22:02.848820']	51-75	1	0	0	1	67.78	32.61	31.61	83.71	128.56	67.78	32.61	31.61	1506.69	8	89137.82	1230.2	20.5	128.56	5021.45	3205.28	2672.21	2392.85	4
Dasty	Lauren	1	blank	All Clear	10	0	0	0	71	0	Trot	[]	51-75	1	0	0	0	56	32.52	36.95	78.81	130.1	56	32.52	36.95	1655.01	10.7	90792.83	1250.9	20.85	130.1	5100.26	3261.28	2704.73	2429.8	0
Dasty	Lauren	1	blank	All Clear	10	0	0	0	72	0	Trot	[]	51-75	1	0	0	0	62.81	28.76	18.67	73.96	124.52	62.81	28.76	18.67	1553.12	10.5	92345.95	1271.4	21.19	124.52	5174.22	3324.09	2733.49	2448.47	0
Dasty	Lauren	1	Olfactometer11	Olfactometer11	3.557757616	4	363	3e-04	73	3e-04	Trot	['2023-04-11 09:22:58.631624', '2023-04-11 09:22:58.702400', '2023-04-11 09:22:58.759088', '2023-04-11 09:22:58.802943']	51-75	1	0	0	1	63.21	31.64	28.43	79.13	121.07	63.21	31.64	28.43	1107.81	3.9	93453.76	1285.3	21.42	121.07	5253.35	3387.3	2765.13	2476.9	2.5
Dasty	Lauren	1	Olfactometer11	Olfactometer11	5.070281982	4	343	0.01	74	0.01	Trot	['2023-04-11 09:23:14.635266', '2023-04-11 09:23:14.645228', '2023-04-11 09:23:14.655194', '2023-04-11 09:23:14.781622']	51-75	1	0	0	1	75.81	33.81	26.06	89.09	124.81	75.81	33.81	26.06	1425.37	5.9	94879.13	1301.2	21.69	124.81	5342.44	3463.11	2798.94	2502.96	4
Dasty	Lauren	1	blank	All Clear	10	0	0	0	75	0	Trot	[]	51-75	1	0	0	0	60.57	34.38	32.33	80.88	125.86	60.57	34.38	32.33	1698.4	10.9	96577.53	1322.1	22.04	125.86	5423.32	3523.68	2833.32	2535.29	0
Dasty	Lauren	1	Olfactometer11	Olfactometer11	6.610692739	4	377	0.001	76	0.001	Trot	['2023-04-11 09:23:53.060963', '2023-04-11 09:23:53.114859', '2023-04-11 09:23:53.251878', '2023-04-11 09:23:53.277795']	76-100	1	0	0	1	64.11	29.56	28.33	78.98	126.82	64.11	29.56	28.33	1421.64	7.4	97999.17	1339.5	22.33	126.82	5502.3	3587.79	2862.88	2563.62	3
Dasty	Lauren	1	Olfactometer11	Olfactometer11	7.997000217	4	404	0.003	77	0.003	Trot	['2023-04-11 09:24:12.010967', '2023-04-11 09:24:12.010967', '2023-04-11 09:24:12.179218', '2023-04-11 09:24:12.202094']	76-100	1	0	0	1	63.53	31.21	28.32	78.47	126.6	63.53	31.21	28.32	1490.87	8.3	99490.04	1357.8	22.63	126.6	5580.77	3651.32	2894.09	2591.94	3.5
Dasty	Lauren	1	blank	All Clear	10	0	0	0	78	0	Trot	[]	76-100	1	0	0	0	59.65	23.6	19.2	69.59	124.7	59.65	23.6	19.2	1391.76	10.1	100881.8	1377.9	22.97	124.7	5650.36	3710.97	2917.69	2611.14	0
Dasty	Lauren	1	blank	All Clear	10	0	0	0	79	0	Trot	[]	76-100	1	0	0	0	75.57	32.86	22.29	87.9	121.48	75.57	32.86	22.29	1845.87	11	102727.67	1398.9	23.32	121.48	5738.26	3786.54	2950.55	2633.43	0
Dasty	Lauren	1	Olfactometer11	All Clear	10	0	0	3e-04	80	3e-04	Trot	[]	76-100	0	0	1	0	62.62	24.67	15.67	71.49	122.14	62.62	24.67	15.67	1501.25	10.8	104228.92	1419.7	23.66	122.14	5809.75	3849.16	2975.22	2649.1	2.5
Dasty	Lauren	1	blank	All Clear	10	0	0	0	81	0	Trot	[]	76-100	1	0	0	0	62.1	23.9	9.71	68.58	123.67	62.1	23.9	9.71	1440.17	10.7	105669.09	1440.4	24.01	123.67	5878.33	3911.26	2999.12	2658.81	0
Dasty	Lauren	1	blank	All Clear	10	0	0	0	82	0	Trot	[]	76-100	1	0	0	0	68.1	30.19	17.29	78.1	123.05	68.1	30.19	17.29	1640.12	10.4	107309.21	1460.8	24.35	123.05	5956.43	3979.36	3029.31	2676.1	0
Dasty	Lauren	1	Olfactometer11	Olfactometer11	3.416862011	4	391	0.001	83	0.001	Trot	['2023-04-11 09:26:10.453532', '2023-04-11 09:26:10.474452', '2023-04-11 09:26:10.690320', '2023-04-11 09:26:10.742791']	76-100	1	0	0	1	76.29	32.29	40.71	97.5	127.43	76.29	32.29	40.71	1364.93	3.9	108674.14	1474.7	24.58	127.43	6053.93	4055.65	3061.6	2716.81	3
Dasty	Lauren	1	blank	All Clear	10	0	0	0	84	0	Trot	[]	76-100	1	0	0	0	41.24	27.19	32.86	62.58	126.2	41.24	27.19	32.86	1314.15	10.7	109988.29	1495.4	24.92	126.2	6116.51	4096.89	3088.79	2749.67	0
Dasty	Lauren	1	Olfactometer11	Olfactometer11	2.309580564	4	409	0.01	85	0.01	Trot	['2023-04-11 09:26:44.677075', '2023-04-11 09:26:44.728825', '2023-04-11 09:26:44.767746', '2023-04-11 09:26:44.936956']	76-100	1	0	0	1	66.31	32.46	39.38	86.66	128.69	66.31	32.46	39.38	1126.64	3.1	111114.93	1508.5	25.14	128.69	6203.17	4163.2	3121.25	2789.05	4
Dasty	Lauren	1	blank	All Clear	10	0	0	0	86	0	Trot	[]	76-100	1	0	0	0	53.38	22.71	23.81	64.59	125.81	53.38	22.71	23.81	1356.36	10.8	112471.29	1529.3	25.49	125.81	6267.76	4216.58	3143.96	2812.86	0
Dasty	Lauren	1	Olfactometer11	Olfactometer11	4.753579378	4	404	0.003	87	0.003	Trot	['2023-04-11 09:27:21.075064', '2023-04-11 09:27:21.157713', '2023-04-11 09:27:21.269664', '2023-04-11 09:27:21.337752']	76-100	1	0	0	1	61.63	34.31	27.31	77.9	126.19	61.63	34.31	27.31	1246.4	5.5	113717.69	1544.8	25.75	126.19	6345.66	4278.21	3178.27	2840.17	3.5
Dasty	Lauren	1	Olfactometer11	All Clear	10	0	0	3e-04	88	3e-04	Trot	[]	76-100	0	0	1	0	42.05	23.19	32.38	59.67	125.1	42.05	23.19	32.38	1253.15	10.2	114970.84	1565	26.08	125.1	6405.33	4320.26	3201.46	2872.55	2.5
Dasty	Lauren	1	blank	All Clear	10	0	0	0	89	0	Trot	[]	76-100	1	0	0	0	62.7	31.85	34.15	79.35	125.15	62.7	31.85	34.15	1587.07	10.1	116557.91	1585.1	26.42	125.15	6484.68	4382.96	3233.31	2906.7	0
Dasty	Lauren	1	Olfactometer11	All Clear	10	0	0	3e-04	90	3e-04	Trot	[]	76-100	0	0	1	0	48.76	29.05	32.95	67.39	125.76	48.76	29.05	32.95	1415.15	10.8	117973.06	1605.9	26.77	125.76	6552.07	4431.72	3262.36	2939.65	2.5
Dasty	Lauren	1	Olfactometer11	All Clear	10	0	0	0.01	91	0.01	Trot	[]	76-100	0	0	1	0	37.19	23.57	29.95	55.5	125.57	37.19	23.57	29.95	1165.49	10.4	119138.55	1626.3	27.11	125.57	6607.57	4468.91	3285.93	2969.6	4
Dasty	Lauren	1	Olfactometer11	Olfactometer11	7.378725529	4	405	0.001	92	0.001	Trot	['2023-04-11 09:29:02.525056', '2023-04-11 09:29:02.549966', '2023-04-11 09:29:02.670717', '2023-04-11 09:29:02.771381']	76-100	1	0	0	1	62.33	36.44	33.22	81.92	125.33	62.33	36.44	33.22	1474.5	7.8	120613.05	1644.1	27.4	125.33	6689.49	4531.24	3322.37	3002.82	3
Dasty	Lauren	1	Olfactometer11	All Clear	10	0	0	0.003	93	0.003	Trot	[]	76-100	0	0	1	0	57.29	24.95	27.71	71.08	126.05	57.29	24.95	27.71	1492.71	10.7	122105.76	1664.8	27.75	126.05	6760.57	4588.53	3347.32	3030.53	3.5
Dasty	Lauren	1	blank	All Clear	10	0	0	0	94	0	Trot	[]	76-100	1	0	0	0	53	23	22.57	63.61	125.76	53	23	22.57	1335.78	10.5	123441.54	1685.3	28.09	125.76	6824.18	4641.53	3370.32	3053.1	0
Dasty	Lauren	1	blank	All Clear	10	0	0	0	95	0	Trot	[]	76-100	1	0	0	0	66.24	32.43	25.19	80.34	121.24	66.24	32.43	25.19	1687.18	10.4	125128.72	1705.7	28.43	121.24	6904.52	4707.77	3402.75	3078.29	0
Dasty	Lauren	1	blank	All Clear	10	0	0	0	96	0	Trot	[]	76-100	1	0	0	0	61.24	30.1	19.38	73	123.33	61.24	30.1	19.38	1533.08	10.2	126661.8	1725.9	28.77	123.33	6977.52	4769.01	3432.85	3097.67	0
Dasty	Lauren	1	Olfactometer11	Olfactometer11	2.252713919	4	404	0.003	97	0.003	Trot	['2023-04-11 09:30:39.245083', '2023-04-11 09:30:39.245083', '2023-04-11 09:30:39.326599', '2023-04-11 09:30:39.476486']	76-100	1	0	0	1	63.23	40.85	43.23	90.45	124	63.23	40.85	43.23	1175.82	2.5	127837.62	1738.4	28.97	124	7067.97	4832.24	3473.7	3140.9	3.5
Dasty	Lauren	1	blank	All Clear	10	0	0	0	98	0	Trot	[]	76-100	1	0	0	0	48.05	25.29	28	62.64	125.62	48.05	25.29	28	1315.46	10.3	129153.08	1758.7	29.31	125.62	7130.61	4880.29	3498.99	3168.9	0
Dasty	Lauren	1	blank	All Clear	10	0	0	0	99	0	Trot	[]	76-100	1	0	0	0	73.2	32.5	26.55	86.99	124.05	73.2	32.5	26.55	1739.8	10.1	130892.88	1778.8	29.65	124.05	7217.6	4953.49	3531.49	3195.45	0
Dasty	Lauren	1	Olfactometer11	Olfactometer11	5.564395905	4	406	0.001	100	0.001	Trot	['2023-04-11 09:31:37.407380', '2023-04-11 09:31:37.441795', '2023-04-11 09:31:37.473688', '2023-04-11 09:31:37.549035']	76-100	1	0	0	1	56.29	33.14	20.86	71.43	NA	56.29	33.14	20.86	500.03	6.7	131392.91	1795.5	29.93	NA	7289.03	5009.78	3564.63	3216.31	3
[truncated: 1,440 more rows]
